# Supplementary material for: Global Transcriptomic Profile Analysis of Genes Involved in Lignin Biosynthesis and Accumulation Induced by Boron Deficiency in Poplar Roots
Source: Biomolecules. 2019 Apr 19;9(4):156. doi: 10.3390/biom9040156 (PMC6523340; doi:10.3390/biom9040156)
Supplement: Supplementary file 1 [file biomolecules-09-00156-s001.zip]

Archive with 7 entries (6 files):
- supplememt files/Fig.s1.doc
- supplememt files/Table s1.doc
- supplememt files/Table s2.doc
- supplememt files/Table s3.xlsx
- supplememt files/Table s4.xlsx
- supplememt files/Table s5.xlsx
- supplememt files/
