# Supplementary material for: Global Transcriptomic Profile Analysis of Genes Involved in Lignin Biosynthesis and Accumulation Induced by Boron Deficiency in Poplar Roots
Source: Biomolecules. 2019 Apr 19;9(4):156. doi: 10.3390/biom9040156 (PMC6523340; doi:10.3390/biom9040156)
Supplement: Supplementary file 1 [file biomolecules-09-00156-s001.zip › supplememt files/Table s3.xlsx]

## Sheet: Sheet1
Table S3 Significantly differentially expressed genes in roots of ‘Nanlin895’ exposed to boron deficiency.
GeneID	Gene length	3-C-1-Expression	3-B-18-Expression	3-C-1-RPKM	3-B-18-RPKM	Log2 Ratio(3-B-18/3-C-1)	Up-Down-Regulation(3-B-18/3-C-1)	P-value	FDR	KEGG Orthology	GO Component	GO Function	GO Process	Blast nr
Potri.009G124100	1191	0	279	0.01	34.169	11.7385	Up	6.32e-85	2.8e-83	K01623|1|0.0|598|pop:POPTR_833033|fructose-bisphosphate aldolase, class I [EC:4.1.2.13]	GO:0031977//thylakoid lumen;GO:0009941//chloroplast envelope;GO:0010287//plastoglobule;GO:0022626//cytosolic ribosome;GO:0016020//membrane;GO:0048046//apoplast;GO:0031977//thylakoid lumen;GO:0009941//chloroplast envelope;GO:0010287//plastoglobule;GO:0022626//cytosolic ribosome;GO:0016020//membrane;GO:0048046//apoplast;GO:0031977//thylakoid lumen;GO:0009941//chloroplast envelope;GO:0010287//plasto…	GO:0004332//fructose-bisphosphate aldolase activity;GO:0004332//fructose-bisphosphate aldolase activity;GO:0004332//fructose-bisphosphate aldolase activity;GO:0004332//fructose-bisphosphate aldolase activity;GO:0004332//fructose-bisphosphate aldolase activity	GO:0009737//response to abscisic acid stimulus;GO:0006096//glycolysis;GO:0046686//response to cadmium ion;GO:0009737//response to abscisic acid stimulus;GO:0006096//glycolysis;GO:0046686//response to cadmium ion;GO:0009737//response to abscisic acid stimulus;GO:0006096//glycolysis;GO:0046686//response to cadmium ion;GO:0009737//response to abscisic acid stimulus;GO:0006096//glycolysis;GO:0046686/…	gi|118487506|gb|ABK95580.1|/0/unknown [Populus trichocarpa]
Potri.015G029400	1644	0	316	0.01	28.0366	11.4531	Up	4.31e-96	2.26e-94	K08202|1|1e-42|172|cre:CHLREDRAFT_103526|MFS transporter, OCT family, solute carrier family 22 (organic cation transporter), member 4/5;K08150|3|7e-12|70.9|mtr:MTR_7g005910|MFS transporter, SP family, solute carrier family 2 (myo-inositol transporter), member 13;K08145|5|2e-10|66.2|pop:POPTR_764739|MFS transporter, SP family, solute carrier family 2 (facilitated glucose transporter), member 8	GO:0005886//plasma membrane;GO:0016021//integral to membrane	GO:0015226//carnitine transmembrane transporter activity	GO:0015879//carnitine transport;GO:0055085//transmembrane transport	-
Potri.002G073000	540	0	76	0.01	20.5286	11.0034	Up	1.16e-23	1.42e-22	K03671|1|1e-43|174|pop:POPTR_263504|thioredoxin 1	-	GO:0009055//electron carrier activity;GO:0003756//protein disulfide isomerase activity;GO:0015035//protein disulfide oxidoreductase activity	GO:0006457//protein folding;GO:0045454//cell redox homeostasis;GO:0006662//glycerol ether metabolic process	-
Potri.014G000300	321	0	35	0.01	15.9039	10.6352	Up	2.73e-11	1.7e-10	-	-	-	-	-
Potri.011G149400	177	0	18	0.01	14.8333	10.5346	Up	3.69e-06	1.45e-05	-	GO:0005739//mitochondrion	-	GO:0010075//regulation of meristem growth;GO:0009061//anaerobic respiration;GO:0010014//meristem initiation;GO:0009944//polarity specification of adaxial/abaxial axis;GO:0009855//determination of bilateral symmetry	-
Potri.T102000	609	0	53	0.01	12.694	10.3099	Up	1.01e-16	8.82e-16	-	-	-	-	-
Potri.015G104500	420	0	25	0.01	8.68221	9.76192	Up	2.85e-08	1.39e-07	K03955|1|1e-08|59.3|bdi:100844879|NADH dehydrogenase (ubiquinone) 1 alpha/beta subcomplex 1 [EC:1.6.5.3 1.6.99.3]	GO:0009941//chloroplast envelope;GO:0009570//chloroplast stroma;GO:0009941//chloroplast envelope;GO:0009570//chloroplast stroma;GO:0009941//chloroplast envelope;GO:0009570//chloroplast stroma	GO:0032440//2-alkenal reductase [NAD(P)] activity;GO:0016491//oxidoreductase activity;GO:0000036//ACP phosphopantetheine attachment site binding involved in fatty acid biosynthetic process;GO:0031177//phosphopantetheine binding	GO:0006633//fatty acid biosynthetic process;GO:0009416//response to light stimulus;GO:0055114//oxidation-reduction process;GO:0006633//fatty acid biosynthetic process;GO:0009416//response to light stimulus;GO:0010155//regulation of proton transport;GO:0010218//response to far red light;GO:0009744//response to sucrose stimulus;GO:0010114//response to red light;GO:0010207//photosystem II assembly;G…	-
Potri.001G158100	351	0	19	0.01	7.89562	9.62491	Up	1.84e-06	7.51e-06	-	-	-	-	-
Potri.012G100300	228	0	12	0.01	7.6769	9.58438	Up	0.000238672	0.00073865	-	-	-	-	-
Potri.006G038800	255	0	13	0.01	7.43606	9.53839	Up	0.000119128	0.000386325	K15015|1|4e-15|80.5|rcu:RCOM_0501150|solute carrier family 32 (vesicular inhibitory amino acid transporter)	GO:0005886//plasma membrane;GO:0005774//vacuolar membrane;GO:0016021//integral to membrane	GO:0015171//amino acid transmembrane transporter activity	GO:0006865//amino acid transport	-
Potri.016G124300	264	0	12	0.01	6.63005	9.37288	Up	0.000238672	0.000738429	-	-	-	-	-
Potri.014G143400	1008	0	39	0.01	5.64344	9.14043	Up	1.7e-12	1.15e-11	K05337|1|2e-11|67.8|vcn:VOLCADRAFT_37192|ferredoxin;K03686|2|2e-09|60.8|vvi:100259686|molecular chaperone DnaJ;K09510|4|6e-09|59.3|vcn:VOLCADRAFT_62070|DnaJ homolog subfamily B member 4	GO:0009507//chloroplast;GO:0009507//chloroplast;GO:0009507//chloroplast;GO:0009507//chloroplast	GO:0051536//iron-sulfur cluster binding;GO:0009055//electron carrier activity;GO:0005506//iron ion binding;GO:0005515//protein binding;GO:0051536//iron-sulfur cluster binding;GO:0009055//electron carrier activity;GO:0005506//iron ion binding;GO:0005515//protein binding;GO:0051536//iron-sulfur cluster binding;GO:0009055//electron carrier activity;GO:0005506//iron ion binding;GO:0031072//heat shock…	GO:0006457//protein folding;GO:0006457//protein folding;GO:0006457//protein folding;GO:0006457//protein folding;GO:0006950//response to stress	-
Potri.019G115500	633	0	19	0.01	4.37814	8.77417	Up	1.84e-06	7.51e-06	-	GO:0016021//integral to membrane	-	GO:0080167//response to karrikin	-
Potri.002G071500	705	0	20	0.01	4.13791	8.69276	Up	9.19e-07	3.87e-06	-	-	-	-	-
Potri.007G097400	636	0	18	0.01	4.12815	8.68935	Up	3.69e-06	1.45e-05	-	-	-	-	-
Potri.005G183000	612	0	17	0.01	4.0517	8.66238	Up	7.39e-06	2.81e-05	-	GO:0010598//NAD(P)H dehydrogenase complex (plastoquinone);GO:0009535//chloroplast thylakoid membrane;GO:0010598//NAD(P)H dehydrogenase complex (plastoquinone);GO:0009535//chloroplast thylakoid membrane	GO:0016655//oxidoreductase activity, acting on NAD(P)H, quinone or similar compound as acceptor;GO:0016655//oxidoreductase activity, acting on NAD(P)H, quinone or similar compound as acceptor	GO:0010258//NADH dehydrogenase complex (plastoquinone) assembly;GO:0055114//oxidation-reduction process;GO:0010258//NADH dehydrogenase complex (plastoquinone) assembly;GO:0055114//oxidation-reduction process	-
Potri.004G051700	552	0	14	0.01	3.69938	8.53114	Up	5.95e-05	0.000201589	K09286|1|9e-31|132|ath:AT4G17500|EREBP-like factor;K14517|2|2e-30|131|ath:AT5G47220|ethylene-responsive transcription factor 2;K14516|3|4e-30|130|aly:ARALYDRAFT_898836|ethylene-responsive transcription factor 1	GO:0005634//nucleus	GO:0003700//sequence-specific DNA binding transcription factor activity;GO:0003677//DNA binding	GO:0006355//regulation of transcription, DNA-dependent	gi|224079143|ref|XP_002305766.1|/4.94877e-99/AP2/ERF domain-containing transcription factor [Populus trichocarpa]
Potri.010G239400	537	0	13	0.01	3.53109	8.46397	Up	0.000119128	0.000386365	-	-	-	-	gi|224113435|ref|XP_002316496.1|/2.15776e-77/predicted protein [Populus trichocarpa]
Potri.006G267300	1671	0	40	0.01	3.49159	8.44774	Up	8.47e-13	5.87e-12	K13071|1|4e-48|191|ppp:PHYPADRAFT_134389|pheophorbide a oxygenase [EC:1.14.12.20]	GO:0009941//chloroplast envelope	GO:0046872//metal ion binding;GO:0010277//chlorophyllide a oxygenase [overall] activity;GO:0018489//vanillate monooxygenase activity;GO:0051537//2 iron, 2 sulfur cluster binding	GO:0045036//protein targeting to chloroplast;GO:0055114//oxidation-reduction process	-
Potri.006G067600	711	0	17	0.01	3.48754	8.44607	Up	7.39e-06	2.81e-05	-	GO:0009941//chloroplast envelope;GO:0009570//chloroplast stroma;GO:0009543//chloroplast thylakoid lumen;GO:0009535//chloroplast thylakoid membrane	-	GO:0019684//photosynthesis, light reaction;GO:0006098//pentose-phosphate shunt;GO:0016117//carotenoid biosynthetic process;GO:0009697//salicylic acid biosynthetic process;GO:0006636//unsaturated fatty acid biosynthetic process;GO:0043085//positive regulation of catalytic activity;GO:0019288//isopentenyl diphosphate biosynthetic process, mevalonate-independent pathway;GO:0042742//defense response …	-
Potri.018G094800	879	0	21	0.01	3.48474	8.44491	Up	4.59e-07	2e-06	K08235|1|1e-127|454|mtr:MTR_7g093530|xyloglucan:xyloglucosyl transferase [EC:2.4.1.207];K14504|4|8e-127|451|pop:POPTR_570685|xyloglucan:xyloglucosyl transferase TCH4 [EC:2.4.1.207]	GO:0048046//apoplast;GO:0005618//cell wall	GO:0004553//hydrolase activity, hydrolyzing O-glycosyl compounds;GO:0016762//xyloglucan:xyloglucosyl transferase activity	GO:0006073//cellular glucan metabolic process	-
Potri.004G147500	645	0	15	0.01	3.39212	8.40604	Up	2.97e-05	0.000104822	K00517|1|1e-40|164|ath:AT4G31940|[EC:1.14.-.-]	-	GO:0016709//oxidoreductase activity, acting on paired donors, with incorporation or reduction of molecular oxygen, NAD(P)H as one donor, and incorporation of one atom of oxygen;GO:0020037//heme binding;GO:0005506//iron ion binding;GO:0009055//electron carrier activity	GO:0055114//oxidation-reduction process	gi|224123398|ref|XP_002330305.1|/5.21328e-99/cytochrome P450 [Populus trichocarpa]
Potri.001G416400	711	0	15	0.01	3.07724	8.26549	Up	2.97e-05	0.00010481	K08901|1|2e-125|284|pop:POPTR_1097207|photosystem II oxygen-evolving enhancer protein 3	GO:0030095//chloroplast photosystem II;GO:0019898//extrinsic to membrane;GO:0009344//nitrite reductase complex [NAD(P)H];GO:0009654//oxygen evolving complex;GO:0009543//chloroplast thylakoid lumen;GO:0030095//chloroplast photosystem II;GO:0019898//extrinsic to membrane;GO:0009344//nitrite reductase complex [NAD(P)H];GO:0009654//oxygen evolving complex;GO:0009543//chloroplast thylakoid lumen;GO:00…	GO:0005509//calcium ion binding;GO:0045156//electron transporter, transferring electrons within the cyclic electron transport pathway of photosynthesis activity;GO:0005509//calcium ion binding;GO:0045156//electron transporter, transferring electrons within the cyclic electron transport pathway of photosynthesis activity;GO:0005509//calcium ion binding;GO:0045156//electron transporter, transferrin…	GO:0009767//photosynthetic electron transport chain;GO:0006098//pentose-phosphate shunt;GO:0000023//maltose metabolic process;GO:0019252//starch biosynthetic process;GO:0043085//positive regulation of catalytic activity;GO:0009767//photosynthetic electron transport chain;GO:0006098//pentose-phosphate shunt;GO:0000023//maltose metabolic process;GO:0019252//starch biosynthetic process;GO:0043085//p…	-
Potri.011G006900	1188	0	25	0.01	3.06947	8.26185	Up	2.85e-08	1.39e-07	-	-	-	-	-
Potri.006G140500	828	0	17	0.01	2.99473	8.22628	Up	7.39e-06	2.81e-05	K01757|1|4e-18|90.9|ath:AT1G74010|strictosidine synthase [EC:4.3.3.2]	-	GO:0016844//strictosidine synthase activity	GO:0009058//biosynthetic process	-
Potri.T180200	759	0	15	0.01	2.88263	8.17124	Up	2.97e-05	0.000104798	K08235|1|3e-108|389|vvi:100252949|xyloglucan:xyloglucosyl transferase [EC:2.4.1.207]	GO:0048046//apoplast;GO:0005618//cell wall	GO:0004553//hydrolase activity, hydrolyzing O-glycosyl compounds;GO:0016762//xyloglucan:xyloglucosyl transferase activity	GO:0006073//cellular glucan metabolic process	-
Potri.010G209200	1146	2	552	0.253672	70.2577	8.11355	Up	1e-162	9.71e-161	-	GO:0016020//membrane;GO:0005576//extracellular region	-	-	gi|224109582|ref|XP_002315243.1|/0/predicted protein [Populus trichocarpa]
Potri.001G031800	1185	5	1365	0.613308	168.017	8.09778	Up	0	0	-	-	-	GO:0050896//response to stimulus;GO:0050896//response to stimulus;GO:0050896//response to stimulus	-
Potri.012G041600	1272	0	23	0.01	2.63743	8.04299	Up	1.14e-07	5.25e-07	K01099|1|5e-56|216|ota:Ot04g02290|phosphatidylinositol-bisphosphatase [EC:3.1.3.36]	GO:0005634//nucleus	GO:0046030//inositol trisphosphate phosphatase activity	GO:0010413//glucuronoxylan metabolic process;GO:0045492//xylan biosynthetic process;GO:0046854//phosphatidylinositol phosphorylation	-
Potri.017G114600	546	1	247	0.266216	65.9848	7.95339	Up	3.59e-73	1.36e-71	K01602|1|2e-54|211|pop:POPTR_580797|ribulose-bisphosphate carboxylase small chain [EC:4.1.1.39]	GO:0005618//cell wall;GO:0031977//thylakoid lumen;GO:0009941//chloroplast envelope;GO:0009535//chloroplast thylakoid membrane;GO:0009570//chloroplast stroma;GO:0022626//cytosolic ribosome;GO:0048046//apoplast;GO:0005618//cell wall;GO:0031977//thylakoid lumen;GO:0009941//chloroplast envelope;GO:0009535//chloroplast thylakoid membrane;GO:0009570//chloroplast stroma;GO:0022626//cytosolic ribosome;GO…	GO:0005507//copper ion binding;GO:0016984//ribulose-bisphosphate carboxylase activity;GO:0004497//monooxygenase activity;GO:0005507//copper ion binding;GO:0016984//ribulose-bisphosphate carboxylase activity;GO:0004497//monooxygenase activity;GO:0005507//copper ion binding;GO:0016984//ribulose-bisphosphate carboxylase activity;GO:0004497//monooxygenase activity;GO:0005507//copper ion binding;GO:00…	GO:0055114//oxidation-reduction process;GO:0010114//response to red light;GO:0009409//response to cold;GO:0015977//carbon fixation;GO:0009637//response to blue light;GO:0015979//photosynthesis;GO:0009853//photorespiration;GO:0010218//response to far red light;GO:0055114//oxidation-reduction process;GO:0010114//response to red light;GO:0009409//response to cold;GO:0015977//carbon fixation;GO:00096…	gi|224127464|ref|XP_002329284.1|/2.67656e-53/predicted protein [Populus trichocarpa]
Potri.010G009200	1128	0	18	0.01	2.32757	7.86268	Up	3.69e-06	1.45e-05	K04345|1|2e-29|129|ath:AT2G20050|protein kinase A [EC:2.7.11.11]	GO:0005737//cytoplasm;GO:0005634//nucleus	GO:0004721//phosphoprotein phosphatase activity	GO:0009414//response to water deprivation;GO:0008152//metabolic process	gi|224110326|ref|XP_002315485.1|/0/predicted protein [Populus trichocarpa]
Potri.007G067600	1104	0	17	0.01	2.24605	7.81125	Up	7.39e-06	2.81e-05	K09422|1|0.0|752|pop:POPTR_562861|myb proto-oncogene protein, plant	-	GO:0003677//DNA binding;GO:0003682//chromatin binding	GO:0009866//induced systemic resistance, ethylene mediated signaling pathway;GO:0071732//cellular response to nitric oxide;GO:0045491//xylan metabolic process;GO:0009809//lignin biosynthetic process;GO:0009753//response to jasmonic acid stimulus;GO:0009751//response to salicylic acid stimulus;GO:2000652//regulation of secondary cell wall biogenesis;GO:0045893//positive regulation of transcription…	-
Potri.003G004600	1098	0	16	0.01	2.12548	7.73165	Up	1.48e-05	5.43e-05	K05894|1|5e-166|582|pop:POPTR_810138|12-oxophytodienoic acid reductase [EC:1.3.1.42]	-	GO:0016491//oxidoreductase activity;GO:0010181//FMN binding	GO:0009611//response to wounding;GO:0046686//response to cadmium ion;GO:0031407//oxylipin metabolic process;GO:0009751//response to salicylic acid stimulus;GO:0055114//oxidation-reduction process	-
Potri.004G152300	1596	0	20	0.01	1.82783	7.51399	Up	9.19e-07	3.87e-06	K08150|1|6e-66|250|ath:AT2G43330|MFS transporter, SP family, solute carrier family 2 (myo-inositol transporter), member 13	GO:0005886//plasma membrane;GO:0016021//integral to membrane	GO:0005355//glucose transmembrane transporter activity;GO:0015148//D-xylose transmembrane transporter activity;GO:0015575//mannitol transmembrane transporter activity;GO:0005354//galactose transmembrane transporter activity;GO:0015168//glycerol transmembrane transporter activity;GO:0032440//2-alkenal reductase [NAD(P)] activity;GO:0005365//myo-inositol transmembrane transporter activity;GO:001557…	GO:0015798//myo-inositol transport;GO:0015797//mannitol transport;GO:0015795//sorbitol transport;GO:0015753//D-xylose transport;GO:0015757//galactose transport;GO:0055085//transmembrane transport;GO:0015752//D-ribose transport;GO:0015758//glucose transport;GO:0015793//glycerol transport;GO:0055114//oxidation-reduction process	gi|224077814|ref|XP_002305419.1|/0/predicted protein [Populus trichocarpa]
Potri.004G032500	1236	0	15	0.01	1.77016	7.46774	Up	2.97e-05	0.000104834	K15014|1|0.0|754|pop:POPTR_197086|solute carrier family 29 (equilibrative nucleoside transporter), member 1/2/3	GO:0016021//integral to membrane;GO:0005886//plasma membrane;GO:0016021//integral to membrane;GO:0005886//plasma membrane;GO:0016021//integral to membrane;GO:0005886//plasma membrane;GO:0016021//integral to membrane;GO:0005886//plasma membrane;GO:0016021//integral to membrane;GO:0005886//plasma membrane	GO:0005337//nucleoside transmembrane transporter activity;GO:0005337//nucleoside transmembrane transporter activity;GO:0005337//nucleoside transmembrane transporter activity;GO:0005337//nucleoside transmembrane transporter activity;GO:0005337//nucleoside transmembrane transporter activity	GO:0015864//pyrimidine nucleoside transport;GO:0015864//pyrimidine nucleoside transport;GO:0015864//pyrimidine nucleoside transport;GO:0015864//pyrimidine nucleoside transport;GO:0015864//pyrimidine nucleoside transport	gi|224076739|ref|XP_002304989.1|/0/equilibrative nucleoside transporter [Populus trichocarpa]
Potri.019G093400	1839	0	21	0.01	1.66562	7.37992	Up	4.59e-07	2e-06	K09840|1|0.0|1190|pop:POPTR_913328|9-cis-epoxycarotenoid dioxygenase [EC:1.13.11.51]	GO:0010287//plastoglobule	GO:0016702//oxidoreductase activity, acting on single donors with incorporation of molecular oxygen, incorporation of two atoms of oxygen	-	-
Potri.003G030400	1059	0	12	0.01	1.65282	7.36878	Up	0.000238672	0.000738209	K05278|1|1e-49|196|rcu:RCOM_1031460|flavonol synthase [EC:1.14.11.23]	-	GO:0016706//oxidoreductase activity, acting on paired donors, with incorporation or reduction of molecular oxygen, 2-oxoglutarate as one donor, and incorporation of one atom each of oxygen into both donors	GO:0055114//oxidation-reduction process	-
Potri.001G468100	1074	0	12	0.01	1.62973	7.34849	Up	0.000238672	0.000738356	K01623|1|0.0|702|pop:POPTR_708143|fructose-bisphosphate aldolase, class I [EC:4.1.2.13]	GO:0009507//chloroplast	GO:0004332//fructose-bisphosphate aldolase activity	GO:0001666//response to hypoxia;GO:0006098//pentose-phosphate shunt;GO:0009718//anthocyanin-containing compound biosynthetic process;GO:0000023//maltose metabolic process;GO:0019252//starch biosynthetic process;GO:0006096//glycolysis	-
Potri.014G140500	1224	1	156	0.118753	18.5901	7.29043	Up	6.63e-46	1.51e-44	K05298|1|2e-22|102|pop:POPTR_824231|glyceraldehyde-3-phosphate dehydrogenase (NADP+) (phosphorylating) [EC:1.2.1.13]	GO:0009941//chloroplast envelope;GO:0009535//chloroplast thylakoid membrane;GO:0009570//chloroplast stroma;GO:0010319//stromule;GO:0048046//apoplast;GO:0009941//chloroplast envelope;GO:0009535//chloroplast thylakoid membrane;GO:0009570//chloroplast stroma;GO:0010319//stromule;GO:0048046//apoplast;GO:0009941//chloroplast envelope;GO:0009535//chloroplast thylakoid membrane;GO:0009570//chloroplast s…	GO:0051287//NAD binding;GO:0047100//glyceraldehyde-3-phosphate dehydrogenase (NADP+) (phosphorylating) activity;GO:0050661//NADP binding;GO:0051287//NAD binding;GO:0047100//glyceraldehyde-3-phosphate dehydrogenase (NADP+) (phosphorylating) activity;GO:0050661//NADP binding;GO:0051287//NAD binding;GO:0047100//glyceraldehyde-3-phosphate dehydrogenase (NADP+) (phosphorylating) activity;GO:0050661//N…	GO:0055114//oxidation-reduction process;GO:0009744//response to sucrose stimulus;GO:0009416//response to light stimulus;GO:0009409//response to cold;GO:0006006//glucose metabolic process;GO:0055114//oxidation-reduction process;GO:0009744//response to sucrose stimulus;GO:0009416//response to light stimulus;GO:0009409//response to cold;GO:0006006//glucose metabolic process;GO:0055114//oxidation-red…	-
Potri.003G139900	1158	0	12	0.01	1.51151	7.23985	Up	0.000238672	0.000738135	K13148|1|1e-10|66.6|vvi:100261060|integrator complex subunit 11 [EC:3.1.27.-];K05283|3|1e-09|62.8|aly:ARALYDRAFT_354960|phosphatidylinositol glycan, class W [EC:2.3.-.-];K14297|4|3e-09|61.6|mtr:MTR_1g066430|nuclear pore complex protein Nup98-Nup96;K11982|5|6e-09|60.8|sbi:SORBI_03g011120|E3 ubiquitin-protein ligase RNF115/126 [EC:6.3.2.19]	-	GO:0030247//polysaccharide binding;GO:0008270//zinc ion binding	-	-
Potri.011G007000	1275	0	12	0.01	1.37281	7.10099	Up	0.000238672	0.000738282	-	-	-	-	-
Potri.004G218400	444	2	269	0.654748	88.3708	7.07649	Up	6.13e-78	2.48e-76	K02639|1|2e-79|294|pop:POPTR_814694|ferredoxin	GO:0009570//chloroplast stroma	GO:0046872//metal ion binding;GO:0009055//electron carrier activity;GO:0051537//2 iron, 2 sulfur cluster binding	GO:0009767//photosynthetic electron transport chain;GO:0009416//response to light stimulus;GO:0080167//response to karrikin	gi|224118360|ref|XP_002331463.1|/2.23542e-78/predicted protein [Populus trichocarpa]
Potri.005G239300	795	2	267	0.365671	48.9873	7.06572	Up	2.43e-77	9.65e-76	K08912|1|5e-154|542|pop:POPTR_652073|light-harvesting complex II chlorophyll a/b binding protein 1	GO:0010287//plastoglobule;GO:0009941//chloroplast envelope;GO:0048046//apoplast;GO:0009535//chloroplast thylakoid membrane;GO:0005739//mitochondrion	GO:0046872//metal ion binding	GO:0009765//photosynthesis, light harvesting;GO:0009637//response to blue light;GO:0010218//response to far red light;GO:0010114//response to red light	-
Potri.005G212300	1635	0	14	0.01	1.24896	6.96459	Up	5.95e-05	0.000201545	-	-	GO:0045735//nutrient reservoir activity;GO:0045735//nutrient reservoir activity	-	-
Potri.010G100500	1512	0	12	0.01	1.15763	6.85503	Up	0.000238672	0.000738577	K01580|1|0.0|989|pop:POPTR_884984|glutamate decarboxylase [EC:4.1.1.15]	GO:0005634//nucleus;GO:0005829//cytosol	GO:0030170//pyridoxal phosphate binding;GO:0004351//glutamate decarboxylase activity;GO:0016706//oxidoreductase activity, acting on paired donors, with incorporation or reduction of molecular oxygen, 2-oxoglutarate as one donor, and incorporation of one atom each of oxygen into both donors;GO:0016702//oxidoreductase activity, acting on single donors with incorporation of molecular oxygen, incorpo…	GO:0006536//glutamate metabolic process;GO:0055114//oxidation-reduction process	gi|224108179|ref|XP_002314749.1|/0/predicted protein [Populus trichocarpa]
Potri.003G193800	1284	5	568	0.56602	64.5242	6.83284	Up	6.23e-162	5.95e-160	-	-	-	GO:0007623//circadian rhythm;GO:0009628//response to abiotic stimulus;GO:0007623//circadian rhythm;GO:0050896//response to stimulus;GO:0007623//circadian rhythm;GO:0050896//response to stimulus;GO:0007623//circadian rhythm;GO:0050896//response to stimulus	-
Potri.002G128000	1218	1	105	0.119338	12.5742	6.71927	Up	1.11e-30	1.72e-29	-	-	GO:0016787//hydrolase activity;GO:0016787//hydrolase activity	GO:0006629//lipid metabolic process;GO:0006629//lipid metabolic process	-
Potri.002G180800	2307	17	1433	1.0711	90.6021	6.40238	Up	0	0	K12133|1|6e-119|427|ath:AT1G01060|LATE ELONGATED HYPOCOTYL;K12134|3|1e-89|329|aly:ARALYDRAFT_904154|circadian clock associated 1	-	GO:0003677//DNA binding;GO:0003682//chromatin binding;GO:0003677//DNA binding;GO:0003682//chromatin binding;GO:0003677//DNA binding;GO:0003682//chromatin binding;GO:0003677//DNA binding;GO:0003682//chromatin binding;GO:0003677//DNA binding;GO:0003682//chromatin binding;GO:0003677//DNA binding;GO:0003682//chromatin binding;GO:0003677//DNA binding;GO:0003682//chromatin binding	-	-
Potri.017G058000	1083	1	83	0.134214	11.1786	6.38006	Up	3.85e-24	4.84e-23	-	-	-	-	gi|224128980|ref|XP_002328860.1|/0/predicted protein [Populus trichocarpa]
Potri.017G107500	1275	18	1459	2.05206	166.911	6.34586	Up	0	0	K12135|1|3e-110|397|aly:ARALYDRAFT_488429|zinc finger protein CONSTANS;K03539|3|4e-09|61.6|bdi:100830772|ribonuclease P/MRP protein subunit RPP1 [EC:3.1.26.5];K12127|4|1e-07|56.6|smo:SELMODRAFT_438647|pseudo-response regulator 1;K12130|5|2e-07|55.8|rcu:RCOM_0969830|pseudo-response regulator 5	GO:0005634//nucleus;GO:0005634//nucleus	GO:0008270//zinc ion binding;GO:0003677//DNA binding;GO:0003700//sequence-specific DNA binding transcription factor activity;GO:0008270//zinc ion binding;GO:0003677//DNA binding;GO:0003700//sequence-specific DNA binding transcription factor activity	GO:0006355//regulation of transcription, DNA-dependent;GO:0048572;GO:0009909//regulation of flower development;GO:0007623//circadian rhythm;GO:0010229//inflorescence development;GO:0010018//far-red light signaling pathway;GO:0048571//long-day photoperiodism;GO:0006355//regulation of transcription, DNA-dependent;GO:0048572;GO:0009909//regulation of flower development;GO:0007623//circadian rhythm;G…	gi|41323976|gb|AAS00054.1|/0/CONSTANS-like protein CO1 [Populus deltoides]
Potri.001G091300	678	4	316	0.857546	67.9825	6.30881	Up	1.19e-88	5.63e-87	-	GO:0009535//chloroplast thylakoid membrane;GO:0009535//chloroplast thylakoid membrane	-	GO:0046777//protein autophosphorylation;GO:0009637//response to blue light;GO:0010155//regulation of proton transport;GO:0030003//cellular cation homeostasis;GO:0070838//divalent metal ion transport;GO:0046777//protein autophosphorylation;GO:0009637//response to blue light;GO:0010155//regulation of proton transport;GO:0030003//cellular cation homeostasis;GO:0070838//divalent metal ion transport	-
Potri.010G055200	4377	0	23	0.01	0.766463	6.26014	Up	1.14e-07	5.25e-07	K05666|1|6e-101|367|olu:OSTLU_35503|ATP-binding cassette, subfamily C (CFTR/MRP), member 2;K05658|3|5e-31|135|ppp:PHYPADRAFT_122029|ATP-binding cassette, subfamily B (MDR/TAP), member 1	GO:0016021//integral to membrane;GO:0016021//integral to membrane;GO:0016021//integral to membrane	GO:0042626//ATPase activity, coupled to transmembrane movement of substances;GO:0005524//ATP binding;GO:0032440//2-alkenal reductase [NAD(P)] activity;GO:0042626//ATPase activity, coupled to transmembrane movement of substances;GO:0005524//ATP binding;GO:0032440//2-alkenal reductase [NAD(P)] activity;GO:0042626//ATPase activity, coupled to transmembrane movement of substances;GO:0005524//ATP bind…	GO:0055085//transmembrane transport;GO:0055114//oxidation-reduction process;GO:0006200//ATP catabolic process;GO:0055085//transmembrane transport;GO:0055114//oxidation-reduction process;GO:0006200//ATP catabolic process;GO:0055085//transmembrane transport;GO:0055114//oxidation-reduction process;GO:0006200//ATP catabolic process	gi|224102345|ref|XP_002312645.1|/0/multidrug resistance protein ABC transporter family [Populus trichocarpa]
Potri.014G106800	2295	22	1675	1.39337	106.456	6.25554	Up	0	0	K12133|1|1e-142|506|ath:AT1G01060|LATE ELONGATED HYPOCOTYL;K12134|2|5e-130|464|aly:ARALYDRAFT_904154|circadian clock associated 1	-	GO:0003677//DNA binding;GO:0003682//chromatin binding;GO:0003677//DNA binding;GO:0003682//chromatin binding;GO:0003677//DNA binding;GO:0003682//chromatin binding;GO:0003677//DNA binding;GO:0003682//chromatin binding;GO:0003677//DNA binding;GO:0003682//chromatin binding;GO:0003677//DNA binding;GO:0003682//chromatin binding;GO:0003677//DNA binding;GO:0003682//chromatin binding;GO:0003677//DNA bindi…	-	-
Potri.019G007700	2346	0	12	0.01	0.746093	6.22128	Up	0.000238672	0.000738503	K04733|1|3e-51|202|aly:ARALYDRAFT_916421|interleukin-1 receptor-associated kinase 4 [EC:2.7.11.1];K13416|5|8e-47|187|aly:ARALYDRAFT_491347|brassinosteroid insensitive 1-associated receptor kinase 1 [EC:2.7.10.1 2.7.11.1]	-	GO:0004672//protein kinase activity;GO:0005524//ATP binding	GO:0048544//recognition of pollen;GO:0006468//protein phosphorylation	-
Potri.005G239200	795	12	861	2.19402	157.97	6.16993	Up	1.41e-237	2.17e-235	K08912|1|6e-73|272|pop:POPTR_652073|light-harvesting complex II chlorophyll a/b binding protein 1	GO:0010287//plastoglobule;GO:0009941//chloroplast envelope;GO:0048046//apoplast;GO:0009535//chloroplast thylakoid membrane;GO:0005739//mitochondrion;GO:0009522//photosystem I;GO:0005739//mitochondrion;GO:0016021//integral to membrane;GO:0009941//chloroplast envelope;GO:0009535//chloroplast thylakoid membrane;GO:0009523//photosystem II;GO:0010287//plastoglobule;GO:0048046//apoplast;GO:0010287//pla…	GO:0046872//metal ion binding;GO:0016168//chlorophyll binding;GO:0046872//metal ion binding;GO:0046872//metal ion binding;GO:0016168//chlorophyll binding;GO:0046872//metal ion binding;GO:0016168//chlorophyll binding;GO:0046872//metal ion binding;GO:0046872//metal ion binding	GO:0009765//photosynthesis, light harvesting;GO:0009637//response to blue light;GO:0010218//response to far red light;GO:0010114//response to red light;GO:0010114//response to red light;GO:0018298//protein-chromophore linkage;GO:0009637//response to blue light;GO:0010218//response to far red light;GO:0009765//photosynthesis, light harvesting;GO:0009765//photosynthesis, light harvesting;GO:0009637…	-
Potri.001G263200	1590	1	71	0.0914176	6.5133	6.15477	Up	1.38e-20	1.47e-19	K01058|1|8e-72|269|mtr:MTR_7g081620|phospholipase A1 [EC:3.1.1.32]	GO:0005739//mitochondrion	GO:0008970//phosphatidylcholine 1-acylhydrolase activity;GO:0004806//triglyceride lipase activity	GO:0006629//lipid metabolic process;GO:0010214//seed coat development	-
Potri.001G342000	2976	0	14	0.01	0.686175	6.1005	Up	5.95e-05	0.000201567	K08282|1|0.0|1421|ath:AT3G45780|non-specific serine/threonine protein kinase [EC:2.7.11.1]	GO:0005773//vacuole;GO:0009986//cell surface;GO:0009898//internal side of plasma membrane;GO:0005773//vacuole;GO:0009986//cell surface;GO:0009898//internal side of plasma membrane	GO:0009882//blue light photoreceptor activity;GO:0000155//phosphorelay sensor kinase activity;GO:0042802//identical protein binding;GO:0005524//ATP binding;GO:0004697//protein kinase C activity;GO:0010181//FMN binding;GO:0009882//blue light photoreceptor activity;GO:0000155//phosphorelay sensor kinase activity;GO:0042802//identical protein binding;GO:0005524//ATP binding;GO:0004697//protein kinas…	GO:0010155//regulation of proton transport;GO:0010218//response to far red light;GO:0009744//response to sucrose stimulus;GO:0010119//regulation of stomatal movement;GO:0010114//response to red light;GO:0023014//signal transduction by phosphorylation;GO:0006355//regulation of transcription, DNA-dependent;GO:0009638//phototropism;GO:0010362//negative regulation of anion channel activity by blue li…	-
Potri.005G245600	765	1	64	0.190005	12.2028	6.00502	Up	1.62e-18	1.57e-17	-	GO:0044464//cell part	-	-	-
Potri.014G149700	1743	21	1283	1.75125	107.367	5.93801	Up	0	0	K01051|1|5e-123|440|vvi:100255703|pectinesterase [EC:3.1.1.11]	GO:0009505//plant-type cell wall;GO:0005576//extracellular region	GO:0030599//pectinesterase activity;GO:0045330	GO:0042545//cell wall modification;GO:0008152//metabolic process	-
Potri.006G120600	1482	2	121	0.196159	11.909	5.92389	Up	5.91e-34	1.01e-32	K13496|1|1e-157|554|ath:AT2G36800|UDP-glucosyl transferase 73C [EC:2.4.1.-]	-	GO:0047213//anthocyanidin 3-O-glucosyltransferase activity	GO:0006865//amino acid transport;GO:0008152//metabolic process	-
Potri.004G020500	1170	1	60	0.124234	7.48006	5.91191	Up	2.46e-17	2.23e-16	K03146|1|6e-162|568|pop:POPTR_568201|thiamine biosynthetic enzyme	-	-	-	gi|224078686|ref|XP_002305603.1|/2.28715e-166/predicted protein [Populus trichocarpa]
Potri.006G254200	393	18	1070	6.65744	397.128	5.89849	Up	3.08e-290	6.37e-288	K02698|1|7e-67|252|pop:POPTR_802453|photosystem I subunit X	GO:0009522//photosystem I;GO:0009535//chloroplast thylakoid membrane	GO:0016168//chlorophyll binding	GO:0030003//cellular cation homeostasis;GO:0015979//photosynthesis;GO:0070838//divalent metal ion transport;GO:0019344//cysteine biosynthetic process	-
Potri.001G470700	447	1	59	0.325177	19.2524	5.88767	Up	4.85e-17	4.33e-16	K02639|1|2e-76|283|pop:POPTR_753787|ferredoxin	GO:0009570//chloroplast stroma	GO:0051537//2 iron, 2 sulfur cluster binding;GO:0046872//metal ion binding;GO:0009055//electron carrier activity	GO:0009744//response to sucrose stimulus;GO:0010114//response to red light;GO:0042742//defense response to bacterium;GO:0009773//photosynthetic electron transport in photosystem I;GO:0009637//response to blue light;GO:0010155//regulation of proton transport;GO:0010207//photosystem II assembly;GO:0010218//response to far red light;GO:0009644//response to high light intensity;GO:0080167//response t…	-
Potri.010G002600	936	2	108	0.310586	16.8301	5.75991	Up	3.97e-30	6.06e-29	K13118|1|3e-09|60.8|cre:CHLREDRAFT_17930|protein DGCR14;K11984|3|1e-08|58.9|ppp:PHYPADRAFT_233757|U4/U6.U5 tri-snRNP-associated protein 1;K15400|5|9e-07|52.8|vvi:100245819|omega-hydroxypalmitate O-feruloyl transferase [EC:2.3.1.188]	-	-	-	gi|224110280|ref|XP_002315470.1|/8.29053e-161/predicted protein [Populus trichocarpa]
Potri.006G067200	396	2	95	0.734111	34.9919	5.57488	Up	2.6e-26	3.52e-25	-	-	-	-	-
Potri.013G100700	990	1	46	0.146822	6.77739	5.52859	Up	3.21e-13	2.29e-12	-	-	GO:0003824//catalytic activity;GO:0003824//catalytic activity	GO:0009116//nucleoside metabolic process;GO:0009116//nucleoside metabolic process	-
Potri.017G041500	1347	2	91	0.215819	9.85402	5.51282	Up	3.85e-25	5e-24	K14494|1|6e-33|140|aly:ARALYDRAFT_488615|DELLA protein	-	-	GO:0006355//regulation of transcription, DNA-dependent	gi|224132946|ref|XP_002327918.1|/0/GRAS family transcription factor [Populus trichocarpa]
Potri.009G107300	870	4	182	0.668295	30.5135	5.51282	Up	3.76e-49	9.26e-48	K08233|1|1e-60|232|ath:AT2G23610|polyneuridine-aldehyde esterase [EC:3.1.1.78]	-	GO:0016787//hydrolase activity	-	gi|224103507|ref|XP_002313084.1|/1.70924e-157/predicted protein [Populus trichocarpa]
Potri.003G070500	576	2	87	0.504702	22.0311	5.44797	Up	5.7e-24	7.12e-23	-	-	-	-	-
Potri.016G104500	438	12	503	3.9823	167.507	5.39448	Up	2.65e-132	2e-130	K00799|1|2e-89|327|vvi:100242547|glutathione S-transferase [EC:2.5.1.18]	-	GO:0004364//glutathione transferase activity	-	-
Potri.004G100000	561	1	41	0.259098	10.6601	5.36258	Up	9.31e-12	6e-11	K01602|1|2e-89|327|pop:POPTR_813777|ribulose-bisphosphate carboxylase small chain [EC:4.1.1.39]	GO:0005618//cell wall;GO:0031977//thylakoid lumen;GO:0009941//chloroplast envelope;GO:0009535//chloroplast thylakoid membrane;GO:0009570//chloroplast stroma;GO:0022626//cytosolic ribosome;GO:0048046//apoplast;GO:0005618//cell wall;GO:0031977//thylakoid lumen;GO:0009941//chloroplast envelope;GO:0009535//chloroplast thylakoid membrane;GO:0009570//chloroplast stroma;GO:0022626//cytosolic ribosome;GO…	GO:0005507//copper ion binding;GO:0016984//ribulose-bisphosphate carboxylase activity;GO:0004497//monooxygenase activity;GO:0005507//copper ion binding;GO:0016984//ribulose-bisphosphate carboxylase activity;GO:0004497//monooxygenase activity;GO:0005507//copper ion binding;GO:0016984//ribulose-bisphosphate carboxylase activity;GO:0004497//monooxygenase activity	GO:0055114//oxidation-reduction process;GO:0010114//response to red light;GO:0009409//response to cold;GO:0015977//carbon fixation;GO:0009637//response to blue light;GO:0015979//photosynthesis;GO:0009853//photorespiration;GO:0010218//response to far red light;GO:0055114//oxidation-reduction process;GO:0010114//response to red light;GO:0009409//response to cold;GO:0015977//carbon fixation;GO:00096…	gi|118487084|gb|ABK95372.1|/3.17715e-88/unknown [Populus trichocarpa]
Potri.004G147600	1035	1	41	0.140439	5.77807	5.36258	Up	9.31e-12	6e-11	K00517|1|2e-111|401|ath:AT4G31940|[EC:1.14.-.-];K05280|2|7e-70|263|sbi:SORBI_04g024730|flavonoid 3'-monooxygenase [EC:1.14.13.21]	-	GO:0020037//heme binding;GO:0016705//oxidoreductase activity, acting on paired donors, with incorporation or reduction of molecular oxygen;GO:0004497//monooxygenase activity;GO:0005506//iron ion binding;GO:0009055//electron carrier activity	GO:0055114//oxidation-reduction process	gi|224123398|ref|XP_002330305.1|/0/cytochrome P450 [Populus trichocarpa]
Potri.005G185400	1488	1	41	0.0976842	4.01902	5.36258	Up	9.31e-12	6.01e-11	K00166|1|0.0|783|pop:POPTR_559310|2-oxoisovalerate dehydrogenase E1 component, alpha subunit [EC:1.2.4.4]	GO:0005739//mitochondrion;GO:0005739//mitochondrion;GO:0005739//mitochondrion;GO:0005739//mitochondrion;GO:0005739//mitochondrion	GO:0003863//3-methyl-2-oxobutanoate dehydrogenase (2-methylpropanoyl-transferring) activity;GO:0003863//3-methyl-2-oxobutanoate dehydrogenase (2-methylpropanoyl-transferring) activity;GO:0003863//3-methyl-2-oxobutanoate dehydrogenase (2-methylpropanoyl-transferring) activity;GO:0003863//3-methyl-2-oxobutanoate dehydrogenase (2-methylpropanoyl-transferring) activity;GO:0003863//3-methyl-2-oxobutan…	GO:0055114//oxidation-reduction process;GO:0055114//oxidation-reduction process;GO:0055114//oxidation-reduction process;GO:0055114//oxidation-reduction process;GO:0055114//oxidation-reduction process	-
Potri.004G181900	837	1	40	0.173661	6.97066	5.32695	Up	1.82e-11	1.15e-10	-	GO:0005634//nucleus;GO:0005634//nucleus	GO:0003677//DNA binding;GO:0003700//sequence-specific DNA binding transcription factor activity;GO:0003677//DNA binding;GO:0003700//sequence-specific DNA binding transcription factor activity	GO:0048281//inflorescence morphogenesis;GO:0045792//negative regulation of cell size;GO:0006355//regulation of transcription, DNA-dependent;GO:0009965//leaf morphogenesis;GO:0010200//response to chitin;GO:0009814//defense response, incompatible interaction;GO:0000165//MAPK cascade;GO:0048281//inflorescence morphogenesis;GO:0045792//negative regulation of cell size;GO:0006355//regulation of transc…	gi|224078478|ref|XP_002305547.1|/4.41091e-164/NAC domain protein, IPR003441 [Populus trichocarpa]
Potri.013G159000	1737	4	159	0.334724	13.3517	5.31791	Up	1.94e-42	4.08e-41	-	GO:0005737//cytoplasm;GO:0005634//nucleus;GO:0005886//plasma membrane;GO:0005737//cytoplasm;GO:0005634//nucleus;GO:0005886//plasma membrane;GO:0005737//cytoplasm;GO:0005634//nucleus;GO:0005886//plasma membrane;GO:0005737//cytoplasm;GO:0005634//nucleus;GO:0005886//plasma membrane	GO:0004871//signal transducer activity;GO:0004871//signal transducer activity;GO:0004871//signal transducer activity;GO:0004871//signal transducer activity	GO:0009954//proximal/distal pattern formation;GO:0009651//response to salt stress;GO:0009638//phototropism;GO:0010227//floral organ abscission;GO:0006816//calcium ion transport;GO:0007030//Golgi organization;GO:0048439//flower morphogenesis;GO:0019344//cysteine biosynthetic process;GO:0009954//proximal/distal pattern formation;GO:0009651//response to salt stress;GO:0009638//phototropism;GO:001022…	-
Potri.002G083200	1608	6	237	0.542366	21.4982	5.30881	Up	1.33e-62	4.25e-61	K13600|1|0.0|626|pop:POPTR_716668|chlorophyllide a oxygenase [EC:1.14.13.122]	GO:0009706//chloroplast inner membrane;GO:0009535//chloroplast thylakoid membrane;GO:0009706//chloroplast inner membrane;GO:0009535//chloroplast thylakoid membrane;GO:0042651//thylakoid membrane;GO:0009706//chloroplast inner membrane;GO:0042651//thylakoid membrane;GO:0009706//chloroplast inner membrane;GO:0009706//chloroplast inner membrane;GO:0009535//chloroplast thylakoid membrane;GO:0042651//t…	GO:0010277//chlorophyllide a oxygenase [overall] activity;GO:0016705//oxidoreductase activity, acting on paired donors, with incorporation or reduction of molecular oxygen;GO:0051537//2 iron, 2 sulfur cluster binding;GO:0005506//iron ion binding;GO:0010277//chlorophyllide a oxygenase [overall] activity;GO:0016705//oxidoreductase activity, acting on paired donors, with incorporation or reduction o…	GO:0015995//chlorophyll biosynthetic process;GO:0009965//leaf morphogenesis;GO:0030154//cell differentiation;GO:0019344//cysteine biosynthetic process;GO:0055114//oxidation-reduction process;GO:0045893//positive regulation of transcription, DNA-dependent;GO:0009073//aromatic amino acid family biosynthetic process;GO:0015995//chlorophyll biosynthetic process;GO:0009965//leaf morphogenesis;GO:00301…	-
Potri.007G033700	999	39	1473	5.67448	215.069	5.24416	Up	0	0	K02716|1|0.0|645|pop:POPTR_813989|photosystem II oxygen-evolving enhancer protein 1	GO:0019898//extrinsic to membrane;GO:0009535//chloroplast thylakoid membrane;GO:0010287//plastoglobule;GO:0009654//oxygen evolving complex;GO:0009543//chloroplast thylakoid lumen;GO:0048046//apoplast;GO:0044425//membrane part;GO:0034357;GO:0044434;GO:0019898//extrinsic to membrane;GO:0009535//chloroplast thylakoid membrane;GO:0010287//plastoglobule;GO:0009654//oxygen evolving complex;GO:0009543//…	GO:0008266//poly(U) RNA binding;GO:0010242//oxygen evolving activity;GO:0005509//calcium ion binding;GO:0008266//poly(U) RNA binding;GO:0010242//oxygen evolving activity;GO:0005509//calcium ion binding;GO:0008266//poly(U) RNA binding;GO:0010242//oxygen evolving activity;GO:0005509//calcium ion binding	GO:0042742//defense response to bacterium;GO:0010205//photoinhibition;GO:0010207//photosystem II assembly;GO:0035304//regulation of protein dephosphorylation;GO:0042549//photosystem II stabilization;GO:0019684//photosynthesis, light reaction;GO:0031323//regulation of cellular metabolic process;GO:0042742//defense response to bacterium;GO:0010205//photoinhibition;GO:0010207//photosystem II assembl…	-
Potri.005G178300	1608	6	226	0.542366	20.5004	5.24024	Up	2.11e-59	6.37e-58	K13600|1|0.0|711|pop:POPTR_716668|chlorophyllide a oxygenase [EC:1.14.13.122]	GO:0009706//chloroplast inner membrane;GO:0009535//chloroplast thylakoid membrane;GO:0042651//thylakoid membrane;GO:0009706//chloroplast inner membrane;GO:0042651//thylakoid membrane;GO:0009706//chloroplast inner membrane;GO:0042651//thylakoid membrane;GO:0009706//chloroplast inner membrane;GO:0009706//chloroplast inner membrane;GO:0009535//chloroplast thylakoid membrane	GO:0010277//chlorophyllide a oxygenase [overall] activity;GO:0016705//oxidoreductase activity, acting on paired donors, with incorporation or reduction of molecular oxygen;GO:0051537//2 iron, 2 sulfur cluster binding;GO:0005506//iron ion binding;GO:0010277//chlorophyllide a oxygenase [overall] activity;GO:0016705//oxidoreductase activity, acting on paired donors, with incorporation or reduction o…	GO:0015995//chlorophyll biosynthetic process;GO:0009965//leaf morphogenesis;GO:0030154//cell differentiation;GO:0019344//cysteine biosynthetic process;GO:0055114//oxidation-reduction process;GO:0045893//positive regulation of transcription, DNA-dependent;GO:0009073//aromatic amino acid family biosynthetic process;GO:0015995//chlorophyll biosynthetic process;GO:0009965//leaf morphogenesis;GO:00301…	-
Potri.017G108500	276	2	75	1.05329	39.6362	5.23384	Up	1.79e-20	1.9e-19	-	GO:0044424//intracellular part	-	GO:0009628//response to abiotic stimulus;GO:0006950//response to stress	gi|118487900|gb|ABK95772.1|/3.61499e-43/unknown [Populus trichocarpa]
Potri.008G186200	300	2	75	0.969027	36.4653	5.23384	Up	1.79e-20	1.9e-19	-	GO:0005634//nucleus;GO:0005739//mitochondrion;GO:0005634//nucleus;GO:0005739//mitochondrion;GO:0005634//nucleus;GO:0005739//mitochondrion;GO:0005634//nucleus;GO:0005739//mitochondrion;GO:0005634//nucleus;GO:0005739//mitochondrion;GO:0005634//nucleus;GO:0005739//mitochondrion;GO:0005634//nucleus;GO:0005739//mitochondrion;GO:0005634//nucleus;GO:0005739//mitochondrion	-	-	-
Potri.001G249600	279	2	74	1.04196	38.6872	5.21448	Up	3.5e-20	3.65e-19	-	GO:0009941//chloroplast envelope;GO:0009535//chloroplast thylakoid membrane	-	GO:0009902//chloroplast relocation;GO:0010114//response to red light;GO:0006364//rRNA processing;GO:0010027//thylakoid membrane organization;GO:0009637//response to blue light;GO:0030003//cellular cation homeostasis;GO:0015979//photosynthesis;GO:0070838//divalent metal ion transport;GO:0010218//response to far red light	-
Potri.005G228600	438	107	3797	35.5089	1264.46	5.1542	Up	0	0	-	-	-	-	-
Potri.009G047700	1230	19	663	2.24531	78.6227	5.12996	Up	7.6e-170	7.56e-168	K00830|1|0.0|725|pop:POPTR_723016|alanine-glyoxylate transaminase / serine-glyoxylate transaminase / serine-pyruvate transaminase [EC:2.6.1.44 2.6.1.45 2.6.1.51]	-	GO:0050281//serine-glyoxylate transaminase activity;GO:0030170//pyridoxal phosphate binding;GO:0050281//serine-glyoxylate transaminase activity;GO:0030170//pyridoxal phosphate binding;GO:0050281//serine-glyoxylate transaminase activity;GO:0030170//pyridoxal phosphate binding;GO:0050281//serine-glyoxylate transaminase activity;GO:0030170//pyridoxal phosphate binding;GO:0050281//serine-glyoxylate t…	GO:0008152//metabolic process;GO:0008152//metabolic process;GO:0008152//metabolic process;GO:0008152//metabolic process;GO:0008152//metabolic process	gi|224104247|ref|XP_002313371.1|/0/predicted protein [Populus trichocarpa]
Potri.001G110700	696	17	561	3.55031	117.569	5.04942	Up	8.26e-143	6.76e-141	K09286|1|1e-52|205|ath:AT4G25490|EREBP-like factor	GO:0005634//nucleus	GO:0043565//sequence-specific DNA binding;GO:0003700//sequence-specific DNA binding transcription factor activity	GO:0016049//cell growth;GO:0048510//regulation of timing of transition from vegetative to reproductive phase;GO:0010371//regulation of gibberellin biosynthetic process;GO:0009651//response to salt stress;GO:0006355//regulation of transcription, DNA-dependent;GO:0009409//response to cold	-
Potri.002G158200	987	1	33	0.147269	4.87682	5.04942	Up	1.98e-09	1.06e-08	-	GO:0005634//nucleus;GO:0005634//nucleus	GO:0003677//DNA binding;GO:0003677//DNA binding	-	-
Potri.014G172400	825	14	436	2.46661	77.0854	4.96585	Up	2.29e-110	1.42e-108	K08909|1|3e-159|560|pop:POPTR_664934|light-harvesting complex I chlorophyll a/b binding protein 3	GO:0030076//light-harvesting complex;GO:0009535//chloroplast thylakoid membrane;GO:0010287//plastoglobule	GO:0016168//chlorophyll binding;GO:0046872//metal ion binding	GO:0009765//photosynthesis, light harvesting;GO:0019344//cysteine biosynthetic process	-
Potri.010G193300	1179	1	31	0.123286	3.8352	4.95922	Up	7.5e-09	3.83e-08	K01100|1|0.0|783|pop:POPTR_567316|sedoheptulose-bisphosphatase [EC:3.1.3.37]	GO:0009579//thylakoid;GO:0009570//chloroplast stroma;GO:0009941//chloroplast envelope;GO:0048046//apoplast	GO:0042132//fructose 1,6-bisphosphate 1-phosphatase activity;GO:0050278//sedoheptulose-bisphosphatase activity	GO:0009697//salicylic acid biosynthetic process;GO:0019253//reductive pentose-phosphate cycle;GO:0010363//regulation of plant-type hypersensitive response;GO:0019761//glucosinolate biosynthetic process;GO:0010200//response to chitin;GO:0043085//positive regulation of catalytic activity;GO:0019344//cysteine biosynthetic process;GO:0031348//negative regulation of defense response;GO:0050832//defens…	gi|224112589|ref|XP_002316235.1|/0/predicted protein [Populus trichocarpa]
Potri.001G464800	1602	16	492	1.45173	44.7963	4.94754	Up	4.11e-124	2.9e-122	K00102|1|3e-08|58.9|olu:OSTLU_46355|D-lactate dehydrogenase (cytochrome) [EC:1.1.2.4];K00279|2|2e-07|56.2|pop:POPTR_800198|cytokinin dehydrogenase [EC:1.5.99.12]	-	GO:0050660//flavin adenine dinucleotide binding;GO:0008762//UDP-N-acetylmuramate dehydrogenase activity	GO:0055114//oxidation-reduction process	-
Potri.015G022100	1539	2	60	0.188894	5.68659	4.91191	Up	3.95e-16	3.33e-15	K03093|1|0.0|706|pop:POPTR_1118310|RNA polymerase sigma factor	GO:0009507//chloroplast;GO:0005739//mitochondrion;GO:0009507//chloroplast;GO:0005739//mitochondrion;GO:0009507//chloroplast;GO:0005739//mitochondrion;GO:0009507//chloroplast;GO:0005739//mitochondrion;GO:0009507//chloroplast;GO:0005739//mitochondrion;GO:0009507//chloroplast;GO:0005739//mitochondrion;GO:0009507//chloroplast;GO:0005739//mitochondrion	GO:0003899//DNA-directed RNA polymerase activity;GO:0001053//plastid sigma factor activity;GO:0003677//DNA binding;GO:0003700//sequence-specific DNA binding transcription factor activity;GO:0003899//DNA-directed RNA polymerase activity;GO:0001053//plastid sigma factor activity;GO:0003677//DNA binding;GO:0003700//sequence-specific DNA binding transcription factor activity;GO:0003899//DNA-directed …	GO:0010218//response to far red light;GO:0010264//myo-inositol hexakisphosphate biosynthetic process;GO:0010114//response to red light;GO:0010207//photosystem II assembly;GO:0006352//DNA-dependent transcription, initiation;GO:0009658//chloroplast organization;GO:0045893//positive regulation of transcription, DNA-dependent;GO:0071483//cellular response to blue light;GO:0010218//response to far red…	-
Potri.001G107600	738	33	979	6.49957	193.493	4.8958	Up	4.71e-244	7.39e-242	-	GO:0005576//extracellular region	-	GO:0009816//defense response to bacterium, incompatible interaction;GO:0009651//response to salt stress;GO:0009817//defense response to fungus, incompatible interaction	-
Potri.010G166200	849	3	87	0.513619	14.9469	4.86301	Up	8.75e-23	1.03e-21	-	GO:0005634//nucleus	GO:0003677//DNA binding	GO:0009825//multidimensional cell growth;GO:0006355//regulation of transcription, DNA-dependent;GO:0009908//flower development;GO:0010150//leaf senescence	gi|224108982|ref|XP_002315038.1|/6.13725e-167/NAC domain protein, IPR003441 [Populus trichocarpa]
Potri.012G076000	1212	1	28	0.119929	3.36973	4.81238	Up	5.5e-08	2.61e-07	K14963|1|5e-18|90.5|zma:100276374|COMPASS component SWD3	-	GO:0016905//myosin heavy chain kinase activity	-	-
Potri.017G039900	729	1	28	0.199388	5.60235	4.81238	Up	5.5e-08	2.61e-07	-	GO:0005773//vacuole;GO:0005618//cell wall	-	GO:0009737//response to abscisic acid stimulus	gi|224132974|ref|XP_002327925.1|/2.36571e-141/predicted protein [Populus trichocarpa]
Potri.015G101500	1050	2	56	0.276865	7.77926	4.81238	Up	5.58e-15	4.41e-14	K15382|1|6e-160|561|pop:POPTR_575407|solute carrier family 50 (sugar transporter)	GO:0005887//integral to plasma membrane	GO:0008515//sucrose transmembrane transporter activity	GO:0015770//sucrose transport	-
Potri.009G107500	870	4	112	0.668295	18.7775	4.81238	Up	7.64e-29	1.12e-27	K08233|1|7e-60|229|ath:AT2G23610|polyneuridine-aldehyde esterase [EC:3.1.1.78]	-	GO:0016787//hydrolase activity	-	gi|224103511|ref|XP_002313085.1|/1.71803e-161/predicted protein [Populus trichocarpa]
Potri.017G086200	1059	10	278	1.37256	38.2903	4.80204	Up	1.25e-69	4.5e-68	-	GO:0005634//nucleus;GO:0005634//nucleus	GO:0003700//sequence-specific DNA binding transcription factor activity;GO:0003677//DNA binding;GO:0003700//sequence-specific DNA binding transcription factor activity;GO:0003677//DNA binding	GO:0007275//multicellular organismal development;GO:0006355//regulation of transcription, DNA-dependent;GO:0007275//multicellular organismal development;GO:0006355//regulation of transcription, DNA-dependent	gi|224141015|ref|XP_002323870.1|/0/NAC domain protein, IPR003441 [Populus trichocarpa]
Potri.001G025100	2037	15	413	1.07035	29.5732	4.78813	Up	1.37e-102	7.77e-101	-	-	-	-	-
Potri.004G050500	1080	1	27	0.134587	3.64653	4.75991	Up	1.07e-07	4.92e-07	K16040|1|3e-113|406|vvi:100233030|trans-resveratrol di-O-methyltransferase [EC:2.1.1.240];K13230|2|7e-63|239|zma:100147731|2,4,7-trihydroxy-1,4-benzoxazin-3-one-glucoside 7-O-methyltransferase [EC:2.1.1.241];K05279|3|7e-40|163|aly:ARALYDRAFT_495497|flavonol 3-O-methyltransferase [EC:2.1.1.76]	-	GO:0046983//protein dimerization activity;GO:0050630;GO:0033800	GO:0032259//methylation	gi|224077038|ref|XP_002305103.1|/0/flavonoid o-methyltransferase related [Populus trichocarpa]
Potri.001G374800	2601	1	27	0.0558839	1.51413	4.75991	Up	1.07e-07	4.91e-07	K05387|1|9e-138|489|osa:4347123|glutamate receptor, ionotropic, other eukaryote	GO:0016021//integral to membrane;GO:0030288//outer membrane-bounded periplasmic space	GO:0005234//extracellular-glutamate-gated ion channel activity;GO:0004970//ionotropic glutamate receptor activity	GO:0006811//ion transport;GO:0035235//ionotropic glutamate receptor signaling pathway	-
Potri.007G014200	549	112	2990	29.6533	794.399	4.7436	Up	0	0	K11275|1|2e-66|229|pop:POPTR_679169|histone H1/5	GO:0000786//nucleosome;GO:0005634//nucleus;GO:0000786//nucleosome;GO:0005634//nucleus;GO:0000786//nucleosome;GO:0005634//nucleus;GO:0000786//nucleosome;GO:0005634//nucleus;GO:0000786//nucleosome;GO:0005634//nucleus;GO:0000786//nucleosome;GO:0005634//nucleus;GO:0000786//nucleosome;GO:0005634//nucleus;GO:0000786//nucleosome;GO:0005634//nucleus	GO:0003677//DNA binding;GO:0003677//DNA binding;GO:0003677//DNA binding;GO:0003677//DNA binding;GO:0003677//DNA binding;GO:0003677//DNA binding;GO:0003677//DNA binding;GO:0003677//DNA binding	GO:0006334//nucleosome assembly;GO:0006334//nucleosome assembly;GO:0006334//nucleosome assembly;GO:0006334//nucleosome assembly;GO:0006334//nucleosome assembly;GO:0006334//nucleosome assembly;GO:0006334//nucleosome assembly;GO:0006334//nucleosome assembly	-
Potri.005G063300	561	14	373	3.62737	96.9808	4.7407	Up	2.79e-92	1.36e-90	K02701|1|3e-88|276|pop:POPTR_715775|photosystem I subunit PsaN	GO:0030093//chloroplast photosystem I;GO:0009543//chloroplast thylakoid lumen;GO:0030093//chloroplast photosystem I;GO:0009543//chloroplast thylakoid lumen;GO:0009543//chloroplast thylakoid lumen;GO:0030093//chloroplast photosystem I;GO:0048046//apoplast;GO:0030093//chloroplast photosystem I;GO:0009543//chloroplast thylakoid lumen;GO:0030093//chloroplast photosystem I;GO:0009543//chloroplast thyl…	GO:0005516//calmodulin binding;GO:0005516//calmodulin binding;GO:0045735//nutrient reservoir activity;GO:0004650//polygalacturonase activity;GO:0030145//manganese ion binding;GO:0005516//calmodulin binding;GO:0005516//calmodulin binding;GO:0005516//calmodulin binding;GO:0045735//nutrient reservoir activity;GO:0004650//polygalacturonase activity;GO:0030145//manganese ion binding;GO:0005516//calmod…	GO:0006098//pentose-phosphate shunt;GO:0009773//photosynthetic electron transport in photosystem I;GO:0019344//cysteine biosynthetic process;GO:0035304//regulation of protein dephosphorylation;GO:0006098//pentose-phosphate shunt;GO:0009773//photosynthetic electron transport in photosystem I;GO:0019344//cysteine biosynthetic process;GO:0035304//regulation of protein dephosphorylation;GO:0005975//c…	-
Potri.010G006200	1128	2	53	0.25772	6.85341	4.73294	Up	4.05e-14	3.05e-13	K04345|1|1e-29|129|ath:AT2G20050|protein kinase A [EC:2.7.11.11]	GO:0005737//cytoplasm;GO:0005634//nucleus	GO:0004721//phosphoprotein phosphatase activity	GO:0009414//response to water deprivation;GO:0008152//metabolic process	gi|224110326|ref|XP_002315485.1|/0/predicted protein [Populus trichocarpa]
Potri.017G116900	1998	1	26	0.0727498	1.89809	4.70546	Up	2.06e-07	9.29e-07	K13417|1|2e-51|202|aly:ARALYDRAFT_899604|somatic embryogenesis receptor kinase 4 [EC:2.7.10.1 2.7.11.1];K13416|3|9e-50|196|ath:AT4G33430|brassinosteroid insensitive 1-associated receptor kinase 1 [EC:2.7.10.1 2.7.11.1];K13418|4|1e-49|196|vvi:100247683|somatic embryogenesis receptor kinase 1 [EC:2.7.10.1 2.7.11.1]	-	GO:0030247//polysaccharide binding;GO:0005524//ATP binding;GO:0004674//protein serine/threonine kinase activity;GO:0030247//polysaccharide binding;GO:0005524//ATP binding;GO:0004674//protein serine/threonine kinase activity;GO:0030247//polysaccharide binding;GO:0005524//ATP binding;GO:0004674//protein serine/threonine kinase activity	GO:0006468//protein phosphorylation;GO:0006468//protein phosphorylation;GO:0006468//protein phosphorylation	gi|224127698|ref|XP_002329342.1|/0/predicted protein [Populus trichocarpa]
Potri.004G208700	1263	1	26	0.115086	3.00268	4.70546	Up	2.06e-07	9.29e-07	K14494|1|7e-58|223|pop:POPTR_645273|DELLA protein	GO:0005634//nucleus	-	GO:0009739//response to gibberellin stimulus;GO:0006355//regulation of transcription, DNA-dependent	gi|255569898|ref|XP_002525912.1|/2.79889e-172/DELLA protein SLR1, putative [Ricinus communis]
Potri.002G085100	1152	114	2918	14.384	369.464	4.6829	Up	0	0	-	GO:0016020//membrane;GO:0016020//membrane;GO:0016020//membrane	-	-	-
Potri.005G116600	609	32	818	7.63765	195.919	4.68098	Up	4.24e-199	5.08e-197	K11275|1|9e-104|273|pop:POPTR_679169|histone H1/5	GO:0000786//nucleosome;GO:0005634//nucleus;GO:0000786//nucleosome;GO:0005634//nucleus	GO:0003677//DNA binding;GO:0003677//DNA binding	GO:0006334//nucleosome assembly;GO:0006334//nucleosome assembly	-
Potri.016G083900	909	10	251	1.59905	40.2763	4.65464	Up	6.5e-62	2.06e-60	K12133|1|2e-27|122|ath:AT1G01060|LATE ELONGATED HYPOCOTYL;K12134|2|4e-26|117|aly:ARALYDRAFT_904154|circadian clock associated 1	GO:0005634//nucleus	GO:0003677//DNA binding;GO:0003700//sequence-specific DNA binding transcription factor activity;GO:0003682//chromatin binding	GO:0009753//response to jasmonic acid stimulus;GO:0009739//response to gibberellin stimulus;GO:0009651//response to salt stress;GO:0006355//regulation of transcription, DNA-dependent;GO:0009751//response to salicylic acid stimulus;GO:0032922//circadian regulation of gene expression;GO:0009733//response to auxin stimulus;GO:0043966//histone H3 acetylation;GO:0048574//long-day photoperiodism, flowe…	-
Potri.015G006100	1563	17	424	1.58095	39.5682	4.64548	Up	1.74e-103	1e-101	K00517|1|9e-113|405|osa:4349111|[EC:1.14.-.-];K15399|3|7e-81|300|aly:ARALYDRAFT_478392|cytochrome P450, family 77, subfamily A, polypeptide 6 [EC:1.14.-.-]	-	GO:0020037//heme binding;GO:0016705//oxidoreductase activity, acting on paired donors, with incorporation or reduction of molecular oxygen;GO:0004497//monooxygenase activity;GO:0005506//iron ion binding;GO:0009055//electron carrier activity	GO:0055114//oxidation-reduction process	-
Potri.010G169400	999	16	396	2.32799	57.8188	4.63438	Up	1.29e-96	6.83e-95	-	-	GO:0003677//DNA binding	-	gi|224109020|ref|XP_002315053.1|/0/predicted protein [Populus trichocarpa]
Potri.006G038000	210	2	49	1.38432	34.0343	4.61973	Up	5.63e-13	3.95e-12	-	GO:0005783//endoplasmic reticulum;GO:0005739//mitochondrion	-	GO:0048638//regulation of developmental growth;GO:0042127//regulation of cell proliferation;GO:0048569//post-embryonic organ development;GO:0001558//regulation of cell growth;GO:0009733//response to auxin stimulus;GO:0051302//regulation of cell division;GO:0046622//positive regulation of organ growth	-
Potri.002G016000	507	8	195	2.29356	56.1004	4.61235	Up	3.78e-48	9.1e-47	K02638|1|6e-73|272|pop:POPTR_813630|plastocyanin	GO:0009570//chloroplast stroma;GO:0009543//chloroplast thylakoid lumen;GO:0009570//chloroplast stroma;GO:0009543//chloroplast thylakoid lumen	GO:0005507//copper ion binding;GO:0009055//electron carrier activity;GO:0005507//copper ion binding;GO:0009055//electron carrier activity	GO:0009411//response to UV;GO:0017148//negative regulation of translation;GO:0046688//response to copper ion;GO:0055070//copper ion homeostasis;GO:0009411//response to UV;GO:0017148//negative regulation of translation;GO:0046688//response to copper ion;GO:0055070//copper ion homeostasis	-
Potri.014G172800	582	1	24	0.249749	6.01489	4.58999	Up	7.72e-07	3.28e-06	-	GO:0005739//mitochondrion;GO:0009507//chloroplast;GO:0009507//chloroplast;GO:0009507//chloroplast	-	GO:0015979//photosynthesis;GO:0015979//photosynthesis;GO:0015979//photosynthesis	-
Potri.009G037000	1542	1	24	0.0942633	2.27021	4.58999	Up	7.72e-07	3.28e-06	K13118|1|7e-06|51.2|cre:CHLREDRAFT_17930|protein DGCR14	GO:0009941//chloroplast envelope;GO:0009508//plastid chromosome;GO:0009535//chloroplast thylakoid membrane;GO:0009941//chloroplast envelope;GO:0009508//plastid chromosome;GO:0009535//chloroplast thylakoid membrane;GO:0009941//chloroplast envelope;GO:0009508//plastid chromosome;GO:0009535//chloroplast thylakoid membrane;GO:0009941//chloroplast envelope;GO:0009508//plastid chromosome;GO:0009535//ch…	GO:0000166//nucleotide binding;GO:0000166//nucleotide binding;GO:0000166//nucleotide binding;GO:0000166//nucleotide binding;GO:0000166//nucleotide binding;GO:0000166//nucleotide binding;GO:0000166//nucleotide binding;GO:0000166//nucleotide binding	GO:0010103//stomatal complex morphogenesis;GO:0019684//photosynthesis, light reaction;GO:0006098//pentose-phosphate shunt;GO:0010218//response to far red light;GO:0016117//carotenoid biosynthetic process;GO:0010114//response to red light;GO:0009902//chloroplast relocation;GO:0015995//chlorophyll biosynthetic process;GO:0009637//response to blue light;GO:0019761//glucosinolate biosynthetic process…	gi|118486499|gb|ABK95089.1|/0/unknown [Populus trichocarpa]
Potri.008G113600	570	1	24	0.255007	6.14152	4.58999	Up	7.72e-07	3.28e-06	-	GO:0009507//chloroplast	GO:0008080//N-acetyltransferase activity	GO:0019684//photosynthesis, light reaction	-
Potri.011G148400	798	2	47	0.364296	8.59082	4.55961	Up	2.09e-12	1.41e-11	-	GO:0016020//membrane;GO:0016020//membrane;GO:0016020//membrane	-	-	-
Potri.001G452500	180	2	46	1.61505	37.2756	4.52859	Up	4.03e-12	2.66e-11	-	GO:0005739//mitochondrion	-	GO:0010075//regulation of meristem growth;GO:0009061//anaerobic respiration;GO:0010014//meristem initiation;GO:0009944//polarity specification of adaxial/abaxial axis;GO:0009855//determination of bilateral symmetry	-
Potri.010G199800	873	7	160	1.1655	26.7329	4.5196	Up	2.82e-39	5.52e-38	-	GO:0005622//intracellular	GO:0008270//zinc ion binding	-	gi|224112713|ref|XP_002316269.1|/3.24928e-169/predicted protein [Populus trichocarpa]
Potri.017G030600	1134	4	91	0.512713	11.7049	4.51282	Up	7.51e-23	8.87e-22	-	-	GO:0000166//nucleotide binding	-	gi|224132720|ref|XP_002327864.1|/0/predicted protein [Populus trichocarpa]
Potri.015G136400	747	15	340	2.91876	66.3893	4.50752	Up	8.56e-82	3.66e-80	K09286|1|7e-60|229|ath:AT4G25480|EREBP-like factor	GO:0005634//nucleus	GO:0003677//DNA binding;GO:0003700//sequence-specific DNA binding transcription factor activity	GO:0009414//response to water deprivation;GO:0006355//regulation of transcription, DNA-dependent;GO:0009631//cold acclimation	-
Potri.004G220400	447	4	90	1.30071	29.368	4.49688	Up	1.44e-22	1.68e-21	-	-	GO:0003677//DNA binding	GO:0006355//regulation of transcription, DNA-dependent	gi|224129348|ref|XP_002328695.1|/1.85309e-65/predicted protein [Populus trichocarpa]
Potri.016G126100	1422	2	45	0.204436	4.61586	4.49688	Up	7.74e-12	5.02e-11	K09286|1|2e-33|142|aly:ARALYDRAFT_478447|EREBP-like factor	GO:0005634//nucleus;GO:0005634//nucleus	GO:0003700//sequence-specific DNA binding transcription factor activity;GO:0003677//DNA binding;GO:0003700//sequence-specific DNA binding transcription factor activity;GO:0003677//DNA binding	GO:0006355//regulation of transcription, DNA-dependent;GO:0006355//regulation of transcription, DNA-dependent	-
Potri.005G112900	1092	2	45	0.266216	6.01076	4.49688	Up	7.74e-12	5.02e-11	K02641|1|4e-103|372|pop:POPTR_827055|ferredoxin--NADP+ reductase [EC:1.18.1.2]	GO:0009941//chloroplast envelope;GO:0048046//apoplast;GO:0031977//thylakoid lumen;GO:0009570//chloroplast stroma;GO:0009535//chloroplast thylakoid membrane;GO:0009941//chloroplast envelope;GO:0048046//apoplast;GO:0031977//thylakoid lumen;GO:0009570//chloroplast stroma;GO:0009535//chloroplast thylakoid membrane;GO:0009941//chloroplast envelope;GO:0048046//apoplast;GO:0031977//thylakoid lumen;GO:00…	GO:0050660//flavin adenine dinucleotide binding;GO:0003959//NADPH dehydrogenase activity;GO:0050661//NADP binding;GO:0045156//electron transporter, transferring electrons within the cyclic electron transport pathway of photosynthesis activity;GO:0008266//poly(U) RNA binding;GO:0045157//electron transporter, transferring electrons within the noncyclic electron transport pathway of photosynthesis a…	GO:0031348//negative regulation of defense response;GO:0006098//pentose-phosphate shunt;GO:0009595//detection of biotic stimulus;GO:0009867//jasmonic acid mediated signaling pathway;GO:0009697//salicylic acid biosynthetic process;GO:0009862//systemic acquired resistance, salicylic acid mediated signaling pathway;GO:0043085//positive regulation of catalytic activity;GO:0010363//regulation of plant…	-
Potri.019G089700	1098	3	67	0.397142	8.90045	4.48615	Up	4.52e-17	4.03e-16	K03183|1|6e-08|56.6|smo:SELMODRAFT_96041|ubiquinone/menaquinone biosynthesis methyltransferase [EC:2.1.1.163 2.1.1.201];K05929|3|2e-06|51.6|zma:100282545|phosphoethanolamine N-methyltransferase [EC:2.1.1.103]	-	GO:0008168//methyltransferase activity;GO:0008168//methyltransferase activity;GO:0008168//methyltransferase activity;GO:0008168//methyltransferase activity;GO:0008168//methyltransferase activity	GO:0032259//methylation;GO:0032259//methylation;GO:0032259//methylation;GO:0032259//methylation;GO:0032259//methylation	-
Potri.005G078800	363	1	22	0.400424	8.84007	4.46446	Up	2.87e-06	1.14e-05	K09510|1|1e-09|59.3|ota:Ot12g00420|DnaJ homolog subfamily B member 4;K09517|3|9e-09|56.6|mtr:MTR_7g109340|DnaJ homolog subfamily B member 11	-	-	-	-
Potri.011G158600	1617	3	66	0.269674	5.95352	4.46446	Up	8.67e-17	7.61e-16	K00279|1|1e-07|57.0|aly:ARALYDRAFT_480522|cytokinin dehydrogenase [EC:1.5.99.12];K00102|2|3e-07|55.5|olu:OSTLU_46355|D-lactate dehydrogenase (cytochrome) [EC:1.1.2.4]	-	GO:0050660//flavin adenine dinucleotide binding;GO:0050468;GO:0008762//UDP-N-acetylmuramate dehydrogenase activity	GO:0055114//oxidation-reduction process	-
Potri.003G222200	1101	3	66	0.39606	8.74372	4.46446	Up	8.67e-17	7.6e-16	-	GO:0009941//chloroplast envelope;GO:0009535//chloroplast thylakoid membrane;GO:0009570//chloroplast stroma;GO:0009941//chloroplast envelope;GO:0009535//chloroplast thylakoid membrane;GO:0009570//chloroplast stroma;GO:0009941//chloroplast envelope;GO:0009535//chloroplast thylakoid membrane;GO:0009570//chloroplast stroma;GO:0009941//chloroplast envelope;GO:0009535//chloroplast thylakoid membrane;GO…	-	GO:0010264//myo-inositol hexakisphosphate biosynthetic process;GO:0009611//response to wounding;GO:0016117//carotenoid biosynthetic process;GO:0015979//photosynthesis;GO:0010264//myo-inositol hexakisphosphate biosynthetic process;GO:0009611//response to wounding;GO:0016117//carotenoid biosynthetic process;GO:0015979//photosynthesis;GO:0010264//myo-inositol hexakisphosphate biosynthetic process;GO…	-
Potri.T084900	2391	1	22	0.0607922	1.34209	4.46446	Up	2.87e-06	1.14e-05	K13416|1|3e-59|228|ath:AT4G33430|brassinosteroid insensitive 1-associated receptor kinase 1 [EC:2.7.10.1 2.7.11.1];K13418|2|4e-59|228|aly:ARALYDRAFT_895025|somatic embryogenesis receptor kinase 1 [EC:2.7.10.1 2.7.11.1]	-	GO:0005524//ATP binding;GO:0004674//protein serine/threonine kinase activity	GO:0006468//protein phosphorylation	-
Potri.009G085900	597	10	218	2.43474	53.2625	4.45128	Up	1.51e-52	4.02e-51	-	-	-	-	gi|224103781|ref|XP_002313191.1|/2.14385e-109/predicted protein [Populus trichocarpa]
Potri.002G056300	531	4	87	1.09495	23.8982	4.44797	Up	1.02e-21	1.15e-20	K08902|1|4e-97|352|pop:POPTR_643350|photosystem II Psb27 protein	GO:0030095//chloroplast photosystem II;GO:0009543//chloroplast thylakoid lumen	-	GO:0006364//rRNA processing;GO:0009657//plastid organization;GO:0010207//photosystem II assembly;GO:0010206//photosystem II repair;GO:0035304//regulation of protein dephosphorylation	-
Potri.003G141800	1095	21	454	2.78761	60.4758	4.43926	Up	1.07e-107	6.46e-106	-	GO:0005884//actin filament	GO:0009055//electron carrier activity;GO:0015035//protein disulfide oxidoreductase activity	GO:0009902//chloroplast relocation;GO:0051017//actin filament bundle assembly;GO:0045454//cell redox homeostasis;GO:0048653//anther development	-
Potri.013G043600	351	5	108	2.07057	44.8804	4.43798	Up	1.23e-26	1.69e-25	-	-	-	-	-
Potri.012G134100	768	20	430	3.78526	81.6671	4.43129	Up	5.72e-102	3.23e-100	K09286|1|6e-64|243|ath:AT4G25480|EREBP-like factor	GO:0005634//nucleus	GO:0003677//DNA binding;GO:0003700//sequence-specific DNA binding transcription factor activity	GO:0009414//response to water deprivation;GO:0006355//regulation of transcription, DNA-dependent;GO:0009631//cold acclimation	-
Potri.011G096900	237	3	64	1.83992	39.3887	4.42006	Up	3.19e-16	2.71e-15	-	GO:0048046//apoplast	GO:0033612//receptor serine/threonine kinase binding	-	-
Potri.016G004300	444	4	85	1.3095	27.9239	4.41442	Up	3.75e-21	4.11e-20	-	GO:0005886//plasma membrane	-	GO:0009555//pollen development;GO:0042744//hydrogen peroxide catabolic process;GO:0009793//embryo development ending in seed dormancy	-
Potri.007G105900	537	10	212	2.70678	57.5839	4.41102	Up	7.46e-51	1.92e-49	K02701|1|5e-88|275|pop:POPTR_832238|photosystem I subunit PsaN	GO:0030093//chloroplast photosystem I;GO:0009543//chloroplast thylakoid lumen;GO:0030093//chloroplast photosystem I;GO:0009543//chloroplast thylakoid lumen;GO:0030093//chloroplast photosystem I;GO:0009543//chloroplast thylakoid lumen;GO:0030093//chloroplast photosystem I;GO:0009543//chloroplast thylakoid lumen	GO:0005516//calmodulin binding;GO:0005516//calmodulin binding;GO:0005516//calmodulin binding;GO:0005516//calmodulin binding	GO:0006098//pentose-phosphate shunt;GO:0009773//photosynthetic electron transport in photosystem I;GO:0019344//cysteine biosynthetic process;GO:0035304//regulation of protein dephosphorylation;GO:0006098//pentose-phosphate shunt;GO:0009773//photosynthetic electron transport in photosystem I;GO:0019344//cysteine biosynthetic process;GO:0035304//regulation of protein dephosphorylation;GO:0006098//p…	-
Potri.009G107200	870	23	484	3.84269	81.1457	4.40033	Up	4.49e-114	2.9e-112	K08233|1|3e-61|233|ath:AT2G23610|polyneuridine-aldehyde esterase [EC:3.1.1.78]	-	GO:0016787//hydrolase activity	-	gi|224103507|ref|XP_002313084.1|/2.14879e-160/predicted protein [Populus trichocarpa]
Potri.008G057600	201	1	21	0.723155	15.2392	4.39734	Up	5.52e-06	2.12e-05	-	GO:0005634//nucleus	GO:0005515//protein binding	-	-
Potri.012G031100	1539	9	189	0.850024	17.9128	4.39734	Up	2.14e-45	4.79e-44	K03093|1|0.0|862|pop:POPTR_591382|RNA polymerase sigma factor	GO:0009507//chloroplast;GO:0005739//mitochondrion;GO:0009507//chloroplast;GO:0005739//mitochondrion;GO:0009507//chloroplast;GO:0005739//mitochondrion;GO:0009507//chloroplast;GO:0005739//mitochondrion;GO:0009507//chloroplast;GO:0005739//mitochondrion;GO:0009536//plastid;GO:0009536//plastid	GO:0003899//DNA-directed RNA polymerase activity;GO:0001053//plastid sigma factor activity;GO:0003677//DNA binding;GO:0003700//sequence-specific DNA binding transcription factor activity;GO:0003899//DNA-directed RNA polymerase activity;GO:0001053//plastid sigma factor activity;GO:0003677//DNA binding;GO:0003700//sequence-specific DNA binding transcription factor activity;GO:0003899//DNA-directed …	GO:0010218//response to far red light;GO:0010264//myo-inositol hexakisphosphate biosynthetic process;GO:0010114//response to red light;GO:0010207//photosystem II assembly;GO:0006352//DNA-dependent transcription, initiation;GO:0009658//chloroplast organization;GO:0045893//positive regulation of transcription, DNA-dependent;GO:0071483//cellular response to blue light;GO:0010218//response to far red…	-
Potri.008G087800	1503	37	756	3.57824	73.3673	4.35781	Up	3.5e-176	3.67e-174	-	-	GO:0003677//DNA binding;GO:0008270//zinc ion binding	GO:0006355//regulation of transcription, DNA-dependent	-
Potri.007G111600	591	7	143	1.72162	35.293	4.35754	Up	1.79e-34	3.1e-33	-	-	-	-	-
Potri.001G076500	696	5	101	1.04421	21.1666	4.34131	Up	1.16e-24	1.48e-23	-	-	-	-	-
Potri.015G004500	2019	7	141	0.503952	10.1864	4.33722	Up	6.53e-34	1.11e-32	K05658|1|5e-32|138|vvi:100262734|ATP-binding cassette, subfamily B (MDR/TAP), member 1;K00924|2|3e-30|132|aly:ARALYDRAFT_313416|[EC:2.7.1.-]	-	GO:0030246//carbohydrate binding;GO:0004672//protein kinase activity;GO:0005524//ATP binding	GO:0006468//protein phosphorylation	-
Potri.006G091400	2391	1	20	0.0607922	1.22008	4.32695	Up	1.06e-05	3.94e-05	K04733|1|4e-52|204|smo:SELMODRAFT_159261|interleukin-1 receptor-associated kinase 4 [EC:2.7.11.1];K00924|2|1e-50|199|ath:AT3G55450|[EC:2.7.1.-]	-	GO:0005524//ATP binding;GO:0004674//protein serine/threonine kinase activity	GO:0048544//recognition of pollen;GO:0006468//protein phosphorylation	-
Potri.003G054100	570	1	20	0.255007	5.11794	4.32695	Up	1.06e-05	3.95e-05	K09286|1|4e-28|122|vvi:100252531|EREBP-like factor	GO:0005634//nucleus	GO:0003700//sequence-specific DNA binding transcription factor activity;GO:0003677//DNA binding	GO:0006355//regulation of transcription, DNA-dependent	-
Potri.009G097200	570	1	20	0.255007	5.11794	4.32695	Up	1.06e-05	3.94e-05	-	GO:0005783//endoplasmic reticulum;GO:0005618//cell wall;GO:0005794//Golgi apparatus	-	GO:0009651//response to salt stress	gi|118488222|gb|ABK95930.1|/3.75983e-43/unknown [Populus trichocarpa]
Potri.016G041300	390	6	119	2.23622	44.5064	4.31488	Up	9.98e-29	1.46e-27	-	-	-	-	-
Potri.010G024500	339	26	511	11.1481	219.867	4.30176	Up	1.35e-118	9.09e-117	K14416|1|1e-28|124|aly:ARALYDRAFT_325603|elongation factor 1 alpha-like protein	-	-	-	gi|224110558|ref|XP_002315557.1|/3.48253e-59/predicted protein [Populus trichocarpa]
Potri.006G015300	1731	4	78	0.335885	6.5726	4.29043	Up	3.51e-19	3.5e-18	K08150|1|0.0|1141|pop:POPTR_761829|MFS transporter, SP family, solute carrier family 2 (myo-inositol transporter), member 13	GO:0005886//plasma membrane;GO:0016021//integral to membrane	GO:0005351//sugar:hydrogen symporter activity;GO:0032440//2-alkenal reductase [NAD(P)] activity;GO:0005366//myo-inositol:hydrogen symporter activity	GO:0055085//transmembrane transport;GO:0008643//carbohydrate transport;GO:0055114//oxidation-reduction process	-
Potri.010G167600	1491	11	213	1.07236	20.8373	4.2803	Up	4.01e-50	1.02e-48	-	-	GO:0003677//DNA binding;GO:0008270//zinc ion binding;GO:0003677//DNA binding;GO:0008270//zinc ion binding	GO:0006355//regulation of transcription, DNA-dependent;GO:0006355//regulation of transcription, DNA-dependent	gi|224112251|ref|XP_002316131.1|/0/f-box family protein [Populus trichocarpa]
Potri.008G089000	852	38	732	6.48293	125.317	4.2728	Up	1.95e-168	1.94e-166	-	GO:0005634//nucleus	GO:0003677//DNA binding	GO:0009825//multidimensional cell growth;GO:0006355//regulation of transcription, DNA-dependent;GO:0009908//flower development;GO:0010150//leaf senescence	-
Potri.013G006100	1143	4	77	0.508676	9.82617	4.27181	Up	6.69e-19	6.59e-18	K08679|1|9e-06|50.1|olu:OSTLU_14357|UDP-glucuronate 4-epimerase [EC:5.1.3.6]	GO:0005777//peroxisome;GO:0010319//stromule;GO:0009506//plasmodesma;GO:0009941//chloroplast envelope;GO:0010287//plastoglobule;GO:0005794//Golgi apparatus;GO:0005773//vacuole;GO:0005840//ribosome;GO:0048046//apoplast;GO:0016020//membrane;GO:0005777//peroxisome;GO:0010319//stromule;GO:0009506//plasmodesma;GO:0009941//chloroplast envelope;GO:0010287//plastoglobule;GO:0005794//Golgi apparatus;GO:000…	GO:0003824//catalytic activity;GO:0045735//nutrient reservoir activity;GO:0010297//heteropolysaccharide binding;GO:0000166//nucleotide binding;GO:0050662//coenzyme binding;GO:0005515//protein binding;GO:0003723//RNA binding;GO:0003824//catalytic activity;GO:0045735//nutrient reservoir activity;GO:0010297//heteropolysaccharide binding;GO:0000166//nucleotide binding;GO:0050662//coenzyme binding;GO:…	GO:0010182//sugar mediated signaling pathway;GO:0009793//embryo development ending in seed dormancy;GO:0009686//gibberellin biosynthetic process;GO:0009697//salicylic acid biosynthetic process;GO:0009965//leaf morphogenesis;GO:0016117//carotenoid biosynthetic process;GO:0009853//photorespiration;GO:0010114//response to red light;GO:0010363//regulation of plant-type hypersensitive response;GO:0010…	-
Potri.004G008000	1272	2	38	0.228544	4.35749	4.25295	Up	7.35e-10	4.11e-09	-	-	-	-	gi|224117938|ref|XP_002331515.1|/0/predicted protein [Populus trichocarpa]
Potri.009G151300	702	1	19	0.207057	3.94781	4.25295	Up	2.03e-05	7.31e-05	K01414|1|2e-49|179|pop:POPTR_820137|oligopeptidase A [EC:3.4.24.70]	GO:0009570//chloroplast stroma;GO:0005829//cytosol;GO:0048046//apoplast;GO:0005739//mitochondrion;GO:0009570//chloroplast stroma;GO:0005829//cytosol;GO:0048046//apoplast;GO:0005739//mitochondrion	GO:0046872//metal ion binding;GO:0004222//metalloendopeptidase activity;GO:0046872//metal ion binding;GO:0004222//metalloendopeptidase activity	GO:0019243//methylglyoxal catabolic process to D-lactate;GO:0046686//response to cadmium ion;GO:0006508//proteolysis;GO:0019243//methylglyoxal catabolic process to D-lactate;GO:0046686//response to cadmium ion;GO:0006508//proteolysis	gi|224102993|ref|XP_002312883.1|/2.40505e-113/predicted protein [Populus trichocarpa]
Potri.009G140500	1143	5	93	0.635845	11.868	4.22226	Up	2.04e-22	2.36e-21	K12271|1|0.0|765|pop:POPTR_557028|signal recognition particle 43 kDa protein	GO:0009706//chloroplast inner membrane;GO:0080085//signal recognition particle, chloroplast targeting;GO:0009535//chloroplast thylakoid membrane;GO:0005634//nucleus	GO:0010277//chlorophyllide a oxygenase [overall] activity;GO:0042802//identical protein binding	GO:0010155//regulation of proton transport;GO:0010218//response to far red light;GO:0009744//response to sucrose stimulus;GO:0010114//response to red light;GO:0015995//chlorophyll biosynthetic process;GO:0046777//protein autophosphorylation;GO:0009965//leaf morphogenesis;GO:0009637//response to blue light;GO:0009644//response to high light intensity;GO:0030154//cell differentiation;GO:0019344//cy…	gi|224105097|ref|XP_002313685.1|/0/predicted protein [Populus trichocarpa]
Potri.009G033900	1479	4	74	0.393114	7.29799	4.21448	Up	4.63e-18	4.36e-17	K09843|1|0.0|814|pop:POPTR_723222|(+)-abscisic acid 8'-hydroxylase [EC:1.14.13.93]	GO:0005576//extracellular region;GO:0009507//chloroplast;GO:0005576//extracellular region;GO:0009507//chloroplast;GO:0005576//extracellular region;GO:0009507//chloroplast;GO:0005576//extracellular region;GO:0009507//chloroplast	GO:0010295//(+)-abscisic acid 8'-hydroxylase activity;GO:0009055//electron carrier activity;GO:0019825//oxygen binding;GO:0020037//heme binding;GO:0005506//iron ion binding;GO:0010295//(+)-abscisic acid 8'-hydroxylase activity;GO:0009055//electron carrier activity;GO:0019825//oxygen binding;GO:0020037//heme binding;GO:0005506//iron ion binding;GO:0010295//(+)-abscisic acid 8'-hydroxylase activity…	GO:0055114//oxidation-reduction process;GO:0009687//abscisic acid metabolic process;GO:0010114//response to red light;GO:0048838//release of seed from dormancy;GO:0050832//defense response to fungus;GO:0009415//response to water stimulus;GO:0055114//oxidation-reduction process;GO:0009687//abscisic acid metabolic process;GO:0010114//response to red light;GO:0048838//release of seed from dormancy;G…	gi|224104401|ref|XP_002313425.1|/0/cytochrome P450 [Populus trichocarpa]
Potri.015G004800	279	59	1087	30.738	568.283	4.20852	Up	9.5e-247	1.5e-244	-	-	-	-	-
Potri.015G054600	1278	3	55	0.341207	6.27728	4.20142	Up	1.08e-13	7.97e-13	K12135|1|1e-10|66.6|ath:AT5G15840|zinc finger protein CONSTANS	GO:0005622//intracellular	GO:0008270//zinc ion binding	-	-
Potri.008G025100	690	5	91	1.05329	19.2368	4.19089	Up	7.38e-22	8.34e-21	-	-	-	-	-
Potri.001G040000	2049	2	36	0.141878	2.56271	4.17495	Up	2.67e-09	1.42e-08	K00924|1|4e-54|211|aly:ARALYDRAFT_486409|[EC:2.7.1.-];K04733|4|2e-53|208|smo:SELMODRAFT_159261|interleukin-1 receptor-associated kinase 4 [EC:2.7.11.1]	GO:0016021//integral to membrane;GO:0009986//cell surface;GO:0009505//plant-type cell wall;GO:0005886//plasma membrane	GO:0004674//protein serine/threonine kinase activity;GO:0005509//calcium ion binding;GO:0030247//polysaccharide binding;GO:0005524//ATP binding	GO:0006468//protein phosphorylation;GO:0009620//response to fungus;GO:0010045//response to nickel cation;GO:0010043//response to zinc ion;GO:0046686//response to cadmium ion	-
Potri.016G106300	1689	1	18	0.0860592	1.55447	4.17495	Up	3.88e-05	0.000135003	K00423|1|4e-66|250|smo:SELMODRAFT_104957|L-ascorbate oxidase [EC:1.10.3.3]	GO:0048046//apoplast	GO:0005507//copper ion binding;GO:0052716//hydroquinone:oxygen oxidoreductase activity;GO:0008447//L-ascorbate oxidase activity	GO:0055114//oxidation-reduction process;GO:0015706//nitrate transport;GO:0010106//cellular response to iron ion starvation;GO:0010228//vegetative to reproductive phase transition of meristem;GO:0006826//iron ion transport;GO:0046688//response to copper ion;GO:0010167//response to nitrate;GO:0046274//lignin catabolic process	-
Potri.001G412900	1647	1	18	0.0882538	1.59411	4.17495	Up	3.88e-05	0.000134987	K00128|1|3e-149|527|pop:POPTR_861574|aldehyde dehydrogenase (NAD+) [EC:1.2.1.3]	GO:0009941//chloroplast envelope;GO:0005773//vacuole;GO:0016020//membrane;GO:0005783//endoplasmic reticulum;GO:0005739//mitochondrion;GO:0009941//chloroplast envelope;GO:0005739//mitochondrion;GO:0009941//chloroplast envelope;GO:0005773//vacuole;GO:0016020//membrane;GO:0005783//endoplasmic reticulum;GO:0005739//mitochondrion;GO:0009941//chloroplast envelope;GO:0005773//vacuole;GO:0016020//membran…	GO:0004028//3-chloroallyl aldehyde dehydrogenase activity;GO:0004030//aldehyde dehydrogenase [NAD(P)+] activity;GO:0004029//aldehyde dehydrogenase (NAD) activity;GO:0033721//aldehyde dehydrogenase (NADP+) activity;GO:0004028//3-chloroallyl aldehyde dehydrogenase activity;GO:0004030//aldehyde dehydrogenase [NAD(P)+] activity;GO:0004029//aldehyde dehydrogenase (NAD) activity;GO:0033721//aldehyde de…	GO:0009269//response to desiccation;GO:0009737//response to abscisic acid stimulus;GO:0006081//cellular aldehyde metabolic process;GO:0009651//response to salt stress;GO:0055114//oxidation-reduction process;GO:0009414//response to water deprivation;GO:0009737//response to abscisic acid stimulus;GO:0006081//cellular aldehyde metabolic process;GO:0055114//oxidation-reduction process;GO:0009269//res…	-
Potri.010G043500	930	1	18	0.156295	2.82312	4.17495	Up	3.88e-05	0.000135018	-	GO:0005634//nucleus;GO:0005634//nucleus;GO:0005634//nucleus	GO:0043565//sequence-specific DNA binding;GO:0003700//sequence-specific DNA binding transcription factor activity;GO:0043565//sequence-specific DNA binding;GO:0003700//sequence-specific DNA binding transcription factor activity;GO:0043565//sequence-specific DNA binding;GO:0003700//sequence-specific DNA binding transcription factor activity	GO:0006355//regulation of transcription, DNA-dependent;GO:0010014//meristem initiation;GO:0009062//fatty acid catabolic process;GO:0010073//meristem maintenance;GO:0009855//determination of bilateral symmetry;GO:0006355//regulation of transcription, DNA-dependent;GO:0010014//meristem initiation;GO:0009062//fatty acid catabolic process;GO:0010073//meristem maintenance;GO:0009855//determination of …	gi|224110918|ref|XP_002315682.1|/4.76948e-96/predicted protein [Populus trichocarpa]
Potri.002G056400	609	5	89	1.19338	21.3163	4.15883	Up	2.67e-21	2.93e-20	-	-	-	-	-
Potri.001G301100	438	2	35	0.663717	11.6556	4.13431	Up	5.09e-09	2.63e-08	-	GO:0005634//nucleus;GO:0009535//chloroplast thylakoid membrane;GO:0005634//nucleus;GO:0009535//chloroplast thylakoid membrane;GO:0005634//nucleus;GO:0009535//chloroplast thylakoid membrane	GO:0003700//sequence-specific DNA binding transcription factor activity;GO:0005525//GTP binding;GO:0005515//protein binding;GO:0003677//DNA binding;GO:0016168//chlorophyll binding;GO:0003700//sequence-specific DNA binding transcription factor activity;GO:0005525//GTP binding;GO:0005515//protein binding;GO:0003677//DNA binding;GO:0016168//chlorophyll binding;GO:0003700//sequence-specific DNA bindi…	GO:0009827//plant-type cell wall modification;GO:0043481//anthocyanin accumulation in tissues in response to UV light;GO:0010114//response to red light;GO:0010155//regulation of proton transport;GO:0048481//ovule development;GO:0010093//specification of floral organ identity;GO:0048443//stamen development;GO:0048441//petal development;GO:0006098//pentose-phosphate shunt;GO:0006364//rRNA processin…	-
Potri.010G098700	1842	2	35	0.157822	2.77152	4.13431	Up	5.09e-09	2.63e-08	K15336|1|2e-23|109|vvi:100259391|tRNA (cytosine38-C5)-methyltransferase [EC:2.1.1.204];K15078|4|8e-09|60.8|vvi:100250139|structure-specific endonuclease subunit SLX1 [EC:3.6.1.-]	-	-	GO:0009658//chloroplast organization	gi|224108157|ref|XP_002314741.1|/0/predicted protein [Populus trichocarpa]
Potri.014G110800	891	5	87	0.815679	14.2423	4.12604	Up	9.61e-21	1.03e-19	K07025|1|4e-139|430|pop:POPTR_774603|putative hydrolase of the HAD superfamily	GO:0005634//nucleus	GO:0016787//hydrolase activity;GO:0016787//hydrolase activity;GO:0016787//hydrolase activity;GO:0016787//hydrolase activity	GO:0010167//response to nitrate;GO:0015706//nitrate transport	-
Potri.013G059000	807	9	156	1.62105	28.1962	4.1205	Up	3.7e-36	6.72e-35	K00059|1|2e-147|520|pop:POPTR_571216|3-oxoacyl-[acyl-carrier protein] reductase [EC:1.1.1.100]	-	GO:0004316//3-oxoacyl-[acyl-carrier-protein] reductase (NADPH) activity;GO:0000166//nucleotide binding;GO:0005515//protein binding	GO:0055114//oxidation-reduction process;GO:0046685//response to arsenic-containing substance	-
Potri.010G072200	540	440	7542	118.437	2037.19	4.1044	Up	0	0	K01115|1|1e-07|47.0|vcn:VOLCADRAFT_99471|phospholipase D [EC:3.1.4.4];K01051|5|9e-07|41.6|gmx:100776781|pectinesterase [EC:3.1.1.11]	-	GO:0005199//structural constituent of cell wall;GO:0005199//structural constituent of cell wall;GO:0005199//structural constituent of cell wall;GO:0005199//structural constituent of cell wall;GO:0005199//structural constituent of cell wall;GO:0005199//structural constituent of cell wall;GO:0005199//structural constituent of cell wall	-	gi|224107867|ref|XP_002314633.1|/8.83356e-66/predicted protein [Populus trichocarpa]
Potri.013G001500	210	1	17	0.692162	11.8078	4.09249	Up	7.41e-05	0.000247577	-	-	-	-	-
Potri.004G050400	1074	3	51	0.406017	6.92637	4.09249	Up	1.42e-12	9.65e-12	K16040|1|7e-104|375|vvi:100233030|trans-resveratrol di-O-methyltransferase [EC:2.1.1.240];K13230|2|1e-59|229|zma:100147731|2,4,7-trihydroxy-1,4-benzoxazin-3-one-glucoside 7-O-methyltransferase [EC:2.1.1.241];K05279|3|7e-39|159|aly:ARALYDRAFT_495497|flavonol 3-O-methyltransferase [EC:2.1.1.76];K13066|5|2e-37|155|pop:POPTR_824484|caffeic acid 3-O-methyltransferase [EC:2.1.1.68]	-	GO:0046983//protein dimerization activity;GO:0050630;GO:0046983//protein dimerization activity;GO:0050630	GO:0032259//methylation;GO:0032259//methylation	gi|224077040|ref|XP_002305104.1|/0/flavonoid o-methyltransferase related [Populus trichocarpa]
Potri.001G059500	828	1	17	0.175548	2.99473	4.09249	Up	7.41e-05	0.00024755	-	-	-	-	-
Potri.019G029000	588	1	17	0.247201	4.21707	4.09249	Up	7.41e-05	0.000247523	-	-	GO:0005509//calcium ion binding	-	-
Potri.002G215100	2112	1	17	0.0688229	1.17407	4.09249	Up	7.41e-05	0.000247603	K03798|1|0.0|1044|pop:POPTR_246151|cell division protease FtsH [EC:3.4.24.-]	GO:0031977//thylakoid lumen;GO:0016021//integral to membrane;GO:0009941//chloroplast envelope;GO:0009535//chloroplast thylakoid membrane;GO:0009941//chloroplast envelope;GO:0031977//thylakoid lumen;GO:0016021//integral to membrane;GO:0009535//chloroplast thylakoid membrane;GO:0031977//thylakoid lumen;GO:0016021//integral to membrane;GO:0009941//chloroplast envelope;GO:0009535//chloroplast thylako…	GO:0008270//zinc ion binding;GO:0004222//metalloendopeptidase activity;GO:0005524//ATP binding;GO:0008568//microtubule-severing ATPase activity;GO:0008270//zinc ion binding;GO:0004176//ATP-dependent peptidase activity;GO:0008568//microtubule-severing ATPase activity;GO:0004222//metalloendopeptidase activity;GO:0005524//ATP binding;GO:0008270//zinc ion binding;GO:0004222//metalloendopeptidase acti…	GO:0051301//cell division;GO:0010027//thylakoid membrane organization;GO:0006508//proteolysis;GO:0010205//photoinhibition;GO:0030163//protein catabolic process;GO:0006098//pentose-phosphate shunt;GO:0042744//hydrogen peroxide catabolic process;GO:0035304//regulation of protein dephosphorylation;GO:0010207//photosystem II assembly;GO:0009902//chloroplast relocation;GO:0051301//cell division;GO:001…	-
Potri.015G047100	528	564	9526	155.265	2631.58	4.08313	Up	0	0	-	-	-	-	-
Potri.004G037900	2511	41	691	2.37336	40.1394	4.08001	Up	4.26e-154	3.79e-152	K04121|1|1e-102|372|rcu:RCOM_0306870|ent-kaurene synthase [EC:4.2.3.19];K04120|2|9e-102|370|ppp:PHYPADRAFT_107108|ent-copalyl diphosphate synthase [EC:5.5.1.13]	GO:0009536//plastid	GO:0010333//terpene synthase activity;GO:0080013//(E,E)-geranyllinalool synthase activity;GO:0000287//magnesium ion binding	GO:0009620//response to fungus;GO:0009414//response to water deprivation;GO:0009867//jasmonic acid mediated signaling pathway;GO:0009611//response to wounding;GO:0009695//jasmonic acid biosynthetic process;GO:0042538//hyperosmotic salinity response;GO:0080027//response to herbivore;GO:0016102//diterpenoid biosynthetic process;GO:0009617//response to bacterium;GO:0009733//response to auxin stimulu…	gi|224078910|ref|XP_002305676.1|/0/predicted protein [Populus trichocarpa]
Potri.002G221400	798	54	905	9.83599	165.419	4.07191	Up	5.17e-201	6.32e-199	K08913|1|6e-155|545|pop:POPTR_830495|light-harvesting complex II chlorophyll a/b binding protein 2	GO:0010287//plastoglobule;GO:0009941//chloroplast envelope;GO:0005886//plasma membrane;GO:0009535//chloroplast thylakoid membrane	GO:0046872//metal ion binding	GO:0009765//photosynthesis, light harvesting;GO:0009637//response to blue light;GO:0010218//response to far red light;GO:0010114//response to red light	-
Potri.016G036600	471	4	67	1.23443	20.7488	4.07111	Up	4.13e-16	3.48e-15	-	-	-	-	-
Potri.017G087800	1203	5	82	0.604132	9.94232	4.04065	Up	2.35e-19	2.36e-18	K09286|1|2e-60|231|osa:4352648|EREBP-like factor	GO:0005634//nucleus	GO:0003700//sequence-specific DNA binding transcription factor activity;GO:0003677//DNA binding	GO:0006355//regulation of transcription, DNA-dependent	gi|224141031|ref|XP_002323878.1|/0/AP2/ERF domain-containing transcription factor [Populus trichocarpa]
Potri.007G142400	1038	3	49	0.420098	6.88555	4.03477	Up	5.08e-12	3.33e-11	K07119|1|7e-160|561|rcu:RCOM_0605930|	GO:0005886//plasma membrane;GO:0005634//nucleus;GO:0005829//cytosol	GO:0032440//2-alkenal reductase [NAD(P)] activity;GO:0008270//zinc ion binding;GO:0000166//nucleotide binding	GO:0006979//response to oxidative stress;GO:0046686//response to cadmium ion;GO:0055114//oxidation-reduction process	-
Potri.004G233500	1530	14	228	1.33004	21.7362	4.03056	Up	2.03e-51	5.28e-50	K08150|1|6e-51|200|vvi:100268023|MFS transporter, SP family, solute carrier family 2 (myo-inositol transporter), member 13	GO:0016021//integral to membrane	GO:0022891//substrate-specific transmembrane transporter activity;GO:0032440//2-alkenal reductase [NAD(P)] activity	GO:0055114//oxidation-reduction process;GO:0055085//transmembrane transport;GO:0008643//carbohydrate transport	-
Potri.007G113000	969	114	1832	17.1005	275.766	4.01134	Up	0	0	K15104|1|1e-179|626|pop:POPTR_763966|solute carrier family 25 (mitochondrial oxoglutarate transporter), member 11	GO:0016021//integral to membrane;GO:0031966//mitochondrial membrane	GO:0005310//dicarboxylic acid transmembrane transporter activity	GO:0006835//dicarboxylic acid transport;GO:0055085//transmembrane transport;GO:0006839//mitochondrial transport	-
Potri.013G065100	1089	1	16	0.133475	2.14305	4.00502	Up	0.000140946	0.000451559	K01206|1|2e-34|145|aly:ARALYDRAFT_475890|alpha-L-fucosidase [EC:3.2.1.51];K00514|3|4e-26|117|rcu:RCOM_1428040|zeta-carotene desaturase [EC:1.3.5.6]	GO:0005615//extracellular space	GO:0004064//arylesterase activity	GO:0009753//response to jasmonic acid stimulus;GO:0006629//lipid metabolic process;GO:0009751//response to salicylic acid stimulus;GO:0009866//induced systemic resistance, ethylene mediated signaling pathway;GO:0050832//defense response to fungus	-
Potri.017G136700	3072	1	16	0.0473158	0.759694	4.00502	Up	0.000140946	0.000451652	K03013|1|4e-166|583|vvi:100258335|DNA-directed RNA polymerases I, II, and III subunit RPABC1;K13457|2|7e-71|267|vvi:100252764|disease resistance protein RPM1	-	GO:0043531//ADP binding	GO:0006952//defense response	gi|224069222|ref|XP_002302930.1|/0/nbs-lrr resistance protein [Populus trichocarpa]
Potri.009G059100	357	4	64	1.62862	26.1488	4.00502	Up	2.8e-15	2.26e-14	-	GO:0009536//plastid	-	-	gi|224106107|ref|XP_002314045.1|/1.8741e-62/predicted protein [Populus trichocarpa]
Potri.015G013200	642	2	32	0.452816	7.27034	4.00502	Up	3.48e-08	1.68e-07	K06268|1|6e-76|283|smo:SELMODRAFT_131200|protein phosphatase 3, regulatory subunit	GO:0005955//calcineurin complex;GO:0005737//cytoplasm;GO:0005886//plasma membrane	GO:0005509//calcium ion binding;GO:0005515//protein binding;GO:0004723//calcium-dependent protein serine/threonine phosphatase activity	GO:0042539//hypotonic salinity response;GO:0010118//stomatal movement;GO:0005513//detection of calcium ion;GO:0030007//cellular potassium ion homeostasis;GO:0019722//calcium-mediated signaling	-
Potri.015G132200	2940	1	16	0.0494402	0.793802	4.00502	Up	0.000140946	0.000451699	K00924|1|5e-139|493|aly:ARALYDRAFT_473063|[EC:2.7.1.-];K08286|5|1e-133|476|ath:AT4G28490|protein-serine/threonine kinase [EC:2.7.11.-]	GO:0016023//cytoplasmic membrane-bounded vesicle;GO:0016021//integral to membrane;GO:0005576//extracellular region;GO:0016023//cytoplasmic membrane-bounded vesicle;GO:0016021//integral to membrane;GO:0005576//extracellular region	GO:0004721//phosphoprotein phosphatase activity;GO:0004713//protein tyrosine kinase activity;GO:0004674//protein serine/threonine kinase activity;GO:0005524//ATP binding;GO:0004721//phosphoprotein phosphatase activity;GO:0004713//protein tyrosine kinase activity;GO:0004674//protein serine/threonine kinase activity;GO:0005524//ATP binding	GO:0010103//stomatal complex morphogenesis;GO:0009827//plant-type cell wall modification;GO:0009740//gibberellic acid mediated signaling pathway;GO:0001708//cell fate specification;GO:0048507//meristem development;GO:0009965//leaf morphogenesis;GO:0006468//protein phosphorylation;GO:0009845//seed germination;GO:0009553//embryo sac development;GO:0009909//regulation of flower development;GO:000223…	-
Potri.007G137100	3012	1	16	0.0482583	0.774827	4.00502	Up	0.000140946	0.000451606	K03013|1|3e-173|608|vvi:100258335|DNA-directed RNA polymerases I, II, and III subunit RPABC1	-	GO:0043531//ADP binding	GO:0006952//defense response	-
Potri.001G089500	609	7	111	1.67074	26.5855	3.99209	Up	1.5e-25	1.97e-24	-	GO:0009535//chloroplast thylakoid membrane;GO:0009535//chloroplast thylakoid membrane;GO:0009535//chloroplast thylakoid membrane;GO:0009535//chloroplast thylakoid membrane;GO:0009535//chloroplast thylakoid membrane;GO:0009535//chloroplast thylakoid membrane;GO:0009535//chloroplast thylakoid membrane;GO:0009535//chloroplast thylakoid membrane;GO:0009535//chloroplast thylakoid membrane	-	GO:0009987//cellular process;GO:0044699;GO:0032502//developmental process;GO:0009987//cellular process;GO:0044699;GO:0032502//developmental process;GO:0009987//cellular process;GO:0044699;GO:0032502//developmental process;GO:0009987//cellular process;GO:0044699;GO:0032502//developmental process;GO:0009987//cellular process;GO:0044699;GO:0032502//developmental process;GO:0009987//cellular process;…	-
Potri.017G030400	849	6	95	1.02724	16.3213	3.98992	Up	4.83e-22	5.5e-21	-	-	GO:0000166//nucleotide binding	-	gi|224132720|ref|XP_002327864.1|/2.45033e-152/predicted protein [Populus trichocarpa]
Potri.001G110800	693	37	585	7.76061	123.13	3.98786	Up	1.43e-128	1.04e-126	K09286|1|8e-53|204|ath:AT4G25480|EREBP-like factor	GO:0005634//nucleus	GO:0043565//sequence-specific DNA binding;GO:0003700//sequence-specific DNA binding transcription factor activity	GO:0016049//cell growth;GO:0048510//regulation of timing of transition from vegetative to reproductive phase;GO:0010371//regulation of gibberellin biosynthetic process;GO:0009651//response to salt stress;GO:0006355//regulation of transcription, DNA-dependent	-
Potri.006G085200	375	340	5318	131.788	2068.51	3.9723	Up	0	0	-	-	GO:0005507//copper ion binding;GO:0005507//copper ion binding	-	-
Potri.006G237100	510	2	31	0.570016	8.86607	3.95922	Up	6.58e-08	3.09e-07	-	-	-	-	-
Potri.005G130400	996	69	1067	10.0697	156.259	3.95584	Up	1e-231	1.48e-229	K02716|1|4e-168|530|pop:POPTR_716206|photosystem II oxygen-evolving enhancer protein 1	GO:0019898//extrinsic to membrane;GO:0009535//chloroplast thylakoid membrane;GO:0010287//plastoglobule;GO:0009654//oxygen evolving complex;GO:0009543//chloroplast thylakoid lumen;GO:0048046//apoplast;GO:0019898//extrinsic to membrane;GO:0009535//chloroplast thylakoid membrane;GO:0010287//plastoglobule;GO:0009654//oxygen evolving complex;GO:0009543//chloroplast thylakoid lumen;GO:0048046//apoplast…	GO:0008266//poly(U) RNA binding;GO:0010242//oxygen evolving activity;GO:0005509//calcium ion binding;GO:0008266//poly(U) RNA binding;GO:0010242//oxygen evolving activity;GO:0005509//calcium ion binding;GO:0008266//poly(U) RNA binding;GO:0010242//oxygen evolving activity;GO:0005509//calcium ion binding;GO:0008266//poly(U) RNA binding;GO:0010242//oxygen evolving activity;GO:0005509//calcium ion bin…	GO:0042742//defense response to bacterium;GO:0010205//photoinhibition;GO:0010207//photosystem II assembly;GO:0035304//regulation of protein dephosphorylation;GO:0042549//photosystem II stabilization;GO:0042742//defense response to bacterium;GO:0010205//photoinhibition;GO:0010207//photosystem II assembly;GO:0035304//regulation of protein dephosphorylation;GO:0042549//photosystem II stabilization;G…	-
Potri.011G168700	480	7	108	2.11975	32.8188	3.95256	Up	1e-24	1.28e-23	K08905|1|4e-88|323|pop:POPTR_744851|photosystem I subunit V	GO:0016021//integral to membrane;GO:0009941//chloroplast envelope;GO:0030093//chloroplast photosystem I	GO:0016168//chlorophyll binding	GO:0009773//photosynthetic electron transport in photosystem I;GO:0050821//protein stabilization;GO:0042550//photosystem I stabilization;GO:0030003//cellular cation homeostasis;GO:0070838//divalent metal ion transport;GO:0019344//cysteine biosynthetic process;GO:0009780//photosynthetic NADP+ reduction	-
Potri.T175200	723	3	46	0.603129	9.28024	3.94362	Up	3.43e-11	2.12e-10	K01183|1|2e-129|460|pop:POPTR_831333|chitinase [EC:3.2.1.14]	GO:0005773//vacuole;GO:0005886//plasma membrane	GO:0008843//endochitinase activity;GO:0008061//chitin binding;GO:0016231//beta-N-acetylglucosaminidase activity	GO:0006032//chitin catabolic process;GO:0016998//cell wall macromolecule catabolic process;GO:0005975//carbohydrate metabolic process;GO:0009871//jasmonic acid and ethylene-dependent systemic resistance, ethylene mediated signaling pathway;GO:0046686//response to cadmium ion;GO:0050832//defense response to fungus	-
Potri.008G058500	1428	13	199	1.32325	20.3266	3.94121	Up	2.41e-44	5.27e-43	-	GO:0005618//cell wall;GO:0009941//chloroplast envelope;GO:0009535//chloroplast thylakoid membrane;GO:0010287//plastoglobule;GO:0005634//nucleus;GO:0010319//stromule;GO:0048046//apoplast;GO:0005618//cell wall;GO:0009941//chloroplast envelope;GO:0009535//chloroplast thylakoid membrane;GO:0010287//plastoglobule;GO:0005634//nucleus;GO:0010319//stromule;GO:0048046//apoplast;GO:0009941//chloroplast env…	GO:0046863//ribulose-1,5-bisphosphate carboxylase/oxygenase activator activity;GO:0043531//ADP binding;GO:0005524//ATP binding;GO:0046863//ribulose-1,5-bisphosphate carboxylase/oxygenase activator activity;GO:0043531//ADP binding;GO:0005524//ATP binding;GO:0043531//ADP binding;GO:0046863//ribulose-1,5-bisphosphate carboxylase/oxygenase activator activity;GO:0005524//ATP binding;GO:0046863//ribulo…	GO:0042742//defense response to bacterium;GO:0009416//response to light stimulus;GO:0009409//response to cold;GO:0050790//regulation of catalytic activity;GO:0042742//defense response to bacterium;GO:0009416//response to light stimulus;GO:0009409//response to cold;GO:0050790//regulation of catalytic activity;GO:0010155//regulation of proton transport;GO:0019684//photosynthesis, light reaction;GO:…	-
Potri.006G105300	1641	8	122	0.708612	10.844	3.93576	Up	1.11e-27	1.57e-26	K13424|1|0.0|879|pop:POPTR_577093|WRKY transcription factor 33	-	GO:0003700//sequence-specific DNA binding transcription factor activity;GO:0043565//sequence-specific DNA binding	GO:0006355//regulation of transcription, DNA-dependent	-
Potri.003G145000	1533	13	197	1.23262	18.7441	3.92664	Up	8.52e-44	1.84e-42	-	-	-	GO:0015743//malate transport	-
Potri.002G134300	2208	8	121	0.526645	7.9933	3.92389	Up	2.09e-27	2.93e-26	-	-	-	GO:0044763;GO:0006996//organelle organization;GO:0044763	-
Potri.001G046000	1485	14	210	1.37034	20.6268	3.91191	Up	1.82e-46	4.23e-45	-	-	-	-	-
Potri.014G026300	642	3	45	0.679225	10.2239	3.91191	Up	6.48e-11	3.92e-10	K08237|1|5e-38|155|vvi:100246482|hydroquinone glucosyltransferase [EC:2.4.1.218];K13263|2|6e-38|155|gmx:100101902|isoflavone 7-O-glucosyltransferase [EC:2.4.1.170]	-	GO:0016758//transferase activity, transferring hexosyl groups	GO:0008152//metabolic process	-
Potri.007G103800	1149	3	45	0.379515	5.71258	3.91191	Up	6.48e-11	3.92e-10	K05282|1|2e-83|308|rcu:RCOM_1498120|gibberellin 20-oxidase [EC:1.14.11.12]	-	GO:0005506//iron ion binding;GO:0016707//gibberellin 3-beta-dioxygenase activity;GO:0045544//gibberellin 20-oxidase activity;GO:0005506//iron ion binding;GO:0016707//gibberellin 3-beta-dioxygenase activity;GO:0045544//gibberellin 20-oxidase activity	GO:0009628//response to abiotic stimulus;GO:0009826//unidimensional cell growth;GO:0009686//gibberellin biosynthetic process;GO:0055114//oxidation-reduction process;GO:0009628//response to abiotic stimulus;GO:0009826//unidimensional cell growth;GO:0009686//gibberellin biosynthetic process;GO:0055114//oxidation-reduction process	-
Potri.001G449400	306	1	15	0.475013	7.15006	3.91191	Up	0.000267518	0.000821209	K13679|1|2e-81|300|pop:POPTR_815839|granule-bound starch synthase [EC:2.4.1.242]	GO:0009507//chloroplast	GO:0005515//protein binding	GO:1901576;GO:0044238//primary metabolic process;GO:0044237//cellular metabolic process	-
Potri.018G029100	396	28	416	10.2776	153.228	3.89811	Up	2.35e-90	1.12e-88	-	-	-	-	-
Potri.009G048100	345	15	222	6.31974	93.8585	3.89255	Up	7.33e-49	1.79e-47	-	-	-	-	gi|224104235|ref|XP_002313367.1|/6.80412e-57/predicted protein [Populus trichocarpa]
Potri.009G019200	753	25	366	4.82583	70.8967	3.87687	Up	2.35e-79	9.72e-78	-	GO:0005634//nucleus;GO:0005634//nucleus	GO:0003677//DNA binding;GO:0003677//DNA binding;GO:0003677//DNA binding;GO:0003700//sequence-specific DNA binding transcription factor activity;GO:0003677//DNA binding;GO:0003700//sequence-specific DNA binding transcription factor activity;GO:0003677//DNA binding	GO:0006355//regulation of transcription, DNA-dependent;GO:0006355//regulation of transcription, DNA-dependent;GO:0006355//regulation of transcription, DNA-dependent;GO:0010200//response to chitin;GO:0007275//multicellular organismal development;GO:0006355//regulation of transcription, DNA-dependent;GO:0007275//multicellular organismal development;GO:0006355//regulation of transcription, DNA-depen…	gi|224104589|ref|XP_002313490.1|/2.22023e-122/NAC domain protein, IPR003441 [Populus trichocarpa]
Potri.007G086400	237	5	73	3.06654	44.9277	3.87292	Up	7.08e-17	6.24e-16	-	-	-	-	-
Potri.007G002900	660	2	29	0.440467	6.40905	3.86301	Up	2.35e-07	1.05e-06	-	GO:0005576//extracellular region;GO:0005886//plasma membrane	-	-	-
Potri.002G088500	498	10	144	2.91876	42.1767	3.85302	Up	6.09e-32	9.88e-31	K13448|1|2e-25|115|rcu:RCOM_0597990|calcium-binding protein CML	-	GO:0005509//calcium ion binding	-	-
Potri.006G144200	567	4	57	1.02543	14.6633	3.83791	Up	2.36e-13	1.7e-12	K05283|1|2e-16|84.3|aly:ARALYDRAFT_354960|phosphatidylinositol glycan, class W [EC:2.3.-.-];K11982|2|9e-10|62.0|bdi:100833984|E3 ubiquitin-protein ligase RNF115/126 [EC:6.3.2.19]	-	GO:0008270//zinc ion binding	-	-
Potri.T146400	2211	4	57	0.262965	3.76033	3.83791	Up	2.36e-13	1.7e-12	K04733|1|5e-66|251|smo:SELMODRAFT_159261|interleukin-1 receptor-associated kinase 4 [EC:2.7.11.1]	GO:0044464//cell part;GO:0016020//membrane	GO:0004674//protein serine/threonine kinase activity;GO:0000166//nucleotide binding	GO:0006468//protein phosphorylation	-
Potri.T053600	1485	5	71	0.489408	6.97383	3.83284	Up	2.49e-16	2.13e-15	-	-	-	-	-
Potri.006G005500	645	9	127	2.0282	28.7199	3.82378	Up	3.59e-28	5.15e-27	K08065|1|3e-52|203|gmx:100813169|nuclear transcription Y subunit beta;K02326|4|6e-08|56.2|smo:SELMODRAFT_115079|DNA polymerase epsilon subunit 3 [EC:2.7.7.7]	GO:0005634//nucleus;GO:0005634//nucleus	GO:0003700//sequence-specific DNA binding transcription factor activity;GO:0043565//sequence-specific DNA binding;GO:0046982//protein heterodimerization activity;GO:0043565//sequence-specific DNA binding;GO:0046982//protein heterodimerization activity	GO:0006355//regulation of transcription, DNA-dependent;GO:0006355//regulation of transcription, DNA-dependent	-
Potri.013G150500	633	11	155	2.5259	35.7164	3.82172	Up	4.5e-34	7.71e-33	K12135|1|7e-08|57.0|aly:ARALYDRAFT_488429|zinc finger protein CONSTANS	GO:0005622//intracellular	GO:0008270//zinc ion binding	-	-
Potri.012G108500	723	6	84	1.20626	16.9465	3.81238	Up	5.04e-19	4.99e-18	K09286|1|2e-26|118|ath:AT1G43160|EREBP-like factor	GO:0005634//nucleus	GO:0003677//DNA binding;GO:0003700//sequence-specific DNA binding transcription factor activity	GO:0006355//regulation of transcription, DNA-dependent;GO:0050832//defense response to fungus	-
Potri.006G113700	423	14	196	4.81077	67.5858	3.81238	Up	1.22e-42	2.57e-41	-	-	GO:0004672//protein kinase activity;GO:0000166//nucleotide binding	GO:0016310//phosphorylation	-
Potri.015G093800	423	19	266	6.52891	91.7236	3.81238	Up	2.35e-57	6.89e-56	K13448|1|2e-42|170|rcu:RCOM_1677910|calcium-binding protein CML	-	GO:0005509//calcium ion binding	-	-
Potri.015G137500	441	2	28	0.659202	9.26103	3.81238	Up	4.41e-07	1.93e-06	-	-	-	GO:0016998//cell wall macromolecule catabolic process	-
Potri.003G140400	705	2	28	0.412352	5.79307	3.81238	Up	4.41e-07	1.93e-06	-	GO:0009535//chloroplast thylakoid membrane	-	GO:0046777//protein autophosphorylation;GO:0009637//response to blue light;GO:0010155//regulation of proton transport;GO:0030003//cellular cation homeostasis;GO:0070838//divalent metal ion transport	-
Potri.018G081700	1851	11	152	0.8638	11.9778	3.79352	Up	2.95e-33	4.95e-32	K15336|1|5e-53|208|vvi:100259391|tRNA (cytosine38-C5)-methyltransferase [EC:2.1.1.204]	GO:0005739//mitochondrion;GO:0005739//mitochondrion;GO:0005739//mitochondrion;GO:0005739//mitochondrion;GO:0005739//mitochondrion;GO:0005739//mitochondrion	GO:0005524//ATP binding;GO:0004674//protein serine/threonine kinase activity;GO:0005524//ATP binding;GO:0004674//protein serine/threonine kinase activity;GO:0005524//ATP binding;GO:0004674//protein serine/threonine kinase activity;GO:0005524//ATP binding;GO:0004674//protein serine/threonine kinase activity;GO:0005524//ATP binding;GO:0004674//protein serine/threonine kinase activity;GO:0005524//AT…	GO:0006468//protein phosphorylation;GO:0006468//protein phosphorylation;GO:0006468//protein phosphorylation;GO:0006468//protein phosphorylation;GO:0006468//protein phosphorylation;GO:0006468//protein phosphorylation	-
Potri.014G078700	555	82	1127	21.4757	296.19	3.78574	Up	1.54e-236	2.34e-234	-	-	-	-	-
Potri.001G134900	2457	6	82	0.354955	4.86797	3.77761	Up	1.77e-18	1.7e-17	K04733|1|2e-56|219|smo:SELMODRAFT_230241|interleukin-1 receptor-associated kinase 4 [EC:2.7.11.1];K13430|3|2e-54|213|zma:100283091|serine/threonine-protein kinase PBS1 [EC:2.7.11.1];K13415|5|3e-54|212|pop:POPTR_650846|protein brassinosteroid insensitive 1 [EC:2.7.10.1 2.7.11.1]	-	GO:0005524//ATP binding;GO:0004674//protein serine/threonine kinase activity	GO:0048544//recognition of pollen;GO:0006468//protein phosphorylation	-
Potri.001G407100	792	3	41	0.550584	7.55089	3.77761	Up	8.08e-10	4.51e-09	K08914|1|9e-131|465|pop:POPTR_744667|light-harvesting complex II chlorophyll a/b binding protein 3	GO:0009535//chloroplast thylakoid membrane;GO:0009535//chloroplast thylakoid membrane	GO:0046872//metal ion binding;GO:0005198//structural molecule activity;GO:0046872//metal ion binding;GO:0005198//structural molecule activity	GO:0009765//photosynthesis, light harvesting;GO:0009765//photosynthesis, light harvesting	-
Potri.008G061700	453	30	407	9.6261	131.05	3.76702	Up	3.77e-86	1.7e-84	-	-	-	-	-
Potri.001G079600	714	16	217	3.25723	44.3304	3.76658	Up	1.26e-46	2.93e-45	K09286|1|4e-42|170|vvi:100244353|EREBP-like factor	GO:0005634//nucleus	GO:0003677//DNA binding;GO:0003700//sequence-specific DNA binding transcription factor activity	GO:0006355//regulation of transcription, DNA-dependent;GO:0009873//ethylene mediated signaling pathway	-
Potri.002G079900	2139	102	1334	6.93133	90.9672	3.71414	Up	2.02e-275	3.84e-273	-	GO:0009505//plant-type cell wall;GO:0016023//cytoplasmic membrane-bounded vesicle;GO:0005774//vacuolar membrane;GO:0005576//extracellular region	-	GO:0019243//methylglyoxal catabolic process to D-lactate	-
Potri.012G021600	309	17	222	7.99683	104.793	3.71198	Up	3.91e-47	9.21e-46	-	-	-	-	-
Potri.001G302300	1383	3	39	0.315302	4.11322	3.70546	Up	2.83e-09	1.5e-08	K13496|1|6e-112|402|ath:AT2G36780|UDP-glucosyl transferase 73C [EC:2.4.1.-]	GO:0016023//cytoplasmic membrane-bounded vesicle	GO:0010294//abscisic acid glucosyltransferase activity;GO:0080044//quercetin 7-O-glucosyltransferase activity;GO:0047213//anthocyanidin 3-O-glucosyltransferase activity;GO:0080043//quercetin 3-O-glucosyltransferase activity;GO:0047893//flavonol 3-O-glucosyltransferase activity	GO:0051707//response to other organism;GO:0032940//secretion by cell;GO:0051555//flavonol biosynthetic process	-
Potri.005G072600	786	4	52	0.739715	9.64985	3.70546	Up	5.43e-12	3.55e-11	K14498|1|8e-165|418|pop:POPTR_832255|serine/threonine-protein kinase SRK2 [EC:2.7.11.1]	GO:0005829//cytosol;GO:0005634//nucleus;GO:0005829//cytosol;GO:0005634//nucleus	GO:0004674//protein serine/threonine kinase activity;GO:0005524//ATP binding;GO:0004674//protein serine/threonine kinase activity;GO:0005524//ATP binding	GO:0006468//protein phosphorylation;GO:0009651//response to salt stress;GO:0009738//abscisic acid mediated signaling pathway;GO:0080167//response to karrikin;GO:0006468//protein phosphorylation;GO:0009651//response to salt stress;GO:0009738//abscisic acid mediated signaling pathway;GO:0080167//response to karrikin	-
Potri.006G067000	633	4	52	0.918509	11.9823	3.70546	Up	5.43e-12	3.55e-11	K03239|1|1e-07|55.8|aly:ARALYDRAFT_682509|translation initiation factor eIF-2B subunit alpha	-	-	-	-
Potri.001G288600	504	2958	38004	853.09	10998.6	3.68848	Up	0	0	K13449|1|7e-95|344|pop:POPTR_175615|pathogenesis-related protein 1	GO:0005618//cell wall;GO:0005576//extracellular region	-	GO:0009627//systemic acquired resistance;GO:0009753//response to jasmonic acid stimulus;GO:0010266//response to vitamin B1;GO:0009751//response to salicylic acid stimulus;GO:0009723//response to ethylene stimulus	-
Potri.017G113900	873	8	102	1.332	17.0422	3.67745	Up	3.12e-22	3.58e-21	K03453|1|9e-12|69.7|vcn:VOLCADRAFT_102664|bile acid:Na+ symporter, BASS family	-	-	-	gi|224127646|ref|XP_002329329.1|/1.56049e-159/predicted protein [Populus trichocarpa]
Potri.001G009800	582	7	88	1.74824	22.0546	3.6571	Up	2.82e-19	2.83e-18	K12603|1|1e-28|124|vcn:VOLCADRAFT_106614|CCR4-NOT transcription complex subunit 6	GO:0009535//chloroplast thylakoid membrane;GO:0009535//chloroplast thylakoid membrane;GO:0009535//chloroplast thylakoid membrane;GO:0009535//chloroplast thylakoid membrane;GO:0009535//chloroplast thylakoid membrane;GO:0009535//chloroplast thylakoid membrane;GO:0009535//chloroplast thylakoid membrane;GO:0009535//chloroplast thylakoid membrane;GO:0009535//chloroplast thylakoid membrane;GO:0009535//…	GO:0031072//heat shock protein binding;GO:0051082//unfolded protein binding;GO:0031072//heat shock protein binding;GO:0051082//unfolded protein binding;GO:0031072//heat shock protein binding;GO:0051082//unfolded protein binding;GO:0031072//heat shock protein binding;GO:0051082//unfolded protein binding;GO:0031072//heat shock protein binding;GO:0051082//unfolded protein binding;GO:0031072//heat sh…	GO:0019684//photosynthesis, light reaction;GO:0006098//pentose-phosphate shunt;GO:0016117//carotenoid biosynthetic process;GO:0035304//regulation of protein dephosphorylation;GO:0019288//isopentenyl diphosphate biosynthetic process, mevalonate-independent pathway;GO:0009902//chloroplast relocation;GO:0015995//chlorophyll biosynthetic process;GO:0010304//PSII associated light-harvesting complex II…	-
Potri.006G105600	504	4	50	1.1536	14.4704	3.64888	Up	1.89e-11	1.19e-10	-	-	-	-	-
Potri.010G143600	1686	2	25	0.172425	2.16283	3.64888	Up	2.91e-06	1.16e-05	K14494|1|1e-51|202|pop:POPTR_719856|DELLA protein	-	-	GO:0006355//regulation of transcription, DNA-dependent	gi|224111950|ref|XP_002316033.1|/0/GRAS family transcription factor [Populus trichocarpa]
Potri.011G065500	675	2	25	0.430679	5.40226	3.64888	Up	2.91e-06	1.16e-05	K13422|1|3e-07|53.5|mtr:MTR_8g067280|transcription factor MYC2	-	GO:0046983//protein dimerization activity	-	-
Potri.013G052300	678	37	462	7.9323	99.3921	3.64732	Up	4.26e-95	2.18e-93	-	GO:0048046//apoplast;GO:0005618//cell wall;GO:0031012//extracellular matrix	GO:0050162//oxalate oxidase activity;GO:0045735//nutrient reservoir activity;GO:0030145//manganese ion binding	GO:0009651//response to salt stress;GO:0055114//oxidation-reduction process	-
Potri.014G165100	798	6	74	1.09289	13.526	3.62952	Up	2.58e-16	2.2e-15	K08913|1|1e-154|543|pop:POPTR_664872|light-harvesting complex II chlorophyll a/b binding protein 2	GO:0010287//plastoglobule;GO:0009941//chloroplast envelope;GO:0005794//Golgi apparatus;GO:0030076//light-harvesting complex;GO:0005886//plasma membrane;GO:0009535//chloroplast thylakoid membrane	GO:0046872//metal ion binding;GO:0016168//chlorophyll binding	GO:0009765//photosynthesis, light harvesting;GO:0009637//response to blue light;GO:0010218//response to far red light;GO:0010114//response to red light	-
Potri.006G177700	1116	114	1398	14.848	182.719	3.62128	Up	1.28e-282	2.54e-280	-	GO:0016020//membrane;GO:0016020//membrane	-	-	-
Potri.010G063000	537	20	244	5.41356	66.2758	3.61383	Up	1.42e-50	3.63e-49	-	-	GO:0030599//pectinesterase activity;GO:0004857//enzyme inhibitor activity	GO:0043086//negative regulation of catalytic activity	gi|224107561|ref|XP_002314521.1|/3.17203e-95/predicted protein [Populus trichocarpa]
Potri.002G132500	423	51	620	17.525	213.792	3.60872	Up	5.94e-126	4.26e-124	K13448|1|5e-40|161|rcu:RCOM_1677910|calcium-binding protein CML	-	GO:0005509//calcium ion binding	-	-
Potri.003G129100	1653	2	24	0.175867	2.11777	3.58999	Up	5.42e-06	2.09e-05	K15398|1|0.0|1084|pop:POPTR_757526|cytochrome P450, family 86, subfamily A, polypeptide 2/4/7/8 (fatty acid omega-hydroxylase) [EC:1.14.-.-]	-	GO:0009055//electron carrier activity;GO:0005506//iron ion binding;GO:0020037//heme binding;GO:0018685//alkane 1-monooxygenase activity;GO:0070330//aromatase activity	GO:0006631//fatty acid metabolic process;GO:0055114//oxidation-reduction process	-
Potri.014G070700	627	3	36	0.695474	8.3748	3.58999	Up	1.83e-08	9.08e-08	K13448|1|4e-31|134|rcu:RCOM_0597990|calcium-binding protein CML	-	GO:0005509//calcium ion binding	-	-
Potri.007G141900	1098	17	200	2.25047	26.5685	3.56142	Up	3.16e-41	6.49e-40	K13691|1|1e-136|484|pop:POPTR_810275|pathogen-inducible salicylic acid glucosyltransferase [EC:2.4.1.-]	-	GO:0052638//indole-3-butyrate beta-glucosyltransferase activity	GO:0071215//cellular response to abscisic acid stimulus;GO:0070301//cellular response to hydrogen peroxide;GO:0010016//shoot system morphogenesis;GO:0071475//cellular hyperosmotic salinity response;GO:0042631//cellular response to water deprivation;GO:0080024//indolebutyric acid metabolic process;GO:0080167//response to karrikin	-
Potri.010G142900	432	24	282	8.07523	95.2149	3.55961	Up	1.68e-57	4.95e-56	K04371|1|4e-14|77.4|vvi:100254083|extracellular signal-regulated kinase 1/2 [EC:2.7.11.24];K14432|2|6e-06|50.4|gmx:100799576|ABA responsive element binding factor	GO:0005634//nucleus	GO:0046982//protein heterodimerization activity;GO:0043565//sequence-specific DNA binding;GO:0003700//sequence-specific DNA binding transcription factor activity	GO:0071333//cellular response to glucose stimulus;GO:0006521//regulation of cellular amino acid metabolic process;GO:0009410//response to xenobiotic stimulus;GO:0009617//response to bacterium;GO:0009651//response to salt stress;GO:0010182//sugar mediated signaling pathway;GO:0009901//anther dehiscence;GO:0045893//positive regulation of transcription, DNA-dependent;GO:0030968//endoplasmic reticulu…	gi|224108689|ref|XP_002314935.1|/3.84469e-75/predicted protein [Populus trichocarpa]
Potri.012G038300	1791	64	749	5.19411	60.9994	3.55385	Up	7.14e-150	6.21e-148	K12133|1|1e-35|150|ath:AT1G01060|LATE ELONGATED HYPOCOTYL;K12134|2|1e-35|150|ath:AT2G46830|circadian clock associated 1	-	GO:0003677//DNA binding;GO:0003682//chromatin binding;GO:0003677//DNA binding;GO:0003682//chromatin binding;GO:0003677//DNA binding;GO:0003682//chromatin binding;GO:0003677//DNA binding;GO:0003682//chromatin binding	-	-
Potri.018G121600	1662	6	70	0.524744	6.14337	3.54934	Up	3.05e-15	2.46e-14	K08193|1|4e-83|307|cme:CMP354C|MFS transporter, ACS family, solute carrier family 17 (sodium-dependent inorganic phosphate cotransporter), other;K12303|4|2e-53|208|cre:CHLREDRAFT_78631|MFS transporter, ACS family, solute carrier family 17 (sodium-dependent inorganic phosphate cotransporter), member 9;K13783|5|1e-10|67.0|zma:100191817|MFS transporter, OPA family, solute carrier family 37 (glycerol…	GO:0016021//integral to membrane;GO:0009536//plastid;GO:0016021//integral to membrane;GO:0009536//plastid;GO:0016021//integral to membrane;GO:0009536//plastid	GO:0005315//inorganic phosphate transmembrane transporter activity;GO:0005315//inorganic phosphate transmembrane transporter activity;GO:0005315//inorganic phosphate transmembrane transporter activity	GO:0055085//transmembrane transport;GO:0055085//transmembrane transport;GO:0055085//transmembrane transport	-
Potri.001G228300	2460	3	35	0.177261	2.07526	3.54934	Up	3.41e-08	1.64e-07	K13418|1|4e-54|211|aly:ARALYDRAFT_895025|somatic embryogenesis receptor kinase 1 [EC:2.7.10.1 2.7.11.1];K04733|3|6e-54|211|smo:SELMODRAFT_230241|interleukin-1 receptor-associated kinase 4 [EC:2.7.11.1];K13416|4|6e-54|211|ath:AT4G33430|brassinosteroid insensitive 1-associated receptor kinase 1 [EC:2.7.10.1 2.7.11.1]	-	GO:0016301//kinase activity	GO:0044237//cellular metabolic process	-
Potri.008G181900	579	26	303	6.52713	76.3315	3.54776	Up	1.68e-61	5.29e-60	K02723|1|2e-102|370|pop:POPTR_820850|photosystem II PsbY protein	GO:0009533//chloroplast stromal thylakoid;GO:0009523//photosystem II;GO:0016021//integral to membrane;GO:0009535//chloroplast thylakoid membrane	GO:0030145//manganese ion binding	GO:0015979//photosynthesis	-
Potri.018G130300	924	5	58	0.786548	9.15579	3.54108	Up	8.19e-13	5.68e-12	K01115|1|7e-06|50.8|vcn:VOLCADRAFT_99471|phospholipase D [EC:3.1.4.4]	-	-	-	-
Potri.T029500	225	5	58	3.23009	37.5998	3.54108	Up	8.19e-13	5.68e-12	-	-	-	-	-
Potri.005G228100	2385	5	58	0.304725	3.54715	3.54108	Up	8.19e-13	5.68e-12	-	GO:0000151//ubiquitin ligase complex;GO:0000151//ubiquitin ligase complex;GO:0000151//ubiquitin ligase complex	GO:0004842//ubiquitin-protein ligase activity;GO:0004842//ubiquitin-protein ligase activity;GO:0004842//ubiquitin-protein ligase activity	GO:0016567//protein ubiquitination;GO:0016567//protein ubiquitination;GO:0016567//protein ubiquitination	-
Potri.018G094100	378	7	81	2.69174	31.256	3.53752	Up	2.13e-17	1.94e-16	-	GO:0005634//nucleus	-	GO:0071456//cellular response to hypoxia;GO:0010200//response to chitin	-
Potri.011G079500	795	42	486	7.67908	89.168	3.53752	Up	1.86e-97	9.92e-96	K08912|1|6e-154|542|pop:POPTR_568456|light-harvesting complex II chlorophyll a/b binding protein 1	GO:0010287//plastoglobule;GO:0009941//chloroplast envelope;GO:0048046//apoplast;GO:0009535//chloroplast thylakoid membrane;GO:0005739//mitochondrion	GO:0046872//metal ion binding	GO:0009765//photosynthesis, light harvesting;GO:0009637//response to blue light;GO:0010218//response to far red light;GO:0010114//response to red light	-
Potri.018G058800	969	2	23	0.300008	3.46213	3.52859	Up	1.01e-05	3.77e-05	K09422|1|3e-147|519|pop:POPTR_778746|myb proto-oncogene protein, plant	-	GO:0003677//DNA binding;GO:0003682//chromatin binding;GO:0003677//DNA binding;GO:0003682//chromatin binding	-	-
Potri.017G040800	1560	45	517	4.19291	48.3399	3.52719	Up	2.59e-103	1.49e-101	K01177|1|2e-83|307|ppp:PHYPADRAFT_107034|beta-amylase [EC:3.2.1.2]	-	GO:0016161//beta-amylase activity;GO:0016161//beta-amylase activity;GO:0016161//beta-amylase activity;GO:0016161//beta-amylase activity;GO:0016161//beta-amylase activity;GO:0016161//beta-amylase activity	GO:0000272//polysaccharide catabolic process;GO:0000272//polysaccharide catabolic process;GO:0000272//polysaccharide catabolic process;GO:0000272//polysaccharide catabolic process;GO:0000272//polysaccharide catabolic process;GO:0000272//polysaccharide catabolic process	gi|224132954|ref|XP_002327920.1|/0/predicted protein [Populus trichocarpa]
Potri.002G055700	816	30	344	5.3439	61.4905	3.5244	Up	3.13e-69	1.12e-67	K02717|1|5e-96|350|pop:POPTR_551203|photosystem II oxygen-evolving enhancer protein 2	GO:0019898//extrinsic to membrane;GO:0031977//thylakoid lumen;GO:0009941//chloroplast envelope;GO:0009535//chloroplast thylakoid membrane;GO:0009570//chloroplast stroma;GO:0009654//oxygen evolving complex;GO:0048046//apoplast;GO:0019898//extrinsic to membrane;GO:0031977//thylakoid lumen;GO:0009941//chloroplast envelope;GO:0009535//chloroplast thylakoid membrane;GO:0009570//chloroplast stroma;GO:0…	GO:0008266//poly(U) RNA binding;GO:0005509//calcium ion binding;GO:0032440//2-alkenal reductase [NAD(P)] activity;GO:0008266//poly(U) RNA binding;GO:0005509//calcium ion binding;GO:0032440//2-alkenal reductase [NAD(P)] activity;GO:0008266//poly(U) RNA binding;GO:0005509//calcium ion binding;GO:0032440//2-alkenal reductase [NAD(P)] activity	GO:0055114//oxidation-reduction process;GO:0042742//defense response to bacterium;GO:0015979//photosynthesis;GO:0055114//oxidation-reduction process;GO:0042742//defense response to bacterium;GO:0015979//photosynthesis;GO:0055114//oxidation-reduction process;GO:0042742//defense response to bacterium;GO:0015979//photosynthesis	-
Potri.010G089400	606	44	500	10.5538	120.347	3.51138	Up	1.37e-99	7.46e-98	K02692|1|3e-76|283|pop:POPTR_566261|photosystem I subunit II	GO:0010287//plastoglobule;GO:0009941//chloroplast envelope;GO:0009538//photosystem I reaction center;GO:0009535//chloroplast thylakoid membrane;GO:0010287//plastoglobule;GO:0009941//chloroplast envelope;GO:0009538//photosystem I reaction center;GO:0009535//chloroplast thylakoid membrane;GO:0010287//plastoglobule;GO:0009941//chloroplast envelope;GO:0009538//photosystem I reaction center;GO:0009535…	-	GO:0015979//photosynthesis;GO:0015979//photosynthesis;GO:0015979//photosynthesis	gi|224111204|ref|XP_002315779.1|/6.53891e-109/hypothetical protein POPTRDRAFT_566261 [Populus trichocarpa]
Potri.013G100800	999	3	34	0.436499	4.96424	3.50752	Up	6.31e-08	2.97e-07	-	-	GO:0003824//catalytic activity;GO:0003824//catalytic activity	GO:0009116//nucleoside metabolic process;GO:0009116//nucleoside metabolic process	-
Potri.001G069200	501	3	34	0.870384	9.89876	3.50752	Up	6.31e-08	2.97e-07	-	GO:0005739//mitochondrion	GO:0034432//bis(5'-adenosyl)-pentaphosphatase activity	-	-
Potri.008G087200	678	61	691	13.0776	148.658	3.50683	Up	7.61e-137	5.94e-135	K11982|1|7e-23|106|zma:100383341|E3 ubiquitin-protein ligase RNF115/126 [EC:6.3.2.19]	GO:0005634//nucleus	GO:0008270//zinc ion binding;GO:0008270//zinc ion binding	-	-
Potri.010G068100	1770	38	428	3.1206	35.2704	3.49856	Up	3.22e-85	1.43e-83	K14638|1|7e-155|546|ppp:PHYPADRAFT_134814|solute carrier family 15 (peptide/histidine transporter), member 3/4	GO:0016020//membrane	GO:0042936//dipeptide transporter activity;GO:0042937//tripeptide transporter activity	GO:0042538//hyperosmotic salinity response;GO:0042742//defense response to bacterium;GO:0080052//response to histidine;GO:0009624//response to nematode;GO:0042939//tripeptide transport;GO:0009753//response to jasmonic acid stimulus;GO:0043201//response to leucine;GO:0009611//response to wounding;GO:0009751//response to salicylic acid stimulus;GO:0009737//response to abscisic acid stimulus;GO:0080…	gi|224107477|ref|XP_002314492.1|/0/predicted protein [Populus trichocarpa]
Potri.010G221100	732	19	214	3.77285	42.6425	3.49856	Up	2.27e-43	4.86e-42	K08907|1|2e-142|503|pop:POPTR_724963|light-harvesting complex I chlorophyll a/b binding protein 1	GO:0009522//photosystem I;GO:0030076//light-harvesting complex;GO:0016021//integral to membrane;GO:0009941//chloroplast envelope;GO:0009535//chloroplast thylakoid membrane;GO:0009523//photosystem II;GO:0010287//plastoglobule;GO:0009522//photosystem I;GO:0030076//light-harvesting complex;GO:0016021//integral to membrane;GO:0009941//chloroplast envelope;GO:0009535//chloroplast thylakoid membrane;GO…	GO:0016168//chlorophyll binding;GO:0046872//metal ion binding;GO:0016168//chlorophyll binding;GO:0046872//metal ion binding;GO:0016168//chlorophyll binding;GO:0046872//metal ion binding;GO:0016168//chlorophyll binding;GO:0046872//metal ion binding	GO:0009744//response to sucrose stimulus;GO:0010114//response to red light;GO:0006364//rRNA processing;GO:0018298//protein-chromophore linkage;GO:0009637//response to blue light;GO:0010155//regulation of proton transport;GO:0009768//photosynthesis, light harvesting in photosystem I;GO:0010218//response to far red light;GO:0009644//response to high light intensity;GO:0009744//response to sucrose s…	gi|224109746|ref|XP_002315298.1|/1.53966e-141/light-harvesting complex I protein Lhca1 [Populus trichocarpa]
Potri.019G078300	2298	99	1104	6.26199	70.0743	3.48419	Up	2.25e-216	3.05e-214	K00924|1|4e-93|341|osa:4333525|[EC:2.7.1.-];K04733|4|6e-57|221|aly:ARALYDRAFT_916421|interleukin-1 receptor-associated kinase 4 [EC:2.7.11.1]	GO:0043231//intracellular membrane-bounded organelle;GO:0044444//cytoplasmic part	GO:0004674//protein serine/threonine kinase activity;GO:0005524//ATP binding;GO:0042803//protein homodimerization activity	GO:0006468//protein phosphorylation;GO:0009693//ethylene biosynthetic process;GO:0010200//response to chitin	-
Potri.019G043300	1530	9	100	0.855024	9.53341	3.47896	Up	6.67e-21	7.24e-20	K03086|1|3e-39|161|olu:OSTLU_41331|RNA polymerase primary sigma factor;K03093|3|3e-26|119|pop:POPTR_819521|RNA polymerase sigma factor	GO:0009507//chloroplast;GO:0009507//chloroplast;GO:0009507//chloroplast;GO:0009507//chloroplast;GO:0009507//chloroplast;GO:0009507//chloroplast;GO:0009507//chloroplast;GO:0009507//chloroplast;GO:0009507//chloroplast	GO:0003899//DNA-directed RNA polymerase activity;GO:0005515//protein binding;GO:0001053//plastid sigma factor activity;GO:0003677//DNA binding;GO:0003700//sequence-specific DNA binding transcription factor activity;GO:0003899//DNA-directed RNA polymerase activity;GO:0005515//protein binding;GO:0001053//plastid sigma factor activity;GO:0003677//DNA binding;GO:0003700//sequence-specific DNA binding…	GO:0009750//response to fructose stimulus;GO:0006399//tRNA metabolic process;GO:0006098//pentose-phosphate shunt;GO:0010218//response to far red light;GO:0016117//carotenoid biosynthetic process;GO:0006833//water transport;GO:0010114//response to red light;GO:0019288//isopentenyl diphosphate biosynthetic process, mevalonate-independent pathway;GO:0006352//DNA-dependent transcription, initiation;G…	-
Potri.002G085600	645	48	531	10.817	120.081	3.47263	Up	1.15e-104	6.72e-103	K09286|1|1e-29|128|vvi:100252531|EREBP-like factor	GO:0005634//nucleus	GO:0003700//sequence-specific DNA binding transcription factor activity;GO:0003677//DNA binding	GO:0006355//regulation of transcription, DNA-dependent	-
Potri.017G030700	1134	3	33	0.384535	4.24464	3.46446	Up	1.17e-07	5.35e-07	-	GO:0005829//cytosol	GO:0035671//enone reductase activity;GO:0000166//nucleotide binding	GO:0009611//response to wounding;GO:0010051//xylem and phloem pattern formation;GO:0008202//steroid metabolic process	gi|224132716|ref|XP_002327863.1|/0/predicted protein [Populus trichocarpa]
Potri.004G121800	1512	36	394	3.46081	38.0088	3.45715	Up	8.79e-78	3.54e-76	-	-	GO:0003677//DNA binding;GO:0008270//zinc ion binding	GO:0006355//regulation of transcription, DNA-dependent	gi|224080147|ref|XP_002306032.1|/0/predicted protein [Populus trichocarpa]
Potri.013G106700	1698	8	87	0.684825	7.47345	3.44797	Up	3.19e-18	3.03e-17	K14638|1|2e-125|447|smo:SELMODRAFT_97812|solute carrier family 15 (peptide/histidine transporter), member 3/4	GO:0016021//integral to membrane;GO:0005886//plasma membrane	GO:0005215//transporter activity	GO:0006857//oligopeptide transport;GO:0009624//response to nematode	-
Potri.017G141600	1629	6	65	0.535374	5.82012	3.44243	Up	6.53e-14	4.87e-13	K14430|1|1e-05|50.4|cme:CMP026C|phosphate transporter	GO:0016021//integral to membrane;GO:0016023//cytoplasmic membrane-bounded vesicle;GO:0016021//integral to membrane	GO:0015137//citrate transmembrane transporter activity	GO:0015746//citrate transport;GO:0055085//transmembrane transport;GO:0055085//transmembrane transport	gi|224144068|ref|XP_002336106.1|/0/predicted protein [Populus trichocarpa]
Potri.015G128200	588	5	54	1.236	13.3954	3.43798	Up	9.51e-12	6.12e-11	K02355|1|3e-24|110|vvi:100257414|elongation factor G;K01051|2|3e-20|97.4|ath:AT1G53830|pectinesterase [EC:3.1.1.11]	-	GO:0030599//pectinesterase activity;GO:0046910//pectinesterase inhibitor activity	GO:0043086//negative regulation of catalytic activity	-
Potri.006G107000	966	5	54	0.75235	8.15373	3.43798	Up	9.51e-12	6.12e-11	K00430|1|1e-100|364|gmx:100803637|peroxidase [EC:1.11.1.7]	-	GO:0020037//heme binding;GO:0046872//metal ion binding;GO:0004601//peroxidase activity	GO:0055114//oxidation-reduction process;GO:0006979//response to oxidative stress	-
Potri.013G041600	615	344	3708	81.3037	879.436	3.43519	Up	0	0	K01183|1|1e-16|85.9|pop:POPTR_831333|chitinase [EC:3.2.1.14]	-	GO:0008061//chitin binding	GO:0009651//response to salt stress;GO:0042742//defense response to bacterium;GO:0009817//defense response to fungus, incompatible interaction;GO:0080027//response to herbivore;GO:0009627//systemic acquired resistance;GO:0009615//response to virus;GO:0009723//response to ethylene stimulus	-
Potri.005G258400	429	12	129	4.06585	43.8603	3.43129	Up	2.79e-26	3.78e-25	-	GO:0043234//protein complex;GO:0009507//chloroplast	-	GO:0080153//negative regulation of reductive pentose-phosphate cycle;GO:0009416//response to light stimulus;GO:0070417//cellular response to cold;GO:0071454//cellular response to anoxia;GO:0034605//cellular response to heat	-
Potri.008G176100	1056	3	32	0.412938	4.42003	3.42006	Up	2.16e-07	9.68e-07	K14308|1|4e-119|426|gmx:100791608|nuclear pore complex protein Nup54;K14297|4|2e-09|62.8|pop:POPTR_772123|nuclear pore complex protein Nup98-Nup96	GO:0005730//nucleolus;GO:0005643//nuclear pore;GO:0009507//chloroplast	GO:0005515//protein binding	GO:0006606//protein import into nucleus;GO:0009220//pyrimidine ribonucleotide biosynthetic process;GO:0006406//mRNA export from nucleus	-
Potri.017G045400	828	11	117	1.93103	20.6108	3.41596	Up	7.14e-24	8.87e-23	K15104|1|2e-136|483|pop:POPTR_577345|solute carrier family 25 (mitochondrial oxoglutarate transporter), member 11	GO:0016021//integral to membrane;GO:0031966//mitochondrial membrane	GO:0005310//dicarboxylic acid transmembrane transporter activity	GO:0006835//dicarboxylic acid transport;GO:0055085//transmembrane transport;GO:0006839//mitochondrial transport	gi|224141171|ref|XP_002323948.1|/1.70579e-144/predicted protein [Populus trichocarpa]
Potri.004G031500	705	55	584	11.3397	120.827	3.41349	Up	3.03e-113	1.95e-111	K08901|1|3e-92|337|pop:POPTR_831063|photosystem II oxygen-evolving enhancer protein 3	GO:0030095//chloroplast photosystem II;GO:0019898//extrinsic to membrane;GO:0009570//chloroplast stroma;GO:0009654//oxygen evolving complex;GO:0009543//chloroplast thylakoid lumen;GO:0048046//apoplast;GO:0030095//chloroplast photosystem II;GO:0019898//extrinsic to membrane;GO:0009570//chloroplast stroma;GO:0009654//oxygen evolving complex;GO:0009543//chloroplast thylakoid lumen;GO:0048046//apopla…	GO:0005509//calcium ion binding;GO:0005509//calcium ion binding;GO:0005509//calcium ion binding	GO:0030003//cellular cation homeostasis;GO:0015979//photosynthesis;GO:0070838//divalent metal ion transport;GO:0009853//photorespiration;GO:0030003//cellular cation homeostasis;GO:0015979//photosynthesis;GO:0070838//divalent metal ion transport;GO:0009853//photorespiration;GO:0030003//cellular cation homeostasis;GO:0015979//photosynthesis;GO:0070838//divalent metal ion transport;GO:0009853//photo…	gi|224078826|ref|XP_002305643.1|/6.90615e-125/hypothetical protein POPTRDRAFT_831063 [Populus trichocarpa]
Potri.019G071600	876	7	74	1.16151	12.3216	3.40712	Up	1.54e-15	1.26e-14	K01090|1|3e-64|243|sbi:SORBI_01g038410|protein phosphatase [EC:3.1.3.16];K14497|2|6e-32|136|vcn:VOLCADRAFT_61058|protein phosphatase 2C [EC:3.1.3.16]	GO:0009536//plastid	GO:0004721//phosphoprotein phosphatase activity	GO:0008152//metabolic process	-
Potri.012G093300	765	6	63	1.14003	12.0121	3.39734	Up	2.21e-13	1.59e-12	-	-	GO:0008270//zinc ion binding;GO:0016874//ligase activity	-	-
Potri.019G003300	1296	2	21	0.224312	2.36349	3.39734	Up	3.46e-05	0.000121345	K09838|1|4e-20|97.8|zma:100285076|zeaxanthin epoxidase [EC:1.14.13.90]	-	GO:0016709//oxidoreductase activity, acting on paired donors, with incorporation or reduction of molecular oxygen, NAD(P)H as one donor, and incorporation of one atom of oxygen	GO:0055114//oxidation-reduction process	-
Potri.010G235400	603	2	21	0.482103	5.07974	3.39734	Up	3.46e-05	0.000121291	-	-	-	-	gi|224110224|ref|XP_002315452.1|/8.48093e-114/predicted protein [Populus trichocarpa]
Potri.010G166800	609	2	21	0.477353	5.02969	3.39734	Up	3.46e-05	0.000121318	K08901|1|8e-113|404|pop:POPTR_822298|photosystem II oxygen-evolving enhancer protein 3	GO:0019898//extrinsic to membrane;GO:0009344//nitrite reductase complex [NAD(P)H];GO:0009535//chloroplast thylakoid membrane;GO:0009654//oxygen evolving complex;GO:0009543//chloroplast thylakoid lumen	GO:0005509//calcium ion binding;GO:0045156//electron transporter, transferring electrons within the cyclic electron transport pathway of photosynthesis activity	GO:0009767//photosynthetic electron transport chain;GO:0006098//pentose-phosphate shunt;GO:0000023//maltose metabolic process;GO:0019252//starch biosynthetic process;GO:0043085//positive regulation of catalytic activity	gi|224108990|ref|XP_002315041.1|/1.04568e-111/predicted protein [Populus trichocarpa]
Potri.015G082000	1689	2	21	0.172118	1.81355	3.39734	Up	3.46e-05	0.000121304	K13429|1|2e-75|281|vvi:100255092|chitin elicitor receptor kinase 1	-	GO:0004674//protein serine/threonine kinase activity;GO:0005524//ATP binding	GO:0006468//protein phosphorylation;GO:0016998//cell wall macromolecule catabolic process;GO:0000165//MAPK cascade	-
Potri.007G060600	1764	2	21	0.164801	1.73644	3.39734	Up	3.46e-05	0.000121332	K04424|1|7e-59|226|aly:ARALYDRAFT_909157|sterile alpha motif and leucine zipper containing kinase AZK [EC:2.7.11.25];K14510|2|1e-58|226|aly:ARALYDRAFT_487152|serine/threonine-protein kinase CTR1 [EC:2.7.11.1]	GO:0005829//cytosol;GO:0005829//cytosol;GO:0005634//nucleus;GO:0005829//cytosol;GO:0005829//cytosol;GO:0005634//nucleus;GO:0005829//cytosol	GO:0016597//amino acid binding;GO:0004712//protein serine/threonine/tyrosine kinase activity;GO:0005524//ATP binding;GO:0004674//protein serine/threonine kinase activity;GO:0004674//protein serine/threonine kinase activity;GO:0004712//protein serine/threonine/tyrosine kinase activity;GO:0005524//ATP binding;GO:0004713//protein tyrosine kinase activity;GO:0016597//amino acid binding;GO:0016597//am…	GO:0007015//actin filament organization;GO:0009658//chloroplast organization;GO:0006468//protein phosphorylation;GO:0006468//protein phosphorylation;GO:0007015//actin filament organization;GO:0009658//chloroplast organization;GO:0007015//actin filament organization;GO:0009658//chloroplast organization;GO:0006468//protein phosphorylation;GO:0006468//protein phosphorylation;GO:0007015//actin filame…	-
Potri.005G211500	909	71	743	11.3533	119.224	3.3925	Up	7.83e-143	6.45e-141	-	-	-	-	-
Potri.016G128300	1740	103	1077	8.60429	90.283	3.39133	Up	3.51e-206	4.52e-204	K13424|1|0.0|1093|pop:POPTR_577093|WRKY transcription factor 33	-	GO:0003700//sequence-specific DNA binding transcription factor activity;GO:0043565//sequence-specific DNA binding	GO:0006355//regulation of transcription, DNA-dependent	-
Potri.T105900	1026	6	62	0.850024	8.81422	3.37426	Up	4.05e-13	2.87e-12	K15104|1|1e-162|570|pop:POPTR_583335|solute carrier family 25 (mitochondrial oxoglutarate transporter), member 11	GO:0016021//integral to membrane;GO:0031966//mitochondrial membrane	GO:0005310//dicarboxylic acid transmembrane transporter activity	GO:0006835//dicarboxylic acid transport;GO:0055085//transmembrane transport;GO:0006839//mitochondrial transport	-
Potri.003G046800	1989	111	1137	8.11176	83.3807	3.36163	Up	7.33e-216	9.81e-214	K05681|1|1e-90|332|cme:CMS467C|ATP-binding cassette, subfamily G (WHITE), member 2;K12843|2|2e-69|262|vvi:100248403|U4/U6 small nuclear ribonucleoprotein PRP3;K05663|4|2e-17|89.4|ath:AT5G58270|mitochondrial ABC transporter ATM	GO:0016020//membrane;GO:0016020//membrane	GO:0015416//organic phosphonate transmembrane-transporting ATPase activity;GO:0005524//ATP binding;GO:0015416//organic phosphonate transmembrane-transporting ATPase activity;GO:0005524//ATP binding	GO:0006200//ATP catabolic process;GO:0006200//ATP catabolic process	-
Potri.002G124000	477	23	235	7.00869	71.8603	3.35798	Up	7.47e-46	1.69e-44	K09286|1|2e-55|215|rcu:RCOM_1589590|EREBP-like factor	GO:0005634//nucleus	GO:0003700//sequence-specific DNA binding transcription factor activity;GO:0003677//DNA binding	GO:0006355//regulation of transcription, DNA-dependent	-
Potri.005G246100	507	102	1037	29.2428	298.339	3.3508	Up	1.82e-196	2.16e-194	K02638|1|4e-87|321|pop:POPTR_652151|plastocyanin	GO:0009570//chloroplast stroma;GO:0009543//chloroplast thylakoid lumen	GO:0005507//copper ion binding;GO:0009055//electron carrier activity	GO:0009411//response to UV;GO:0017148//negative regulation of translation;GO:0046688//response to copper ion;GO:0055070//copper ion homeostasis	-
Potri.005G054600	846	2	20	0.343627	3.44825	3.32695	Up	6.39e-05	0.000215388	-	GO:0009536//plastid	GO:0008080//N-acetyltransferase activity	GO:0008152//metabolic process	-
Potri.006G024300	1140	3	30	0.382511	3.83845	3.32695	Up	7.29e-07	3.11e-06	K00083|1|9e-103|372|osa:4348690|cinnamyl-alcohol dehydrogenase [EC:1.1.1.195]	GO:0005829//cytosol;GO:0009507//chloroplast;GO:0005829//cytosol;GO:0009507//chloroplast;GO:0005829//cytosol;GO:0009507//chloroplast	GO:0048037//cofactor binding;GO:0005507//copper ion binding;GO:0046870//cadmium ion binding;GO:0071992//phytochelatin transmembrane transporter activity;GO:0000166//nucleotide binding;GO:0016756//glutathione gamma-glutamylcysteinyltransferase activity;GO:0008270//zinc ion binding;GO:0015446//arsenite-transmembrane transporting ATPase activity;GO:0046029//mannitol dehydrogenase activity;GO:0048037…	GO:0046685//response to arsenic-containing substance;GO:0042344//indole glucosinolate catabolic process;GO:0015700//arsenite transport;GO:0009697//salicylic acid biosynthetic process;GO:0010363//regulation of plant-type hypersensitive response;GO:0010200//response to chitin;GO:0034976//response to endoplasmic reticulum stress;GO:0031348//negative regulation of defense response;GO:0050832//defense…	-
Potri.001G399600	2712	6	60	0.32158	3.22702	3.32695	Up	1.36e-12	9.26e-12	K10143|1|0.0|1535|pop:POPTR_1113820|E3 ubiquitin-protein ligase RFWD2 [EC:6.3.2.19]	GO:0080008//Cul4-RING ubiquitin ligase complex;GO:0005834//heterotrimeric G-protein complex;GO:0005634//nucleus;GO:0080008//Cul4-RING ubiquitin ligase complex;GO:0005834//heterotrimeric G-protein complex;GO:0005634//nucleus;GO:0080008//Cul4-RING ubiquitin ligase complex;GO:0005834//heterotrimeric G-protein complex;GO:0005634//nucleus;GO:0080008//Cul4-RING ubiquitin ligase complex;GO:0005834//hete…	GO:0004672//protein kinase activity;GO:0004871//signal transducer activity;GO:0016874//ligase activity;GO:0042802//identical protein binding;GO:0005524//ATP binding;GO:0032440//2-alkenal reductase [NAD(P)] activity;GO:0004672//protein kinase activity;GO:0004871//signal transducer activity;GO:0016874//ligase activity;GO:0042802//identical protein binding;GO:0005524//ATP binding;GO:0032440//2-alken…	GO:0006468//protein phosphorylation;GO:0055114//oxidation-reduction process;GO:0006468//protein phosphorylation;GO:0055114//oxidation-reduction process;GO:0006281//DNA repair;GO:0010100//negative regulation of photomorphogenesis;GO:0048608//reproductive structure development;GO:0006468//protein phosphorylation;GO:0055114//oxidation-reduction process;GO:0006468//protein phosphorylation;GO:0055114/…	-
Potri.016G140100	2592	5	50	0.28039	2.81368	3.32695	Up	1.08e-10	6.43e-10	K00924|1|1e-67|256|ath:AT1G24650|[EC:2.7.1.-];K04733|2|2e-64|245|smo:SELMODRAFT_159261|interleukin-1 receptor-associated kinase 4 [EC:2.7.11.1];K13420|3|3e-64|245|osa:4337016|LRR receptor-like serine/threonine-protein kinase FLS2 [EC:2.7.11.1]	GO:0044464//cell part;GO:0016020//membrane	GO:0004674//protein serine/threonine kinase activity;GO:0016491//oxidoreductase activity;GO:0000166//nucleotide binding	GO:0006468//protein phosphorylation;GO:0000165//MAPK cascade	-
Potri.009G129200	357	2	20	0.814308	8.17149	3.32695	Up	6.39e-05	0.000215365	-	-	-	GO:0006661//phosphatidylinositol biosynthetic process	gi|224105249|ref|XP_002313741.1|/1.25809e-64/predicted protein [Populus trichocarpa]
Potri.013G005900	1014	97	961	13.9047	138.237	3.3135	Up	2.31e-180	2.49e-178	K00750|1|4e-12|71.2|rcu:RCOM_1590700|glycogenin glucosyltransferase [EC:2.4.1.186]	GO:0005737//cytoplasm;GO:0005634//nucleus;GO:0005737//cytoplasm;GO:0005634//nucleus;GO:0005737//cytoplasm;GO:0005634//nucleus	GO:0046872//metal ion binding;GO:0047216//inositol 3-alpha-galactosyltransferase activity;GO:0046872//metal ion binding;GO:0047216//inositol 3-alpha-galactosyltransferase activity;GO:0046872//metal ion binding;GO:0047216//inositol 3-alpha-galactosyltransferase activity	GO:0009414//response to water deprivation;GO:0009644//response to high light intensity;GO:0009409//response to cold;GO:0016051//carbohydrate biosynthetic process;GO:0009737//response to abscisic acid stimulus;GO:0042542//response to hydrogen peroxide;GO:0006012//galactose metabolic process;GO:0009408//response to heat;GO:0009651//response to salt stress;GO:0009414//response to water deprivation;G…	-
Potri.007G031800	1161	36	354	4.5071	44.4745	3.3027	Up	2.68e-67	9.36e-66	-	GO:0016020//membrane;GO:0016020//membrane;GO:0016020//membrane;GO:0016020//membrane;GO:0016020//membrane	-	-	-
Potri.011G131100	1734	42	412	3.52069	34.6567	3.29921	Up	5.48e-78	2.22e-76	K14494|1|4e-58|225|pop:POPTR_645273|DELLA protein	-	-	GO:0006355//regulation of transcription, DNA-dependent	-
Potri.014G108800	243	5	49	2.99082	29.4123	3.29781	Up	1.97e-10	1.15e-09	-	GO:0005886//plasma membrane;GO:0031225//anchored to membrane	GO:0004867//serine-type endopeptidase inhibitor activity	GO:0010200//response to chitin	-
Potri.007G071900	900	30	294	4.84514	47.648	3.29781	Up	4.41e-56	1.26e-54	-	-	-	-	-
Potri.012G088400	663	9	88	1.97313	19.3602	3.29453	Up	9.58e-18	8.86e-17	-	-	-	-	-
Potri.011G122400	1200	8	78	0.969027	9.48097	3.29043	Up	7.4e-16	6.16e-15	K00218|1|0.0|786|pop:POPTR_568934|protochlorophyllide reductase [EC:1.3.1.33]	GO:0009941//chloroplast envelope;GO:0009535//chloroplast thylakoid membrane	GO:0003959//NADPH dehydrogenase activity;GO:0016630//protochlorophyllide reductase activity;GO:0000166//nucleotide binding	GO:0055114//oxidation-reduction process;GO:0015995//chlorophyll biosynthetic process;GO:0015979//photosynthesis;GO:0009723//response to ethylene stimulus	-
Potri.002G080500	1641	22	214	1.94868	19.0215	3.28706	Up	4.11e-41	8.41e-40	K03322|1|0.0|806|mtr:MTR_3g088460|manganese transport protein	GO:0016020//membrane	GO:0005215//transporter activity	GO:0006810//transport	-
Potri.006G238600	774	53	513	9.95318	96.6754	3.27992	Up	3.42e-96	1.8e-94	K09286|1|3e-108|389|pop:POPTR_778889|EREBP-like factor	GO:0005634//nucleus	GO:0043565//sequence-specific DNA binding;GO:0003700//sequence-specific DNA binding transcription factor activity	GO:0009825//multidimensional cell growth;GO:0045893//positive regulation of transcription, DNA-dependent	-
Potri.010G007400	444	3	29	0.982122	9.52697	3.27804	Up	1.34e-06	5.52e-06	-	-	-	-	gi|224110358|ref|XP_002315494.1|/1.63739e-45/predicted protein [Populus trichocarpa]
Potri.011G059600	1119	3	29	0.389689	3.78014	3.27804	Up	1.34e-06	5.52e-06	K16040|1|3e-114|410|vvi:100233030|trans-resveratrol di-O-methyltransferase [EC:2.1.1.240];K13230|2|4e-60|230|zma:100147731|2,4,7-trihydroxy-1,4-benzoxazin-3-one-glucoside 7-O-methyltransferase [EC:2.1.1.241];K05279|3|2e-39|161|aly:ARALYDRAFT_495497|flavonol 3-O-methyltransferase [EC:2.1.1.76]	-	GO:0046983//protein dimerization activity;GO:0050630;GO:0033800	GO:0032259//methylation	-
Potri.006G021100	204	9	87	6.41268	62.2055	3.27804	Up	1.75e-17	1.59e-16	-	GO:0016023//cytoplasmic membrane-bounded vesicle;GO:0071944//cell periphery	-	GO:0006098//pentose-phosphate shunt;GO:0000023//maltose metabolic process;GO:0019252//starch biosynthetic process	-
Potri.002G185300	918	110	1060	17.4172	168.424	3.27351	Up	1.47e-196	1.74e-194	K07025|1|5e-131|466|pop:POPTR_774603|putative hydrolase of the HAD superfamily	GO:0005634//nucleus;GO:0005634//nucleus;GO:0005634//nucleus;GO:0005634//nucleus	GO:0016787//hydrolase activity;GO:0016787//hydrolase activity;GO:0016787//hydrolase activity;GO:0016787//hydrolase activity	GO:0010167//response to nitrate;GO:0015706//nitrate transport;GO:0010167//response to nitrate;GO:0015706//nitrate transport;GO:0010167//response to nitrate;GO:0015706//nitrate transport;GO:0010167//response to nitrate;GO:0015706//nitrate transport	-
Potri.011G094800	1041	7	67	0.977405	9.3878	3.26376	Up	1.05e-13	7.72e-13	K13148|1|7e-27|120|rcu:RCOM_0598050|integrator complex subunit 11 [EC:3.1.27.-];K15692|3|9e-08|57.4|sbi:SORBI_06g034040|E3 ubiquitin-protein ligase RNF13 [EC:6.3.2.19];K11982|4|9e-08|57.4|vvi:100262515|E3 ubiquitin-protein ligase RNF115/126 [EC:6.3.2.19]	-	GO:0008270//zinc ion binding;GO:0008270//zinc ion binding	-	-
Potri.001G414700	819	54	515	9.58378	91.7198	3.25857	Up	5.49e-96	2.87e-94	K12135|1|3e-08|58.5|aly:ARALYDRAFT_488429|zinc finger protein CONSTANS	GO:0005622//intracellular	GO:0008270//zinc ion binding	-	-
Potri.002G105300	660	2	19	0.440467	4.19903	3.25295	Up	0.000117337	0.000381035	K15174|1|9e-06|49.3|pop:POPTR_751858|RNA polymerase II-associated factor 1	-	GO:0046983//protein dimerization activity;GO:0046983//protein dimerization activity	-	-
Potri.008G112900	2922	2	19	0.0994894	0.948447	3.25295	Up	0.000117337	0.000380995	-	GO:0000151//ubiquitin ligase complex;GO:0005634//nucleus;GO:0000151//ubiquitin ligase complex	GO:0004842//ubiquitin-protein ligase activity;GO:0004842//ubiquitin-protein ligase activity	GO:0016567//protein ubiquitination;GO:0016567//protein ubiquitination	-
Potri.009G110500	711	8	76	1.63549	15.5913	3.25295	Up	2.45e-15	1.98e-14	-	-	GO:0008270//zinc ion binding;GO:0047134//protein-disulfide reductase activity	GO:0055114//oxidation-reduction process;GO:0035556//intracellular signal transduction	gi|224105465|ref|XP_002313820.1|/1.2743e-141/predicted protein [Populus trichocarpa]
Potri.005G026700	912	303	2869	48.292	458.855	3.24818	Up	0	0	K12831|1|2e-08|58.9|cre:CHLREDRAFT_196073|splicing factor 3B subunit 4;K13210|2|2e-08|58.5|zma:100191655|far upstream element-binding protein;K12872|3|5e-08|57.4|sbi:SORBI_10g004840|pre-mRNA-splicing factor RBM22/SLT11	GO:0000326//protein storage vacuole;GO:0005783//endoplasmic reticulum;GO:0005886//plasma membrane	GO:0005515//protein binding	GO:0050896//response to stimulus;GO:0050789//regulation of biological process;GO:0071702;GO:0006820//anion transport;GO:0071705;GO:0046907//intracellular transport	-
Potri.002G253800	501	46	434	13.3459	126.355	3.24301	Up	8.55e-81	3.61e-79	K02693|1|7e-70|217|pop:POPTR_711610|photosystem I subunit IV	GO:0009538//photosystem I reaction center;GO:0009538//photosystem I reaction center;GO:0009538//photosystem I reaction center	-	GO:0015979//photosynthesis;GO:0015979//photosynthesis;GO:0015979//photosynthesis	-
Potri.005G245700	900	3	28	0.484514	4.5379	3.22742	Up	2.44e-06	9.83e-06	K03671|1|4e-09|61.6|zma:100856910|thioredoxin 1	GO:0009941//chloroplast envelope;GO:0009570//chloroplast stroma;GO:0009534//chloroplast thylakoid	GO:0009055//electron carrier activity;GO:0005515//protein binding;GO:0015035//protein disulfide oxidoreductase activity	GO:0009414//response to water deprivation;GO:0006979//response to oxidative stress;GO:0045454//cell redox homeostasis;GO:0006662//glycerol ether metabolic process	-
Potri.015G035400	396	6	56	2.20233	20.6268	3.22742	Up	1.5e-11	9.51e-11	-	GO:0016021//integral to membrane;GO:0005783//endoplasmic reticulum;GO:0005739//mitochondrion	-	GO:0006886//intracellular protein transport;GO:0006007//glucose catabolic process	-
Potri.014G192100	288	3	28	1.5141	14.1809	3.22742	Up	2.44e-06	9.83e-06	-	-	-	-	-
Potri.016G118500	663	245	2281	53.713	501.824	3.22384	Up	0	0	K00799|1|5e-126|448|pop:POPTR_576992|glutathione S-transferase [EC:2.5.1.18]	-	GO:0004462//lactoylglutathione lyase activity;GO:0016740//transferase activity	-	-
Potri.009G073000	1251	140	1299	16.2666	151.458	3.21893	Up	9.92e-237	1.52e-234	K01090|1|6e-98|356|sbi:SORBI_01g038410|protein phosphatase [EC:3.1.3.16];K14497|2|2e-40|165|bdi:100838998|protein phosphatase 2C [EC:3.1.3.16]	GO:0009507//chloroplast	GO:0046872//metal ion binding;GO:0004722//protein serine/threonine phosphatase activity	GO:0006470//protein dephosphorylation;GO:0009611//response to wounding;GO:0009738//abscisic acid mediated signaling pathway;GO:0050832//defense response to fungus	gi|224105941|ref|XP_002313987.1|/0/predicted protein [Populus trichocarpa]
Potri.019G042600	828	4	37	0.702194	6.51795	3.21448	Up	5.33e-08	2.53e-07	K00366|1|8e-06|50.1|ota:Ot10g00930|ferredoxin-nitrite reductase [EC:1.7.7.1]	GO:0009941//chloroplast envelope;GO:0009535//chloroplast thylakoid membrane;GO:0009941//chloroplast envelope;GO:0009535//chloroplast thylakoid membrane;GO:0009941//chloroplast envelope;GO:0009535//chloroplast thylakoid membrane;GO:0009941//chloroplast envelope;GO:0009535//chloroplast thylakoid membrane;GO:0009941//chloroplast envelope;GO:0009535//chloroplast thylakoid membrane;GO:0009941//chlorop…	GO:0005506//iron ion binding;GO:0005506//iron ion binding;GO:0005506//iron ion binding;GO:0005506//iron ion binding;GO:0005506//iron ion binding;GO:0005506//iron ion binding;GO:0005506//iron ion binding;GO:0005506//iron ion binding	GO:0010114//response to red light;GO:0006098//pentose-phosphate shunt;GO:0006364//rRNA processing;GO:0009637//response to blue light;GO:0009657//plastid organization;GO:0010207//photosystem II assembly;GO:0010218//response to far red light;GO:0010114//response to red light;GO:0006098//pentose-phosphate shunt;GO:0006364//rRNA processing;GO:0009637//response to blue light;GO:0009657//plastid organi…	-
Potri.007G104800	1857	52	480	4.07023	37.7024	3.21148	Up	2.2e-88	1.04e-86	K12843|1|4e-99|360|vvi:100248403|U4/U6 small nuclear ribonucleoprotein PRP3;K05681|2|4e-60|231|cme:CMS467C|ATP-binding cassette, subfamily G (WHITE), member 2;K02065|4|5e-19|94.7|smo:SELMODRAFT_104119|putative ABC transport system ATP-binding protein	GO:0016020//membrane	GO:0015416//organic phosphonate transmembrane-transporting ATPase activity;GO:0005524//ATP binding	GO:0010103//stomatal complex morphogenesis;GO:0006200//ATP catabolic process	-
Potri.004G089700	447	18	166	5.85318	54.1677	3.21014	Up	1.51e-31	2.41e-30	-	-	-	-	gi|224079437|ref|XP_002305866.1|/4.09452e-74/predicted protein [Populus trichocarpa]
Potri.008G186000	1179	148	1363	18.2463	168.625	3.20814	Up	1.61e-247	2.59e-245	K00737|1|0.0|812|pop:POPTR_1085621|beta-1,4-mannosyl-glycoprotein beta-1,4-N-acetylglucosaminyltransferase [EC:2.4.1.144]	GO:0005794//Golgi apparatus;GO:0016020//membrane	GO:0003830//beta-1,4-mannosylglycoprotein 4-beta-N-acetylglucosaminyltransferase activity	GO:0006487//protein N-linked glycosylation	-
Potri.002G013200	1629	24	221	2.1415	19.7884	3.20796	Up	1.71e-41	3.54e-40	K11294|1|3e-11|68.6|vvi:100262769|nucleolin;K03006|3|8e-08|57.4|vcn:VOLCADRAFT_80692|DNA-directed RNA polymerase II subunit RPB1 [EC:2.7.7.6];K11275|5|2e-07|56.2|gmx:100795994|histone H1/5	-	-	GO:0009628//response to abiotic stimulus;GO:0006950//response to stress;GO:1901700	-
Potri.019G087800	384	20	184	7.57052	69.8918	3.20666	Up	8.85e-35	1.55e-33	-	-	-	-	-
Potri.019G067400	582	15	138	3.74624	34.5856	3.20666	Up	1.94e-26	2.63e-25	K09286|1|2e-29|127|vvi:100252531|EREBP-like factor	GO:0005634//nucleus	GO:0003700//sequence-specific DNA binding transcription factor activity;GO:0003677//DNA binding	GO:0006355//regulation of transcription, DNA-dependent	-
Potri.013G062500	912	18	165	2.86883	26.3894	3.20142	Up	2.73e-31	4.32e-30	K15074|1|6e-45|180|pop:POPTR_593739|BTB/POZ domain-containing adapter for CUL3-mediated RhoA degradation protein	GO:0008076//voltage-gated potassium channel complex;GO:0005576//extracellular region;GO:0005773//vacuole;GO:0005634//nucleus;GO:0008076//voltage-gated potassium channel complex;GO:0005576//extracellular region;GO:0005773//vacuole;GO:0005634//nucleus;GO:0008076//voltage-gated potassium channel complex;GO:0005576//extracellular region;GO:0005773//vacuole;GO:0005634//nucleus;GO:0008076//voltage-gate…	GO:0005249//voltage-gated potassium channel activity;GO:0005515//protein binding;GO:0005249//voltage-gated potassium channel activity;GO:0005515//protein binding;GO:0005249//voltage-gated potassium channel activity;GO:0005515//protein binding;GO:0005249//voltage-gated potassium channel activity;GO:0005515//protein binding;GO:0005249//voltage-gated potassium channel activity;GO:0005515//protein bi…	GO:0006813//potassium ion transport;GO:0051260//protein homooligomerization;GO:0006813//potassium ion transport;GO:0051260//protein homooligomerization;GO:0006813//potassium ion transport;GO:0051260//protein homooligomerization;GO:0006813//potassium ion transport;GO:0051260//protein homooligomerization;GO:0006813//potassium ion transport;GO:0051260//protein homooligomerization;GO:0006813//potassi…	-
Potri.005G085000	471	6	55	1.85164	17.0326	3.20142	Up	2.72e-11	1.7e-10	-	-	-	-	-
Potri.001G289400	696	34	310	7.10063	64.9669	3.19369	Up	2.35e-57	6.89e-56	-	GO:0009535//chloroplast thylakoid membrane;GO:0009535//chloroplast thylakoid membrane;GO:0009535//chloroplast thylakoid membrane;GO:0009535//chloroplast thylakoid membrane;GO:0009535//chloroplast thylakoid membrane;GO:0009535//chloroplast thylakoid membrane;GO:0009535//chloroplast thylakoid membrane;GO:0009535//chloroplast thylakoid membrane;GO:0009535//chloroplast thylakoid membrane;GO:0009535//…	-	-	-
Potri.011G146200	414	2	18	0.702194	6.34179	3.17495	Up	0.000214718	0.000669188	-	GO:0009535//chloroplast thylakoid membrane;GO:0009535//chloroplast thylakoid membrane	-	GO:0019252//starch biosynthetic process;GO:0043085//positive regulation of catalytic activity;GO:0000023//maltose metabolic process;GO:0019252//starch biosynthetic process;GO:0043085//positive regulation of catalytic activity;GO:0000023//maltose metabolic process	-
Potri.002G217100	747	4	36	0.778335	7.02945	3.17495	Up	9.68e-08	4.48e-07	-	-	-	-	-
Potri.004G125800	912	3	27	0.478138	4.31826	3.17495	Up	4.45e-06	1.73e-05	K07735|1|2e-112|404|gmx:100783218|putative transcriptional regulator	GO:0009543//chloroplast thylakoid lumen	-	-	gi|224077720|ref|XP_002305378.1|/1.62733e-175/predicted protein [Populus trichocarpa]
Potri.012G135100	438	26	232	8.62832	77.2598	3.16257	Up	6.38e-43	1.35e-41	-	-	-	GO:0016998//cell wall macromolecule catabolic process	-
Potri.001G170300	1200	35	312	4.23949	37.9239	3.16114	Up	3.6e-57	1.05e-55	K06944|1|0.0|805|pop:POPTR_815138|	GO:0016023//cytoplasmic membrane-bounded vesicle;GO:0016023//cytoplasmic membrane-bounded vesicle;GO:0016023//cytoplasmic membrane-bounded vesicle;GO:0016023//cytoplasmic membrane-bounded vesicle;GO:0016023//cytoplasmic membrane-bounded vesicle	GO:0019003//GDP binding;GO:0003924//GTPase activity;GO:0070300//phosphatidic acid binding;GO:0005525//GTP binding;GO:0019003//GDP binding;GO:0003924//GTPase activity;GO:0070300//phosphatidic acid binding;GO:0005525//GTP binding;GO:0019003//GDP binding;GO:0003924//GTPase activity;GO:0070300//phosphatidic acid binding;GO:0005525//GTP binding;GO:0019003//GDP binding;GO:0003924//GTPase activity;GO:00…	GO:0006457//protein folding;GO:0009408//response to heat;GO:0016114//terpenoid biosynthetic process;GO:0009644//response to high light intensity;GO:0042542//response to hydrogen peroxide;GO:0006457//protein folding;GO:0009408//response to heat;GO:0016114//terpenoid biosynthetic process;GO:0009644//response to high light intensity;GO:0042542//response to hydrogen peroxide;GO:0006457//protein foldi…	-
Potri.008G088700	558	11	98	2.8654	25.6172	3.1603	Up	6.32e-19	6.24e-18	-	GO:0005886//plasma membrane;GO:0016021//integral to membrane	-	-	-
Potri.T012400	393	168	1490	62.1361	553.01	3.1538	Up	4.69e-266	8.42e-264	-	-	-	-	-
Potri.001G431700	663	7	62	1.53466	13.6401	3.15187	Up	2.06e-12	1.39e-11	K00799|1|3e-85|313|gmx:547936|glutathione S-transferase [EC:2.5.1.18]	GO:0005886//plasma membrane;GO:0009570//chloroplast stroma;GO:0048046//apoplast	GO:0043295//glutathione binding	GO:0006979//response to oxidative stress;GO:0009409//response to cold;GO:0009635//response to herbicide;GO:0046686//response to cadmium ion;GO:0042631//cellular response to water deprivation	-
Potri.016G025000	1320	51	449	5.61595	49.6149	3.14317	Up	3.9e-81	1.66e-79	K04035|1|2e-168|590|pop:POPTR_734671|magnesium-protoporphyrin IX monomethyl ester (oxidative) cyclase [EC:1.14.13.81]	GO:0009706//chloroplast inner membrane;GO:0009535//chloroplast thylakoid membrane;GO:0009706//chloroplast inner membrane;GO:0009535//chloroplast thylakoid membrane;GO:0009706//chloroplast inner membrane;GO:0009535//chloroplast thylakoid membrane	GO:0046914//transition metal ion binding;GO:0003677//DNA binding;GO:0048529//magnesium-protoporphyrin IX monomethyl ester (oxidative) cyclase activity;GO:0046914//transition metal ion binding;GO:0003677//DNA binding;GO:0048529//magnesium-protoporphyrin IX monomethyl ester (oxidative) cyclase activity;GO:0046914//transition metal ion binding;GO:0003677//DNA binding;GO:0048529//magnesium-protoporph…	GO:0006636//unsaturated fatty acid biosynthetic process;GO:0010207//photosystem II assembly;GO:0019288//isopentenyl diphosphate biosynthetic process, mevalonate-independent pathway;GO:0015995//chlorophyll biosynthetic process;GO:0019216//regulation of lipid metabolic process;GO:0009416//response to light stimulus;GO:0019344//cysteine biosynthetic process;GO:0055114//oxidation-reduction process;GO…	-
Potri.008G042900	681	10	88	2.13442	18.8484	3.14253	Up	4.81e-17	4.29e-16	-	-	-	-	-
Potri.010G079500	1560	4	35	0.372703	3.27253	3.13431	Up	1.76e-07	7.94e-07	K15397|1|0.0|1002|pop:POPTR_788102|3-ketoacyl-CoA synthase [EC:2.3.1.-]	GO:0016020//membrane	GO:0009922//fatty acid elongase activity	GO:0006633//fatty acid biosynthetic process;GO:0009611//response to wounding;GO:0009409//response to cold;GO:0010345//suberin biosynthetic process;GO:0006970//response to osmotic stress;GO:0009416//response to light stimulus	gi|118486225|gb|ABK94954.1|/0/unknown [Populus trichocarpa]
Potri.014G038900	1290	4	35	0.45071	3.95747	3.13431	Up	1.76e-07	7.94e-07	K15078|1|3e-68|258|vvi:100250139|structure-specific endonuclease subunit SLX1 [EC:3.6.1.-];K03798|3|6e-24|111|rcu:RCOM_0340700|cell division protease FtsH [EC:3.4.24.-]	-	-	-	-
Potri.014G013000	462	4	35	1.25848	11.0501	3.13431	Up	1.76e-07	7.94e-07	-	-	-	-	-
Potri.001G083900	1599	22	192	1.99987	17.5143	3.13056	Up	1.91e-35	3.4e-34	K00517|1|0.0|653|ath:AT1G01190|[EC:1.14.-.-];K05280|5|8e-73|273|aly:ARALYDRAFT_487632|flavonoid 3'-monooxygenase [EC:1.14.13.21]	-	GO:0016711//flavonoid 3'-monooxygenase activity;GO:0009055//electron carrier activity;GO:0005506//iron ion binding;GO:0020037//heme binding;GO:0019825//oxygen binding	GO:0010154//fruit development;GO:0055114//oxidation-reduction process	-
Potri.002G034500	417	61	531	21.2628	185.737	3.12686	Up	3.54e-95	1.81e-93	-	-	-	-	-
Potri.003G085500	1647	6	52	0.529523	4.60521	3.1205	Up	1.62e-10	9.49e-10	K01177|1|0.0|1014|pop:POPTR_589941|beta-amylase [EC:3.2.1.2]	GO:0009570//chloroplast stroma	GO:0043169//cation binding;GO:0016161//beta-amylase activity	GO:0000024//maltose biosynthetic process;GO:0009409//response to cold;GO:0005983//starch catabolic process	-
Potri.015G074200	2055	120	1039	8.48783	73.7468	3.11911	Up	4e-184	4.4e-182	K14431|1|7e-18|91.3|aly:ARALYDRAFT_311885|transcription factor TGA;K08332|2|2e-09|63.2|vcn:VOLCADRAFT_41528|vacuolar protein 8;K09561|3|3e-06|52.4|vcn:VOLCADRAFT_67840|STIP1 homology and U-box containing protein 1 [EC:6.3.2.19]	GO:0000151//ubiquitin ligase complex	GO:0004842//ubiquitin-protein ligase activity	GO:0016567//protein ubiquitination	-
Potri.008G205100	582	8	69	1.99799	17.2928	3.11355	Up	1.57e-13	1.14e-12	-	GO:0016021//integral to membrane;GO:0009506//plasmodesma;GO:0005886//plasma membrane;GO:0016021//integral to membrane;GO:0009506//plasmodesma;GO:0005886//plasma membrane	GO:0043424//protein histidine kinase binding;GO:0043424//protein histidine kinase binding	-	-
Potri.T171900	1641	5	43	0.442883	3.82208	3.10936	Up	7.09e-09	3.63e-08	K08900|1|2e-125|447|pop:POPTR_550987|mitochondrial chaperone BCS1;K13120|3|1e-119|429|vvi:100263357|protein FAM32A	GO:0005739//mitochondrion;GO:0005886//plasma membrane;GO:0005739//mitochondrion;GO:0005886//plasma membrane	GO:0005524//ATP binding;GO:0016887//ATPase activity;GO:0005524//ATP binding;GO:0016887//ATPase activity	GO:0052542//defense response by callose deposition;GO:0009611//response to wounding;GO:0009627//systemic acquired resistance;GO:0010200//response to chitin;GO:0009697//salicylic acid biosynthetic process;GO:0009612//response to mechanical stimulus;GO:0052542//defense response by callose deposition;GO:0009611//response to wounding;GO:0009627//systemic acquired resistance;GO:0010200//response to ch…	-
Potri.008G067300	828	4	34	0.702194	5.98947	3.09249	Up	3.18e-07	1.4e-06	K08915|1|8e-98|354|pop:POPTR_832587|light-harvesting complex II chlorophyll a/b binding protein 4	GO:0030076//light-harvesting complex;GO:0009941//chloroplast envelope;GO:0009535//chloroplast thylakoid membrane;GO:0010287//plastoglobule;GO:0030076//light-harvesting complex;GO:0009535//chloroplast thylakoid membrane	GO:0016168//chlorophyll binding;GO:0046872//metal ion binding;GO:0016168//chlorophyll binding;GO:0046872//metal ion binding	GO:0010114//response to red light;GO:0006364//rRNA processing;GO:0009637//response to blue light;GO:0010218//response to far red light;GO:0009765//photosynthesis, light harvesting;GO:0010114//response to red light;GO:0006364//rRNA processing;GO:0009637//response to blue light;GO:0010218//response to far red light;GO:0009765//photosynthesis, light harvesting	-
Potri.017G112900	1479	4	34	0.393114	3.35313	3.09249	Up	3.18e-07	1.4e-06	-	GO:0016021//integral to membrane	GO:0004252//serine-type endopeptidase activity	GO:0006508//proteolysis	gi|224127432|ref|XP_002329276.1|/0/predicted protein [Populus trichocarpa]
Potri.002G086900	555	8	68	2.09519	17.8713	3.09249	Up	2.82e-13	2.02e-12	K09250|1|1e-56|219|zma:100857032|cellular nucleic acid-binding protein	GO:0005730//nucleolus;GO:0005737//cytoplasm;GO:0005886//plasma membrane	GO:0003729//mRNA binding;GO:0003690//double-stranded DNA binding;GO:0008270//zinc ion binding;GO:0003697//single-stranded DNA binding	GO:0032508//DNA duplex unwinding;GO:0048316//seed development;GO:0009409//response to cold;GO:0006355//regulation of transcription, DNA-dependent;GO:0010228//vegetative to reproductive phase transition of meristem;GO:0048443//stamen development	-
Potri.005G036800	1158	157	1328	19.7069	167.274	3.08544	Up	2.31e-232	3.45e-230	K05283|1|6e-15|80.5|aly:ARALYDRAFT_354960|phosphatidylinositol glycan, class W [EC:2.3.-.-];K11982|2|6e-11|67.4|bdi:100833984|E3 ubiquitin-protein ligase RNF115/126 [EC:6.3.2.19]	GO:0005886//plasma membrane;GO:0005886//plasma membrane	GO:0008270//zinc ion binding;GO:0004842//ubiquitin-protein ligase activity;GO:0008270//zinc ion binding;GO:0004842//ubiquitin-protein ligase activity	GO:0035556//intracellular signal transduction;GO:0002679//respiratory burst involved in defense response;GO:0016567//protein ubiquitination;GO:0010200//response to chitin;GO:0009816//defense response to bacterium, incompatible interaction;GO:0035556//intracellular signal transduction;GO:0002679//respiratory burst involved in defense response;GO:0016567//protein ubiquitination;GO:0010200//response…	-
Potri.014G053500	1440	38	321	3.83573	32.5149	3.08353	Up	2.05e-57	6.03e-56	K15692|1|5e-13|74.7|smo:SELMODRAFT_66937|E3 ubiquitin-protein ligase RNF13 [EC:6.3.2.19]	-	GO:0008270//zinc ion binding;GO:0008270//zinc ion binding	-	-
Potri.014G175600	651	51	429	11.3872	96.1205	3.07743	Up	4.76e-76	1.87e-74	K02699|1|3e-120|429|pop:POPTR_732598|photosystem I subunit XI	GO:0016021//integral to membrane;GO:0009538//photosystem I reaction center;GO:0009941//chloroplast envelope;GO:0009535//chloroplast thylakoid membrane;GO:0010287//plastoglobule;GO:0016021//integral to membrane;GO:0009538//photosystem I reaction center;GO:0009941//chloroplast envelope;GO:0009535//chloroplast thylakoid membrane;GO:0010287//plastoglobule	-	GO:0006364//rRNA processing;GO:0009657//plastid organization;GO:0030003//cellular cation homeostasis;GO:0010207//photosystem II assembly;GO:0070838//divalent metal ion transport;GO:0006364//rRNA processing;GO:0009657//plastid organization;GO:0030003//cellular cation homeostasis;GO:0010207//photosystem II assembly;GO:0070838//divalent metal ion transport	-
Potri.006G188400	1101	5	42	0.6601	5.56419	3.07541	Up	1.28e-08	6.42e-08	K01183|1|1e-146|517|pop:POPTR_717157|chitinase [EC:3.2.1.14]	GO:0005618//cell wall;GO:0005576//extracellular region	GO:0008843//endochitinase activity;GO:0035885//exochitinase activity	GO:0009753//response to jasmonic acid stimulus;GO:0005975//carbohydrate metabolic process;GO:0006032//chitin catabolic process;GO:0009737//response to abscisic acid stimulus;GO:0009651//response to salt stress	-
Potri.011G142300	414	61	512	21.4169	180.389	3.07429	Up	2.37e-90	1.13e-88	K03541|1|1e-73|275|pop:POPTR_661166|photosystem II 10kDa protein	GO:0009535//chloroplast thylakoid membrane;GO:0009654//oxygen evolving complex	-	GO:0010270//photosystem II oxygen evolving complex assembly	-
Potri.006G155500	837	74	621	12.8509	108.22	3.07402	Up	3.23e-109	1.99e-107	-	GO:0005737//cytoplasm	GO:0016787//hydrolase activity	-	-
Potri.003G146800	1596	8	67	0.728592	6.12324	3.07111	Up	5.07e-13	3.57e-12	K00517|1|0.0|660|ath:AT1G01190|[EC:1.14.-.-];K05280|5|4e-75|281|aly:ARALYDRAFT_487632|flavonoid 3'-monooxygenase [EC:1.14.13.21]	-	GO:0016711//flavonoid 3'-monooxygenase activity;GO:0009055//electron carrier activity;GO:0005506//iron ion binding;GO:0020037//heme binding;GO:0019825//oxygen binding	GO:0010154//fruit development;GO:0055114//oxidation-reduction process	-
Potri.015G030400	1419	44	367	4.5071	37.7245	3.06523	Up	4.82e-65	1.61e-63	K12134|1|1e-36|153|ath:AT2G46830|circadian clock associated 1;K12133|3|1e-34|146|ath:AT1G01060|LATE ELONGATED HYPOCOTYL	-	GO:0003677//DNA binding;GO:0003682//chromatin binding	-	-
Potri.008G032000	645	6	50	1.35213	11.3071	3.06392	Up	5.25e-10	2.96e-09	K07910|1|6e-86|316|vvi:100267442|Ras-related protein Rab-18	GO:0005777//peroxisome	GO:0080115//myosin XI tail binding;GO:0005525//GTP binding;GO:0030742//GTP-dependent protein binding;GO:0016787//hydrolase activity	GO:0007264//small GTPase mediated signal transduction;GO:0015031//protein transport	-
Potri.003G200600	2070	30	250	2.10658	17.6161	3.06392	Up	8.69e-45	1.92e-43	-	-	-	-	-
Potri.006G053500	900	6	50	0.969027	8.1034	3.06392	Up	5.25e-10	2.96e-09	K08064|1|2e-35|149|gmx:100782085|nuclear transcription factor Y, alpha	GO:0016602//CCAAT-binding factor complex;GO:0016602//CCAAT-binding factor complex;GO:0016602//CCAAT-binding factor complex;GO:0016602//CCAAT-binding factor complex	GO:0003677//DNA binding;GO:0003700//sequence-specific DNA binding transcription factor activity;GO:0003677//DNA binding;GO:0003700//sequence-specific DNA binding transcription factor activity;GO:0003677//DNA binding;GO:0003700//sequence-specific DNA binding transcription factor activity;GO:0003677//DNA binding;GO:0003700//sequence-specific DNA binding transcription factor activity	GO:0006355//regulation of transcription, DNA-dependent;GO:0006355//regulation of transcription, DNA-dependent;GO:0006355//regulation of transcription, DNA-dependent;GO:0006355//regulation of transcription, DNA-dependent	-
Potri.004G235600	912	3	25	0.478138	3.99839	3.06392	Up	1.46e-05	5.36e-05	K15095|1|3e-90|330|vvi:100248214|(+)-neomenthol dehydrogenase [EC:1.1.1.208]	-	GO:0016491//oxidoreductase activity;GO:0000166//nucleotide binding	GO:0055114//oxidation-reduction process	-
Potri.005G184700	753	6	50	1.1582	9.68534	3.06392	Up	5.25e-10	2.96e-09	-	GO:0009536//plastid;GO:0005739//mitochondrion;GO:0009536//plastid;GO:0005739//mitochondrion;GO:0009536//plastid;GO:0005739//mitochondrion	-	GO:0015996//chlorophyll catabolic process;GO:0010304//PSII associated light-harvesting complex II catabolic process;GO:0009658//chloroplast organization;GO:0015996//chlorophyll catabolic process;GO:0010304//PSII associated light-harvesting complex II catabolic process;GO:0009658//chloroplast organization;GO:0015996//chlorophyll catabolic process;GO:0010304//PSII associated light-harvesting comple…	-
Potri.006G247700	1029	90	750	12.7132	106.313	3.06392	Up	4.01e-131	2.99e-129	K04124|1|2e-168|590|pop:POPTR_578149|gibberellin 3-beta-dioxygenase [EC:1.14.11.15]	-	GO:0016707//gibberellin 3-beta-dioxygenase activity	GO:0055114//oxidation-reduction process	-
Potri.019G086200	2505	7	58	0.406179	3.37722	3.05565	Up	2.18e-11	1.36e-10	K13416|1|2e-60|232|aly:ARALYDRAFT_491347|brassinosteroid insensitive 1-associated receptor kinase 1 [EC:2.7.10.1 2.7.11.1];K04733|3|1e-58|226|smo:SELMODRAFT_159261|interleukin-1 receptor-associated kinase 4 [EC:2.7.11.1];K13418|5|3e-58|225|rcu:RCOM_0186340|somatic embryogenesis receptor kinase 1 [EC:2.7.10.1 2.7.11.1]	GO:0005886//plasma membrane	GO:0005524//ATP binding;GO:0004674//protein serine/threonine kinase activity	GO:0048544//recognition of pollen;GO:0006468//protein phosphorylation	-
Potri.013G131200	222	1975	16313	1293.13	10718.2	3.05112	Up	0	0	-	-	GO:0005507//copper ion binding;GO:0005507//copper ion binding;GO:0005507//copper ion binding	-	-
Potri.002G014700	618	210	1733	49.3922	409.025	3.04983	Up	3.26e-299	6.89e-297	-	GO:0005737//cytoplasm;GO:0005737//cytoplasm	-	-	-
Potri.006G173600	1155	150	1236	18.8772	156.09	3.04767	Up	8.47e-214	1.12e-211	K12135|1|1e-58|226|aly:ARALYDRAFT_488429|zinc finger protein CONSTANS;K03539|4|2e-09|62.8|bdi:100830772|ribonuclease P/MRP protein subunit RPP1 [EC:3.1.26.5];K12127|5|3e-09|62.0|smo:SELMODRAFT_438647|pseudo-response regulator 1	GO:0005622//intracellular;GO:0005622//intracellular	GO:0008270//zinc ion binding;GO:0008270//zinc ion binding	GO:0006355//regulation of transcription, DNA-dependent;GO:0042631//cellular response to water deprivation;GO:0006355//regulation of transcription, DNA-dependent;GO:0042631//cellular response to water deprivation	-
Potri.015G076000	792	12	98	2.20233	18.0485	3.03477	Up	2.96e-18	2.81e-17	K01673|1|1e-152|537|pop:POPTR_666464|carbonic anhydrase [EC:4.2.1.1]	GO:0009941//chloroplast envelope;GO:0048046//apoplast;GO:0005829//cytosol;GO:0009570//chloroplast stroma;GO:0009535//chloroplast thylakoid membrane;GO:0009941//chloroplast envelope;GO:0048046//apoplast;GO:0005829//cytosol;GO:0009570//chloroplast stroma;GO:0009535//chloroplast thylakoid membrane	GO:0008270//zinc ion binding;GO:0004089//carbonate dehydratase activity;GO:0008270//zinc ion binding;GO:0004089//carbonate dehydratase activity	GO:0031348//negative regulation of defense response;GO:0019684//photosynthesis, light reaction;GO:0009595//detection of biotic stimulus;GO:0009867//jasmonic acid mediated signaling pathway;GO:0009697//salicylic acid biosynthetic process;GO:0009862//systemic acquired resistance, salicylic acid mediated signaling pathway;GO:0010363//regulation of plant-type hypersensitive response;GO:0010310//regul…	-
Potri.014G077900	363	31	252	12.4132	101.259	3.02811	Up	1.25e-44	2.76e-43	-	-	-	GO:0016998//cell wall macromolecule catabolic process	-
Potri.001G271700	1113	34	276	4.44029	36.1704	3.02609	Up	1.06e-48	2.57e-47	K04371|1|1e-173|607|pop:POPTR_833180|extracellular signal-regulated kinase 1/2 [EC:2.7.11.24]	-	GO:0004707//MAP kinase activity;GO:0005524//ATP binding;GO:0004707//MAP kinase activity;GO:0005524//ATP binding;GO:0004707//MAP kinase activity;GO:0005524//ATP binding;GO:0004707//MAP kinase activity;GO:0005524//ATP binding;GO:0004707//MAP kinase activity;GO:0005524//ATP binding	GO:0009611//response to wounding;GO:0010200//response to chitin;GO:0010120//camalexin biosynthetic process;GO:0009617//response to bacterium;GO:0000169//activation of MAPK activity involved in osmosensory signaling pathway;GO:2000038//regulation of stomatal complex development;GO:0009409//response to cold;GO:2000037//regulation of stomatal complex patterning;GO:0048481//ovule development;GO:00069…	-
Potri.011G126700	696	18	146	3.75916	30.5973	3.02492	Up	1.9e-26	2.59e-25	K08914|1|2e-141|351|pop:POPTR_814251|light-harvesting complex II chlorophyll a/b binding protein 3	GO:0009535//chloroplast thylakoid membrane;GO:0009535//chloroplast thylakoid membrane;GO:0009535//chloroplast thylakoid membrane;GO:0030076//light-harvesting complex;GO:0009535//chloroplast thylakoid membrane;GO:0009535//chloroplast thylakoid membrane;GO:0009535//chloroplast thylakoid membrane;GO:0009535//chloroplast thylakoid membrane	GO:0046872//metal ion binding;GO:0005198//structural molecule activity;GO:0046872//metal ion binding;GO:0005198//structural molecule activity;GO:0046872//metal ion binding;GO:0005198//structural molecule activity;GO:0046872//metal ion binding;GO:0005198//structural molecule activity;GO:0046872//metal ion binding;GO:0005198//structural molecule activity;GO:0046872//metal ion binding;GO:0005198//st…	GO:0009765//photosynthesis, light harvesting;GO:0009765//photosynthesis, light harvesting;GO:0009765//photosynthesis, light harvesting;GO:0009765//photosynthesis, light harvesting;GO:0009765//photosynthesis, light harvesting;GO:0009765//photosynthesis, light harvesting;GO:0009765//photosynthesis, light harvesting	-
Potri.017G038500	1005	13	105	1.8802	15.2392	3.01883	Up	2.27e-19	2.29e-18	-	GO:0005886//plasma membrane;GO:0031307//integral to mitochondrial outer membrane;GO:0031307//integral to mitochondrial outer membrane;GO:0005886//plasma membrane;GO:0031307//integral to mitochondrial outer membrane	-	-	gi|224132632|ref|XP_002327843.1|/0/predicted protein [Populus trichocarpa]
Potri.014G077400	1062	77	620	10.5389	85.1543	3.01436	Up	5.64e-107	3.38e-105	K11323|1|1e-06|53.1|vcn:VOLCADRAFT_121342|histone arginine demethylase JMJD6 [EC:1.14.11.-]	-	-	-	-
Potri.004G111400	1383	341	2734	35.8393	288.347	3.00819	Up	0	0	K14207|1|0.0|696|pop:POPTR_580719|solute carrier family 38 (sodium-coupled neutral amino acid transporter), member 2	GO:0016021//integral to membrane;GO:0005774//vacuolar membrane;GO:0005886//plasma membrane;GO:0016021//integral to membrane;GO:0005774//vacuolar membrane;GO:0005886//plasma membrane	GO:0005275//amine transmembrane transporter activity;GO:0015171//amino acid transmembrane transporter activity;GO:0005275//amine transmembrane transporter activity;GO:0015171//amino acid transmembrane transporter activity	GO:0071281//cellular response to iron ion;GO:0071369//cellular response to ethylene stimulus;GO:0071732//cellular response to nitric oxide;GO:0006865//amino acid transport;GO:0071281//cellular response to iron ion;GO:0071369//cellular response to ethylene stimulus;GO:0071732//cellular response to nitric oxide;GO:0006865//amino acid transport	gi|224119332|ref|XP_002331285.1|/0/amino acid transporter [Populus trichocarpa]
Potri.011G110000	1371	3	24	0.318061	2.55337	3.00502	Up	2.64e-05	9.37e-05	-	GO:0009505//plant-type cell wall;GO:0048046//apoplast;GO:0005886//plasma membrane	-	-	-
Potri.001G464700	1596	13	104	1.18396	9.50474	3.00502	Up	4.06e-19	4.04e-18	K00102|1|1e-07|56.6|ota:Ot08g03390|D-lactate dehydrogenase (cytochrome) [EC:1.1.2.4];K00279|3|9e-07|53.5|smo:SELMODRAFT_98722|cytokinin dehydrogenase [EC:1.5.99.12]	-	GO:0050660//flavin adenine dinucleotide binding;GO:0008762//UDP-N-acetylmuramate dehydrogenase activity	GO:0055114//oxidation-reduction process	-
Potri.005G106400	732	7	56	1.39	11.1588	3.00502	Up	7e-11	4.22e-10	-	GO:0000214//tRNA-intron endonuclease complex;GO:0009507//chloroplast;GO:0009507//chloroplast;GO:0005634//nucleus;GO:0000214//tRNA-intron endonuclease complex;GO:0009507//chloroplast;GO:0000214//tRNA-intron endonuclease complex;GO:0009507//chloroplast;GO:0000214//tRNA-intron endonuclease complex;GO:0009507//chloroplast;GO:0009507//chloroplast;GO:0005634//nucleus;GO:0009507//chloroplast;GO:0005634/…	GO:0000213//tRNA-intron endonuclease activity;GO:0005515//protein binding;GO:0005515//protein binding;GO:0004518//nuclease activity;GO:0000213//tRNA-intron endonuclease activity;GO:0000213//tRNA-intron endonuclease activity;GO:0000213//tRNA-intron endonuclease activity;GO:0003676//nucleic acid binding;GO:0005515//protein binding;GO:0005515//protein binding;GO:0004518//nuclease activity;GO:0004518…	GO:0006979//response to oxidative stress;GO:0009753//response to jasmonic acid stimulus;GO:0009744//response to sucrose stimulus;GO:0009750//response to fructose stimulus;GO:0009611//response to wounding;GO:0007568//aging;GO:0006388//tRNA splicing, via endonucleolytic cleavage and ligation;GO:0006979//response to oxidative stress;GO:0009753//response to jasmonic acid stimulus;GO:0009744//response…	-
Potri.016G069700	2040	87	696	6.19892	49.7644	3.00502	Up	1.65e-119	1.13e-117	-	GO:0005634//nucleus;GO:0005737//cytoplasm;GO:0005634//nucleus;GO:0005634//nucleus;GO:0005634//nucleus;GO:0005634//nucleus;GO:0005634//nucleus;GO:0005634//nucleus	GO:0003700//sequence-specific DNA binding transcription factor activity;GO:0043565//sequence-specific DNA binding;GO:0046982//protein heterodimerization activity;GO:0043565//sequence-specific DNA binding;GO:0003700//sequence-specific DNA binding transcription factor activity;GO:0042803//protein homodimerization activity;GO:0003700//sequence-specific DNA binding transcription factor activity;GO:00…	GO:0006355//regulation of transcription, DNA-dependent;GO:0009862//systemic acquired resistance, salicylic acid mediated signaling pathway;GO:0010363//regulation of plant-type hypersensitive response;GO:0009873//ethylene mediated signaling pathway;GO:0006355//regulation of transcription, DNA-dependent;GO:0009651//response to salt stress;GO:0006612//protein targeting to membrane;GO:0009610//respon…	-
Potri.016G016000	1449	6	48	0.60188	4.83184	3.00502	Up	1.69e-09	9.15e-09	K08237|1|4e-67|254|vvi:100246482|hydroquinone glucosyltransferase [EC:2.4.1.218]	-	GO:0016758//transferase activity, transferring hexosyl groups	GO:0008152//metabolic process	-
Potri.001G132000	1044	6	48	0.835368	6.70626	3.00502	Up	1.69e-09	9.16e-09	-	GO:0009507//chloroplast;GO:0016020//membrane;GO:0005634//nucleus	-	GO:0010207//photosystem II assembly;GO:0016556//mRNA modification	-
Potri.013G103300	2283	3	24	0.191004	1.53336	3.00502	Up	2.64e-05	9.37e-05	K00924|1|1e-89|330|aly:ARALYDRAFT_486409|[EC:2.7.1.-];K13430|4|5e-57|221|sbi:SORBI_04g020990|serine/threonine-protein kinase PBS1 [EC:2.7.11.1];K04733|5|9e-57|220|aly:ARALYDRAFT_916421|interleukin-1 receptor-associated kinase 4 [EC:2.7.11.1]	GO:0044464//cell part	GO:0004674//protein serine/threonine kinase activity;GO:0005524//ATP binding;GO:0042803//protein homodimerization activity	GO:0006468//protein phosphorylation;GO:0009693//ethylene biosynthetic process;GO:0010200//response to chitin	-
Potri.002G188100	318	4	32	1.82835	14.6779	3.00502	Up	1.03e-06	4.31e-06	-	GO:0005634//nucleus	GO:0003677//DNA binding;GO:0003682//chromatin binding	-	-
Potri.013G052100	678	23	183	4.93089	39.3696	2.99716	Up	1.69e-32	2.77e-31	-	GO:0048046//apoplast;GO:0005618//cell wall;GO:0031012//extracellular matrix	GO:0050162//oxalate oxidase activity;GO:0045735//nutrient reservoir activity;GO:0030145//manganese ion binding	GO:0009651//response to salt stress;GO:0055114//oxidation-reduction process	-
Potri.001G099400	1446	82	651	8.24276	65.6678	2.99399	Up	1.74e-111	1.09e-109	K01762|1|0.0|978|pop:POPTR_815069|1-aminocyclopropane-1-carboxylate synthase [EC:4.4.1.14]	-	GO:0030170//pyridoxal phosphate binding;GO:0003824//catalytic activity;GO:0030170//pyridoxal phosphate binding;GO:0003824//catalytic activity	GO:0009753//response to jasmonic acid stimulus;GO:0009611//response to wounding;GO:0009612//response to mechanical stimulus;GO:0009058//biosynthetic process;GO:0008631//intrinsic apoptotic signaling pathway in response to oxidative stress;GO:0009733//response to auxin stimulus;GO:0009723//response to ethylene stimulus;GO:0009753//response to jasmonic acid stimulus;GO:0009611//response to wounding…	-
Potri.T172000	1620	14	111	1.25615	9.99419	2.99209	Up	3.11e-20	3.26e-19	K08900|1|6e-126|449|pop:POPTR_550987|mitochondrial chaperone BCS1;K13120|3|1e-120|432|vvi:100263357|protein FAM32A	GO:0005739//mitochondrion;GO:0005739//mitochondrion;GO:0005739//mitochondrion	GO:0017111//nucleoside-triphosphatase activity;GO:0005524//ATP binding;GO:0017111//nucleoside-triphosphatase activity;GO:0005524//ATP binding;GO:0017111//nucleoside-triphosphatase activity;GO:0005524//ATP binding;GO:0005524//ATP binding;GO:0017111//nucleoside-triphosphatase activity	GO:0052542//defense response by callose deposition;GO:0009611//response to wounding;GO:0009627//systemic acquired resistance;GO:0010200//response to chitin;GO:0009697//salicylic acid biosynthetic process;GO:0009612//response to mechanical stimulus;GO:0052542//defense response by callose deposition;GO:0009611//response to wounding;GO:0009627//systemic acquired resistance;GO:0010200//response to ch…	-
Potri.002G163100	1092	8	63	1.06486	8.41507	2.9823	Up	5.23e-12	3.43e-11	K12134|1|3e-27|121|ath:AT2G46830|circadian clock associated 1;K12133|3|2e-25|115|ath:AT1G01060|LATE ELONGATED HYPOCOTYL	-	GO:0003677//DNA binding;GO:0003682//chromatin binding;GO:0003677//DNA binding;GO:0003682//chromatin binding	GO:0046686//response to cadmium ion;GO:0009739//response to gibberellin stimulus;GO:0009737//response to abscisic acid stimulus;GO:0009651//response to salt stress;GO:0009733//response to auxin stimulus;GO:0009751//response to salicylic acid stimulus;GO:0009753//response to jasmonic acid stimulus;GO:0009723//response to ethylene stimulus;GO:0046686//response to cadmium ion;GO:0009739//response to…	-
Potri.007G015200	585	13	102	3.23009	25.4322	2.97701	Up	1.29e-18	1.26e-17	K12135|1|6e-13|74.3|aly:ARALYDRAFT_488429|zinc finger protein CONSTANS	GO:0005622//intracellular;GO:0005622//intracellular;GO:0005622//intracellular;GO:0005622//intracellular;GO:0005622//intracellular;GO:0005622//intracellular;GO:0005622//intracellular;GO:0005622//intracellular	GO:0008270//zinc ion binding;GO:0008270//zinc ion binding;GO:0008270//zinc ion binding;GO:0008270//zinc ion binding;GO:0008270//zinc ion binding;GO:0008270//zinc ion binding;GO:0008270//zinc ion binding;GO:0008270//zinc ion binding	-	-
Potri.011G122100	768	146	1145	27.6324	217.462	2.97633	Up	1.4e-193	1.63e-191	K14820|1|1e-18|93.6|pop:POPTR_568932|ribosome biogenesis protein BRX1	GO:0009506//plasmodesma;GO:0005886//plasma membrane;GO:0005634//nucleus;GO:0005829//cytosol;GO:0009506//plasmodesma;GO:0005886//plasma membrane;GO:0005634//nucleus;GO:0005829//cytosol;GO:0009506//plasmodesma;GO:0005886//plasma membrane;GO:0005634//nucleus;GO:0005829//cytosol	GO:0005515//protein binding;GO:0005515//protein binding;GO:0005515//protein binding	GO:0009862//systemic acquired resistance, salicylic acid mediated signaling pathway;GO:0010310//regulation of hydrogen peroxide metabolic process;GO:0001666//response to hypoxia;GO:0009862//systemic acquired resistance, salicylic acid mediated signaling pathway;GO:0010310//regulation of hydrogen peroxide metabolic process;GO:0001666//response to hypoxia;GO:0009862//systemic acquired resistance, s…	-
Potri.005G205400	918	5	39	0.791689	6.19672	2.9685	Up	7.41e-08	3.46e-07	-	-	GO:0003677//DNA binding	GO:0006355//regulation of transcription, DNA-dependent	-
Potri.003G171500	840	14	109	2.42257	18.9272	2.96585	Up	9.88e-20	1.01e-18	K08908|1|2e-160|563|pop:POPTR_817544|light-harvesting complex I chlorophyll a/b binding protein 2	GO:0009535//chloroplast thylakoid membrane;GO:0009535//chloroplast thylakoid membrane	GO:0046872//metal ion binding;GO:0046872//metal ion binding	GO:0009765//photosynthesis, light harvesting;GO:0009765//photosynthesis, light harvesting	-
Potri.006G016200	1641	227	1764	20.1069	156.794	2.96311	Up	7.17e-296	1.49e-293	K14494|1|2e-59|229|pop:POPTR_645273|DELLA protein	GO:0005634//nucleus;GO:0005634//nucleus	GO:0003700//sequence-specific DNA binding transcription factor activity;GO:0003700//sequence-specific DNA binding transcription factor activity	GO:0010363//regulation of plant-type hypersensitive response;GO:0035556//intracellular signal transduction;GO:0009693//ethylene biosynthetic process;GO:0009867//jasmonic acid mediated signaling pathway;GO:0006355//regulation of transcription, DNA-dependent;GO:0002679//respiratory burst involved in defense response;GO:0010200//response to chitin;GO:0006612//protein targeting to membrane;GO:0009863…	-
Potri.019G029800	1266	13	101	1.49258	11.6366	2.9628	Up	2.3e-18	2.2e-17	-	-	-	-	-
Potri.007G128200	786	23	178	4.25336	33.0322	2.9572	Up	3.01e-31	4.76e-30	K01115|1|2e-13|75.5|vcn:VOLCADRAFT_99471|phospholipase D [EC:3.1.4.4]	GO:0009507//chloroplast	GO:0046906//tetrapyrrole binding;GO:0019899//enzyme binding	GO:0006098//pentose-phosphate shunt;GO:0016117//carotenoid biosynthetic process;GO:0043085//positive regulation of catalytic activity;GO:0010207//photosystem II assembly;GO:0010019//chloroplast-nucleus signaling pathway;GO:0015995//chlorophyll biosynthetic process;GO:0009965//leaf morphogenesis;GO:0030154//cell differentiation;GO:0019344//cysteine biosynthetic process;GO:0045893//positive regulat…	-
Potri.006G057500	1965	17	131	1.25752	9.72408	2.95098	Up	2.51e-23	3.03e-22	K13416|1|2e-37|155|ath:AT4G33430|brassinosteroid insensitive 1-associated receptor kinase 1 [EC:2.7.10.1 2.7.11.1];K13418|3|6e-37|154|aly:ARALYDRAFT_895025|somatic embryogenesis receptor kinase 1 [EC:2.7.10.1 2.7.11.1]	GO:0016021//integral to membrane;GO:0005886//plasma membrane;GO:0016021//integral to membrane;GO:0005886//plasma membrane;GO:0016021//integral to membrane;GO:0005886//plasma membrane	GO:0004674//protein serine/threonine kinase activity;GO:0005524//ATP binding;GO:0032440//2-alkenal reductase [NAD(P)] activity;GO:0004674//protein serine/threonine kinase activity;GO:0005524//ATP binding;GO:0032440//2-alkenal reductase [NAD(P)] activity;GO:0004674//protein serine/threonine kinase activity;GO:0005524//ATP binding;GO:0032440//2-alkenal reductase [NAD(P)] activity	GO:0006468//protein phosphorylation;GO:0055114//oxidation-reduction process;GO:0007169//transmembrane receptor protein tyrosine kinase signaling pathway;GO:0006468//protein phosphorylation;GO:0055114//oxidation-reduction process;GO:0007169//transmembrane receptor protein tyrosine kinase signaling pathway;GO:0006468//protein phosphorylation;GO:0055114//oxidation-reduction process;GO:0007169//trans…	-
Potri.001G235800	594	125	963	30.588	236.472	2.95063	Up	1.1e-161	1.05e-159	-	GO:0005622//intracellular	GO:0008270//zinc ion binding	-	-
Potri.015G062200	759	47	361	9.00084	69.3753	2.94629	Up	1.4e-61	4.41e-60	K08910|1|5e-141|427|pop:POPTR_671325|light-harvesting complex I chlorophyll a/b binding protein 4	GO:0030076//light-harvesting complex;GO:0009941//chloroplast envelope;GO:0009535//chloroplast thylakoid membrane;GO:0010287//plastoglobule;GO:0030076//light-harvesting complex;GO:0009941//chloroplast envelope;GO:0009535//chloroplast thylakoid membrane;GO:0010287//plastoglobule;GO:0030076//light-harvesting complex;GO:0009941//chloroplast envelope;GO:0009535//chloroplast thylakoid membrane;GO:00102…	GO:0016168//chlorophyll binding;GO:0046872//metal ion binding;GO:0016168//chlorophyll binding;GO:0046872//metal ion binding;GO:0016168//chlorophyll binding;GO:0046872//metal ion binding;GO:0016168//chlorophyll binding;GO:0046872//metal ion binding;GO:0016168//chlorophyll binding;GO:0046872//metal ion binding;GO:0016168//chlorophyll binding;GO:0046872//metal ion binding;GO:0016168//chlorophyll bin…	GO:0030003//cellular cation homeostasis;GO:0070838//divalent metal ion transport;GO:0009765//photosynthesis, light harvesting;GO:0019344//cysteine biosynthetic process;GO:0080167//response to karrikin;GO:0030003//cellular cation homeostasis;GO:0070838//divalent metal ion transport;GO:0009765//photosynthesis, light harvesting;GO:0019344//cysteine biosynthetic process;GO:0080167//response to karrik…	-
Potri.014G167300	357	3	23	1.22146	9.39722	2.94362	Up	4.74e-05	0.000162966	-	GO:0009534//chloroplast thylakoid	-	-	-
Potri.004G191400	1722	6	46	0.50646	3.89641	2.94362	Up	5.4e-09	2.79e-08	K00924|1|6e-49|194|aly:ARALYDRAFT_486409|[EC:2.7.1.-];K04733|3|2e-46|185|smo:SELMODRAFT_230241|interleukin-1 receptor-associated kinase 4 [EC:2.7.11.1]	-	GO:0004674//protein serine/threonine kinase activity;GO:0005524//ATP binding	GO:0006468//protein phosphorylation;GO:0000165//MAPK cascade	gi|224102957|ref|XP_002312869.1|/0/predicted protein [Populus trichocarpa]
Potri.015G006000	4353	15	115	0.500875	3.85344	2.94362	Up	1.35e-20	1.43e-19	K12843|1|4e-51|202|vvi:100248403|U4/U6 small nuclear ribonucleoprotein PRP3;K05681|3|2e-50|200|cme:CMS467C|ATP-binding cassette, subfamily G (WHITE), member 2	GO:0005886//plasma membrane;GO:0005886//plasma membrane	GO:0015416//organic phosphonate transmembrane-transporting ATPase activity;GO:0005524//ATP binding;GO:0015416//organic phosphonate transmembrane-transporting ATPase activity;GO:0005524//ATP binding	GO:0071366//cellular response to indolebutyric acid stimulus;GO:0048364//root development;GO:0009926//auxin polar transport;GO:0006200//ATP catabolic process;GO:0071366//cellular response to indolebutyric acid stimulus;GO:0048364//root development;GO:0009926//auxin polar transport;GO:0006200//ATP catabolic process	-
Potri.002G149600	342	6	46	2.55007	19.6188	2.94362	Up	5.4e-09	2.79e-08	-	GO:0005739//mitochondrion	GO:0005515//protein binding	GO:0010075//regulation of meristem growth;GO:0010014//meristem initiation;GO:0009944//polarity specification of adaxial/abaxial axis;GO:0010358//leaf shaping;GO:0009855//determination of bilateral symmetry	-
Potri.011G114500	642	9	69	2.03767	15.6767	2.94362	Up	6.99e-13	4.87e-12	K09338|1|6e-22|103|ath:AT3G01470|homeobox-leucine zipper protein	GO:0005634//nucleus	GO:0043565//sequence-specific DNA binding;GO:0003700//sequence-specific DNA binding transcription factor activity	GO:0009646//response to absence of light;GO:0006355//regulation of transcription, DNA-dependent;GO:0009637//response to blue light	-
Potri.012G145500	804	149	1142	26.9375	207.181	2.9432	Up	6.58e-191	7.54e-189	K08488|1|1e-08|58.9|ath:AT1G32270|syntaxin 7	GO:0005886//plasma membrane	-	GO:0009863//salicylic acid mediated signaling pathway;GO:0009627//systemic acquired resistance;GO:0034976//response to endoplasmic reticulum stress;GO:0006865//amino acid transport	-
Potri.T141900	651	11	84	2.45606	18.8208	2.93791	Up	2.24e-15	1.81e-14	-	-	-	-	-
Potri.009G027700	582	142	1080	35.4644	270.67	2.93209	Up	5.95e-180	6.39e-178	-	GO:0005622//intracellular	GO:0008270//zinc ion binding	-	gi|224106529|ref|XP_002314198.1|/1.00876e-105/predicted protein [Populus trichocarpa]
Potri.018G070800	1353	7	53	0.752017	5.7137	2.92559	Up	3.98e-10	2.27e-09	K04733|1|8e-54|209|smo:SELMODRAFT_159261|interleukin-1 receptor-associated kinase 4 [EC:2.7.11.1];K13417|2|2e-51|201|ath:AT2G13790|somatic embryogenesis receptor kinase 4 [EC:2.7.10.1 2.7.11.1];K13416|4|4e-51|200|ath:AT4G33430|brassinosteroid insensitive 1-associated receptor kinase 1 [EC:2.7.10.1 2.7.11.1]	GO:0016023//cytoplasmic membrane-bounded vesicle;GO:0005886//plasma membrane	GO:0004674//protein serine/threonine kinase activity;GO:0005524//ATP binding	GO:0006468//protein phosphorylation;GO:0015706//nitrate transport;GO:0010167//response to nitrate	-
Potri.003G015200	450	11	83	3.5531	26.9033	2.92063	Up	3.98e-15	3.18e-14	K02639|1|3e-81|300|pop:POPTR_1122005|ferredoxin	GO:0009570//chloroplast stroma	GO:0046872//metal ion binding;GO:0009055//electron carrier activity;GO:0051537//2 iron, 2 sulfur cluster binding	GO:0009767//photosynthetic electron transport chain;GO:0009416//response to light stimulus;GO:0080167//response to karrikin	-
Potri.009G062500	714	13	98	2.6465	20.0202	2.91929	Up	1.29e-17	1.19e-16	K02717|1|1e-06|52.4|bdi:100840391|photosystem II oxygen-evolving enhancer protein 2	GO:0009654//oxygen evolving complex;GO:0009536//plastid;GO:0019898//extrinsic to membrane	GO:0005509//calcium ion binding	GO:0015979//photosynthesis	gi|224104053|ref|XP_002313298.1|/1.29735e-133/predicted protein [Populus trichocarpa]
Potri.014G106000	2154	79	595	5.331	40.2913	2.91799	Up	1.88e-99	1.02e-97	K12130|1|5e-121|434|rcu:RCOM_0969830|pseudo-response regulator 5	-	GO:0000156//phosphorelay response regulator activity;GO:0000156//phosphorelay response regulator activity;GO:0000156//phosphorelay response regulator activity;GO:0000156//phosphorelay response regulator activity;GO:0000156//phosphorelay response regulator activity;GO:0000156//phosphorelay response regulator activity;GO:0000156//phosphorelay response regulator activity;GO:0000156//phosphorelay res…	GO:0035556//intracellular signal transduction;GO:0000160//two-component signal transduction system (phosphorelay);GO:0006355//regulation of transcription, DNA-dependent;GO:0035556//intracellular signal transduction;GO:0000160//two-component signal transduction system (phosphorelay);GO:0006355//regulation of transcription, DNA-dependent;GO:0035556//intracellular signal transduction;GO:0000160//two…	-
Potri.002G260900	942	15	112	2.31456	17.3423	2.90549	Up	7.52e-20	7.74e-19	-	GO:0005634//nucleus;GO:0005739//mitochondrion;GO:0005634//nucleus;GO:0005739//mitochondrion;GO:0005634//nucleus;GO:0005739//mitochondrion	-	-	-
Potri.006G254300	756	15	112	2.88401	21.6091	2.90549	Up	7.52e-20	7.74e-19	K14692|1|3e-06|51.2|bdi:100826248|solute carrier family 30 (zinc transporter), member 5	-	-	-	-
Potri.003G138600	1029	456	3402	64.4135	482.235	2.9043	Up	0	0	K13426|1|1e-14|80.1|vvi:100251862|WRKY transcription factor 29;K13424|4|3e-13|75.1|sbi:SORBI_03g038510|WRKY transcription factor 33	-	GO:0003700//sequence-specific DNA binding transcription factor activity;GO:0043565//sequence-specific DNA binding	GO:0006355//regulation of transcription, DNA-dependent	-
Potri.011G044900	1401	50	373	5.18751	38.8338	2.9042	Up	1.15e-62	3.67e-61	K01082|1|0.0|776|pop:POPTR_771156|3'(2'), 5'-bisphosphate nucleotidase [EC:3.1.3.7]	-	GO:0016773//phosphotransferase activity, alcohol group as acceptor;GO:0008441//3'(2'),5'-bisphosphate nucleotidase activity;GO:0004441//inositol-1,4-bisphosphate 1-phosphatase activity	GO:0046854//phosphatidylinositol phosphorylation;GO:0006790//sulfur compound metabolic process	-
Potri.001G335200	1350	33	246	3.5531	26.5791	2.90314	Up	7.53e-42	1.57e-40	K15015|1|4e-21|100|pop:POPTR_770032|solute carrier family 32 (vesicular inhibitory amino acid transporter);K14209|4|6e-20|97.1|ppp:PHYPADRAFT_115714|solute carrier family 36 (proton-coupled amino acid transporter)	GO:0016021//integral to membrane;GO:0005886//plasma membrane	GO:0015171//amino acid transmembrane transporter activity	GO:0010363//regulation of plant-type hypersensitive response;GO:0015802//basic amino acid transport;GO:0015696//ammonium transport;GO:0043090//amino acid import;GO:0006862//nucleotide transport;GO:0006499//N-terminal protein myristoylation;GO:0006612//protein targeting to membrane;GO:0006944//cellular membrane fusion;GO:0043069//negative regulation of programmed cell death;GO:0030968//endoplasmic…	-
Potri.005G100400	1560	18	134	1.67716	12.5291	2.90119	Up	1.91e-23	2.33e-22	K03781|1|0.0|1035|pop:POPTR_831406|catalase [EC:1.11.1.6]	GO:0009705//plant-type vacuole membrane;GO:0010319//stromule;GO:0022626//cytosolic ribosome;GO:0009507//chloroplast;GO:0005777//peroxisome;GO:0005634//nucleus;GO:0005739//mitochondrion;GO:0009705//plant-type vacuole membrane;GO:0010319//stromule;GO:0022626//cytosolic ribosome;GO:0009507//chloroplast;GO:0005777//peroxisome;GO:0005634//nucleus;GO:0005739//mitochondrion;GO:0009705//plant-type vacuol…	GO:0005515//protein binding;GO:0020037//heme binding;GO:0050897//cobalt ion binding;GO:0004096//catalase activity;GO:0015171//amino acid transmembrane transporter activity;GO:0005515//protein binding;GO:0020037//heme binding;GO:0050897//cobalt ion binding;GO:0004096//catalase activity;GO:0015171//amino acid transmembrane transporter activity;GO:0005515//protein binding;GO:0020037//heme binding;GO…	GO:0016036//cellular response to phosphate starvation;GO:0042744//hydrogen peroxide catabolic process;GO:0006635//fatty acid beta-oxidation;GO:0006995//cellular response to nitrogen starvation;GO:0016558//protein import into peroxisome matrix;GO:0048573//photoperiodism, flowering;GO:0045454//cell redox homeostasis;GO:0005982//starch metabolic process;GO:0003333//amino acid transmembrane transport…	-
Potri.006G134200	2241	23	171	1.49181	11.13	2.89931	Up	1.66e-29	2.49e-28	K14157|1|4e-117|419|pop:POPTR_739274|alpha-aminoadipic semialdehyde synthase [EC:1.5.1.8 1.5.1.9]	GO:0005829//cytosol;GO:0005739//mitochondrion;GO:0005829//cytosol;GO:0005739//mitochondrion;GO:0005829//cytosol;GO:0005739//mitochondrion;GO:0005829//cytosol;GO:0005739//mitochondrion;GO:0005829//cytosol;GO:0005739//mitochondrion;GO:0005829//cytosol;GO:0005829//cytosol;GO:0005739//mitochondrion	GO:0004755//saccharopine dehydrogenase (NADP+, L-glutamate-forming) activity;GO:0047130//saccharopine dehydrogenase (NADP+, L-lysine-forming) activity;GO:0000166//nucleotide binding;GO:0004755//saccharopine dehydrogenase (NADP+, L-glutamate-forming) activity;GO:0047130//saccharopine dehydrogenase (NADP+, L-lysine-forming) activity;GO:0000166//nucleotide binding;GO:0004755//saccharopine dehydrogen…	GO:0016926//protein desumoylation;GO:0055114//oxidation-reduction process;GO:0009744//response to sucrose stimulus;GO:0009750//response to fructose stimulus;GO:0019477//L-lysine catabolic process;GO:0010228//vegetative to reproductive phase transition of meristem;GO:0050665//hydrogen peroxide biosynthetic process;GO:0080167//response to karrikin;GO:0016926//protein desumoylation;GO:0055114//oxida…	-
Potri.001G266900	1611	69	513	6.22559	46.4474	2.89931	Up	2.01e-85	8.97e-84	K03327|1|3e-09|62.0|ath:AT1G11670|multidrug resistance protein, MATE family	GO:0005886//plasma membrane	GO:0015238//drug transmembrane transporter activity;GO:0015137//citrate transmembrane transporter activity;GO:0015297//antiporter activity	GO:0006879//cellular iron ion homeostasis;GO:0006855//drug transmembrane transport;GO:0015746//citrate transport	-
Potri.004G031700	378	57	421	21.9185	162.454	2.88981	Up	3.61e-70	1.31e-68	K03671|1|4e-17|58.5|gmx:100813401|thioredoxin 1	GO:0005829//cytosol;GO:0005829//cytosol	GO:0009055//electron carrier activity;GO:0003756//protein disulfide isomerase activity;GO:0015035//protein disulfide oxidoreductase activity;GO:0009055//electron carrier activity;GO:0003756//protein disulfide isomerase activity;GO:0015035//protein disulfide oxidoreductase activity	GO:0006457//protein folding;GO:0045454//cell redox homeostasis;GO:0006662//glycerol ether metabolic process;GO:0006457//protein folding;GO:0045454//cell redox homeostasis;GO:0006662//glycerol ether metabolic process	gi|224076700|ref|XP_002304983.1|/1.06815e-60/thioredoxin-like protein [Populus trichocarpa]
Potri.001G328300	372	3	22	1.17221	8.6262	2.87949	Up	8.49e-05	0.000281764	-	-	-	-	-
Potri.014G026400	603	3	22	0.723155	5.32163	2.87949	Up	8.49e-05	0.000281703	K08237|1|6e-09|59.3|vvi:100246482|hydroquinone glucosyltransferase [EC:2.4.1.218]	-	GO:0035251//UDP-glucosyltransferase activity	-	-
Potri.011G162900	1602	3	22	0.272199	2.00309	2.87949	Up	8.49e-05	0.000281733	K00279|1|2e-09|62.4|ath:AT2G19500|cytokinin dehydrogenase [EC:1.5.99.12]	-	GO:0050660//flavin adenine dinucleotide binding;GO:0008762//UDP-N-acetylmuramate dehydrogenase activity	GO:0055114//oxidation-reduction process	-
Potri.017G064100	972	316	2310	47.255	346.645	2.87492	Up	0	0	K00430|1|0.0|641|pop:POPTR_597127|peroxidase [EC:1.11.1.7]	-	GO:0020037//heme binding;GO:0046872//metal ion binding;GO:0004601//peroxidase activity	GO:0055114//oxidation-reduction process;GO:0006979//response to oxidative stress	gi|224129044|ref|XP_002328876.1|/0/predicted protein [Populus trichocarpa]
Potri.007G021400	1230	20	146	2.36348	17.3136	2.87292	Up	3.54e-25	4.6e-24	K08241|1|9e-65|245|vvi:100260930|jasmonate O-methyltransferase [EC:2.1.1.141]	GO:0005634//nucleus;GO:0005634//nucleus;GO:0005634//nucleus;GO:0005634//nucleus;GO:0005634//nucleus;GO:0005634//nucleus	GO:0030795//jasmonate O-methyltransferase activity;GO:0030795//jasmonate O-methyltransferase activity;GO:0030795//jasmonate O-methyltransferase activity;GO:0008757//S-adenosylmethionine-dependent methyltransferase activity;GO:0030795//jasmonate O-methyltransferase activity;GO:0030795//jasmonate O-methyltransferase activity;GO:0030795//jasmonate O-methyltransferase activity	GO:0032259//methylation;GO:0032259//methylation;GO:0032259//methylation;GO:0009987//cellular process;GO:0032259//methylation;GO:0032259//methylation;GO:0032259//methylation;GO:0032259//methylation	-
Potri.014G075000	1128	11	80	1.41746	10.3448	2.86752	Up	2.21e-14	1.69e-13	K13148|1|1e-88|325|rcu:RCOM_0598050|integrator complex subunit 11 [EC:3.1.27.-];K15692|4|2e-09|62.8|bdi:100845565|E3 ubiquitin-protein ligase RNF13 [EC:6.3.2.19];K11982|5|8e-09|60.5|sbi:SORBI_03g011120|E3 ubiquitin-protein ligase RNF115/126 [EC:6.3.2.19]	GO:0005774//vacuolar membrane;GO:0005634//nucleus;GO:0005886//plasma membrane;GO:0005774//vacuolar membrane;GO:0005634//nucleus;GO:0005886//plasma membrane;GO:0005774//vacuolar membrane;GO:0005634//nucleus;GO:0005886//plasma membrane;GO:0005774//vacuolar membrane;GO:0005634//nucleus;GO:0005886//plasma membrane;GO:0005774//vacuolar membrane;GO:0005634//nucleus;GO:0005886//plasma membrane	GO:0008270//zinc ion binding;GO:0008270//zinc ion binding;GO:0008270//zinc ion binding;GO:0008270//zinc ion binding;GO:0008270//zinc ion binding	-	-
Potri.009G138900	1329	11	80	1.20308	8.7802	2.86752	Up	2.21e-14	1.69e-13	-	GO:0005886//plasma membrane;GO:0016021//integral to membrane	GO:0005215//transporter activity	GO:0009793//embryo development ending in seed dormancy;GO:0055085//transmembrane transport	gi|224105113|ref|XP_002313691.1|/0/predicted protein [Populus trichocarpa]
Potri.001G138300	483	8	58	2.40752	17.5154	2.86301	Up	9.3e-11	5.56e-10	-	-	-	-	-
Potri.018G007300	204	42	304	29.9258	217.362	2.86063	Up	1.35e-50	3.44e-49	-	GO:0005739//mitochondrion;GO:0005576//extracellular region	-	GO:0010363//regulation of plant-type hypersensitive response;GO:0010286//heat acclimation;GO:0006612//protein targeting to membrane;GO:0006944//cellular membrane fusion;GO:0043069//negative regulation of programmed cell death;GO:0030968//endoplasmic reticulum unfolded protein response	-
Potri.017G137300	1086	13	94	1.73997	12.6252	2.85917	Up	1.27e-16	1.1e-15	K00010|1|8e-11|67.0|cme:CMF086C|myo-inositol 2-dehydrogenase [EC:1.1.1.18]	-	GO:0016491//oxidoreductase activity;GO:0000166//nucleotide binding	GO:0055114//oxidation-reduction process	gi|224065072|ref|XP_002301656.1|/0/predicted protein [Populus trichocarpa]
Potri.012G059500	501	114	820	33.0746	238.735	2.85161	Up	3.26e-133	2.48e-131	-	-	-	-	-
Potri.001G378300	345	11	79	4.63448	33.4001	2.84937	Up	3.91e-14	2.95e-13	-	-	-	GO:0051707//response to other organism;GO:0009719;GO:0045087//innate immune response;GO:1901700;GO:0007165//signal transduction;GO:0031347//regulation of defense response;GO:0010033//response to organic substance	-
Potri.002G118200	810	17	122	3.05064	21.9692	2.8483	Up	4.3e-21	4.69e-20	-	-	-	-	-
Potri.017G152800	1623	61	437	5.46309	39.2738	2.84578	Up	1.21e-71	4.51e-70	K14638|1|4e-88|324|sbi:SORBI_01g009890|solute carrier family 15 (peptide/histidine transporter), member 3/4	GO:0016023//cytoplasmic membrane-bounded vesicle;GO:0005886//plasma membrane;GO:0016023//cytoplasmic membrane-bounded vesicle;GO:0005886//plasma membrane;GO:0005886//plasma membrane	GO:0015171//amino acid transmembrane transporter activity;GO:0015171//amino acid transmembrane transporter activity;GO:0015171//amino acid transmembrane transporter activity	GO:0009624//response to nematode;GO:0006857//oligopeptide transport;GO:0009624//response to nematode;GO:0006857//oligopeptide transport;GO:0006857//oligopeptide transport;GO:0009624//response to nematode	gi|224116474|ref|XP_002331906.1|/0/predicted protein [Populus trichocarpa]
Potri.006G033500	1218	229	1640	27.3285	196.398	2.8453	Up	5.87e-264	1.04e-261	-	GO:0005739//mitochondrion;GO:0016020//membrane	-	-	-
Potri.004G088600	3357	76	544	3.29071	23.6367	2.84456	Up	9.8e-89	4.63e-87	-	GO:0005829//cytosol;GO:0009507//chloroplast;GO:0005634//nucleus;GO:0005829//cytosol;GO:0009507//chloroplast;GO:0005634//nucleus	GO:0004252//serine-type endopeptidase activity;GO:0004252//serine-type endopeptidase activity	GO:0006508//proteolysis;GO:0006486//protein glycosylation;GO:0010205//photoinhibition;GO:0006508//proteolysis;GO:0006486//protein glycosylation;GO:0010205//photoinhibition	gi|224077310|ref|XP_002305206.1|/0/predicted protein [Populus trichocarpa]
Potri.002G174600	1479	19	136	1.86729	13.4125	2.84456	Up	2.53e-23	3.05e-22	-	-	-	GO:0015743//malate transport	-
Potri.007G130100	714	309	2208	62.9053	451.066	2.84209	Up	0	0	K12135|1|7e-15|80.5|aly:ARALYDRAFT_488429|zinc finger protein CONSTANS	GO:0005634//nucleus;GO:0005634//nucleus	GO:0008270//zinc ion binding;GO:0008270//zinc ion binding	GO:0080167//response to karrikin;GO:0009651//response to salt stress;GO:0009640//photomorphogenesis;GO:0080167//response to karrikin;GO:0009651//response to salt stress;GO:0009640//photomorphogenesis	-
Potri.001G381000	876	67	478	11.1173	79.5909	2.8398	Up	4.86e-78	1.97e-76	-	-	GO:0003824//catalytic activity	GO:0008152//metabolic process	-
Potri.017G135400	2526	45	321	2.58944	18.5358	2.8396	Up	6.14e-53	1.66e-51	K06694|1|2e-19|96.3|sbi:SORBI_01g007540|26S proteasome non-ATPase regulatory subunit 10;K05391|5|7e-16|84.7|gmx:100784327|cyclic nucleotide gated channel, other eukaryote	GO:0016021//integral to membrane;GO:0005634//nucleus	GO:0030551//cyclic nucleotide binding;GO:0005242//inward rectifier potassium channel activity;GO:0015271//outward rectifier potassium channel activity	GO:0055085//transmembrane transport;GO:0009753//response to jasmonic acid stimulus;GO:0009414//response to water deprivation;GO:0009409//response to cold;GO:0006813//potassium ion transport;GO:0010200//response to chitin;GO:0009737//response to abscisic acid stimulus;GO:0050832//defense response to fungus	gi|224065090|ref|XP_002301665.1|/0/predicted protein [Populus trichocarpa]
Potri.013G054000	1107	24	171	3.15131	22.5314	2.83791	Up	6.84e-29	1e-27	-	-	GO:0003677//DNA binding	GO:0006355//regulation of transcription, DNA-dependent;GO:0010260//organ senescence;GO:0006865//amino acid transport	-
Potri.014G091800	1344	395	2811	42.7194	305.071	2.83618	Up	0	0	K13076|1|0.0|948|pop:POPTR_572325|delta8-fatty-acid desaturase [EC:1.14.19.4]	-	GO:0016717//oxidoreductase activity, acting on paired donors, with oxidation of a pair of donors resulting in the reduction of molecular oxygen to two molecules of water;GO:0005506//iron ion binding;GO:0020037//heme binding	GO:0006633//fatty acid biosynthetic process;GO:0055114//oxidation-reduction process	-
Potri.016G009700	1641	185	1316	16.3867	116.973	2.83559	Up	1.97e-211	2.59e-209	K14494|1|7e-59|227|pop:POPTR_645273|DELLA protein	GO:0005634//nucleus	GO:0003700//sequence-specific DNA binding transcription factor activity	GO:0010363//regulation of plant-type hypersensitive response;GO:0035556//intracellular signal transduction;GO:0009693//ethylene biosynthetic process;GO:0009867//jasmonic acid mediated signaling pathway;GO:0006355//regulation of transcription, DNA-dependent;GO:0002679//respiratory burst involved in defense response;GO:0010200//response to chitin;GO:0006612//protein targeting to membrane;GO:0009863…	-
Potri.012G097000	1290	104	737	11.7185	83.3331	2.83011	Up	5.7e-119	3.88e-117	-	GO:0009505//plant-type cell wall;GO:0009505//plant-type cell wall	GO:0016301//kinase activity;GO:0016301//kinase activity	GO:0016310//phosphorylation;GO:0016310//phosphorylation	-
Potri.010G185200	1590	30	212	2.74253	19.4482	2.82605	Up	2.57e-35	4.56e-34	K06694|1|2e-21|102|rcu:RCOM_1621740|26S proteasome non-ATPase regulatory subunit 10	-	GO:0005198//structural molecule activity	-	gi|224112449|ref|XP_002316195.1|/0/predicted protein [Populus trichocarpa]
Potri.017G084800	639	275	1935	62.5546	441.692	2.81985	Up	0	4.34e-306	K13448|1|3e-16|84.0|aly:ARALYDRAFT_887792|calcium-binding protein CML	-	GO:0005509//calcium ion binding	-	gi|224141003|ref|XP_002323865.1|/1.15345e-118/predicted protein [Populus trichocarpa]
Potri.011G162400	1251	56	394	6.50666	45.9387	2.81972	Up	3.8e-64	1.25e-62	-	-	-	-	-
Potri.011G154200	2769	57	401	2.99212	21.1233	2.81959	Up	2.97e-65	9.97e-64	K01187|1|0.0|1858|pop:POPTR_569295|alpha-glucosidase [EC:3.2.1.20]	GO:0005829//cytosol;GO:0009505//plant-type cell wall;GO:0005773//vacuole;GO:0048046//apoplast	GO:0032450//maltose alpha-glucosidase activity;GO:0030246//carbohydrate binding	GO:0009086//methionine biosynthetic process;GO:0005975//carbohydrate metabolic process;GO:0000394//RNA splicing, via endonucleolytic cleavage and ligation	-
Potri.003G194700	417	62	434	21.6114	151.808	2.81238	Up	2.65e-70	9.67e-69	-	-	-	-	-
Potri.015G140800	423	3	21	1.03088	7.24133	2.81238	Up	0.000151352	0.000483151	-	-	-	-	-
Potri.001G330500	1311	32	224	3.54793	24.9221	2.81238	Up	4.77e-37	8.85e-36	K00517|1|4e-80|296|osa:4349111|[EC:1.14.-.-]	-	GO:0020037//heme binding;GO:0016705//oxidoreductase activity, acting on paired donors, with incorporation or reduction of molecular oxygen;GO:0004497//monooxygenase activity;GO:0005506//iron ion binding;GO:0009055//electron carrier activity;GO:0019825//oxygen binding	GO:0055114//oxidation-reduction process	-
Potri.008G115800	1362	3	21	0.320163	2.24896	2.81238	Up	0.000151352	0.000483002	-	-	-	-	-
Potri.002G169100	1311	8	56	0.886981	6.23053	2.81238	Up	2.9e-10	1.67e-09	-	GO:0009941//chloroplast envelope;GO:0009535//chloroplast thylakoid membrane;GO:0009941//chloroplast envelope;GO:0009535//chloroplast thylakoid membrane	GO:0003824//catalytic activity;GO:0005515//protein binding;GO:0003824//catalytic activity;GO:0005515//protein binding	GO:0009108//coenzyme biosynthetic process;GO:0009695//jasmonic acid biosynthetic process;GO:0009697//salicylic acid biosynthetic process;GO:0010114//response to red light;GO:0010363//regulation of plant-type hypersensitive response;GO:0010200//response to chitin;GO:0009749//response to glucose stimulus;GO:0019344//cysteine biosynthetic process;GO:0031348//negative regulation of defense response;G…	-
Potri.005G254100	1440	4	28	0.403761	2.83619	2.81238	Up	1.05e-05	3.9e-05	K05298|1|0.0|865|pop:POPTR_831715|glyceraldehyde-3-phosphate dehydrogenase (NADP+) (phosphorylating) [EC:1.2.1.13]	GO:0009522//photosystem I;GO:0016021//integral to membrane;GO:0009941//chloroplast envelope;GO:0009535//chloroplast thylakoid membrane;GO:0009570//chloroplast stroma;GO:0010319//stromule;GO:0048046//apoplast;GO:0009522//photosystem I;GO:0016021//integral to membrane;GO:0009941//chloroplast envelope;GO:0009535//chloroplast thylakoid membrane;GO:0009570//chloroplast stroma;GO:0010319//stromule;GO:0…	GO:0051287//NAD binding;GO:0047100//glyceraldehyde-3-phosphate dehydrogenase (NADP+) (phosphorylating) activity;GO:0050661//NADP binding;GO:0051287//NAD binding;GO:0047100//glyceraldehyde-3-phosphate dehydrogenase (NADP+) (phosphorylating) activity;GO:0050661//NADP binding;GO:0051287//NAD binding;GO:0047100//glyceraldehyde-3-phosphate dehydrogenase (NADP+) (phosphorylating) activity;GO:0050661//N…	GO:0055114//oxidation-reduction process;GO:0009744//response to sucrose stimulus;GO:0009416//response to light stimulus;GO:0009409//response to cold;GO:0006006//glucose metabolic process;GO:0015979//photosynthesis;GO:0046686//response to cadmium ion;GO:0055114//oxidation-reduction process;GO:0009744//response to sucrose stimulus;GO:0009416//response to light stimulus;GO:0009409//response to cold;…	-
Potri.011G123600	330	15	105	6.607	46.4104	2.81238	Up	4.02e-18	3.8e-17	-	-	-	-	-
Potri.018G091000	1470	5	35	0.494402	3.47288	2.81238	Up	7.43e-07	3.16e-06	K04733|1|5e-51|200|smo:SELMODRAFT_159261|interleukin-1 receptor-associated kinase 4 [EC:2.7.11.1];K13416|2|1e-50|199|ath:AT4G33430|brassinosteroid insensitive 1-associated receptor kinase 1 [EC:2.7.10.1 2.7.11.1];K13418|4|1e-49|196|aly:ARALYDRAFT_895025|somatic embryogenesis receptor kinase 1 [EC:2.7.10.1 2.7.11.1]	-	GO:0004687//myosin light chain kinase activity;GO:0005524//ATP binding	GO:0006468//protein phosphorylation	-
Potri.005G233500	1860	3	21	0.234442	1.64682	2.81238	Up	0.000151352	0.000483102	K14638|1|5e-149|526|smo:SELMODRAFT_135536|solute carrier family 15 (peptide/histidine transporter), member 3/4	GO:0016021//integral to membrane	GO:0005215//transporter activity	GO:0006857//oligopeptide transport	-
Potri.014G108300	927	3	21	0.470401	3.3043	2.81238	Up	0.000151352	0.000483052	-	GO:0016020//membrane;GO:0005739//mitochondrion	-	GO:0045492//xylan biosynthetic process;GO:0010413//glucuronoxylan metabolic process	-
Potri.012G005900	2079	147	1022	10.2776	71.7028	2.80253	Up	1.33e-162	1.28e-160	K12130|1|0.0|711|rcu:RCOM_0969830|pseudo-response regulator 5	GO:0005634//nucleus;GO:0005634//nucleus	GO:0000156//phosphorelay response regulator activity;GO:0000156//phosphorelay response regulator activity;GO:0000156//phosphorelay response regulator activity;GO:0000156//phosphorelay response regulator activity;GO:0000156//phosphorelay response regulator activity;GO:0000156//phosphorelay response regulator activity;GO:0000156//phosphorelay response regulator activity;GO:0000156//phosphorelay res…	GO:0035556//intracellular signal transduction;GO:0000160//two-component signal transduction system (phosphorelay);GO:0006355//regulation of transcription, DNA-dependent;GO:0035556//intracellular signal transduction;GO:0000160//two-component signal transduction system (phosphorelay);GO:0006355//regulation of transcription, DNA-dependent;GO:0035556//intracellular signal transduction;GO:0000160//two…	-
Potri.004G106800	1086	1715	11915	229.542	1600.31	2.80152	Up	0	0	K01611|1|0.0|728|pop:POPTR_199105|S-adenosylmethionine decarboxylase [EC:4.1.1.50]	-	GO:0008792//arginine decarboxylase activity;GO:0004014//adenosylmethionine decarboxylase activity;GO:0008792//arginine decarboxylase activity;GO:0004014//adenosylmethionine decarboxylase activity;GO:0008792//arginine decarboxylase activity;GO:0004014//adenosylmethionine decarboxylase activity;GO:0008792//arginine decarboxylase activity;GO:0004014//adenosylmethionine decarboxylase activity	GO:0006557//S-adenosylmethioninamine biosynthetic process;GO:0006597//spermine biosynthetic process;GO:0008295//spermidine biosynthetic process;GO:0006557//S-adenosylmethioninamine biosynthetic process;GO:0006597//spermine biosynthetic process;GO:0008295//spermidine biosynthetic process;GO:0006557//S-adenosylmethioninamine biosynthetic process;GO:0006597//spermine biosynthetic process;GO:0008295/…	gi|118486529|gb|ABK95104.1|/0/unknown [Populus trichocarpa]
Potri.001G278500	1179	328	2270	40.4378	280.835	2.79595	Up	0	0	K01090|1|2e-95|224|sbi:SORBI_01g038410|protein phosphatase [EC:3.1.3.16];K14497|3|3e-32|80.5|bdi:100846902|protein phosphatase 2C [EC:3.1.3.16]	GO:0009507//chloroplast;GO:0009536//plastid;GO:0009507//chloroplast	GO:0046872//metal ion binding;GO:0004722//protein serine/threonine phosphatase activity;GO:0046872//metal ion binding;GO:0004722//protein serine/threonine phosphatase activity;GO:0046872//metal ion binding;GO:0004722//protein serine/threonine phosphatase activity	GO:0006470//protein dephosphorylation;GO:0009611//response to wounding;GO:0009738//abscisic acid mediated signaling pathway;GO:0050832//defense response to fungus;GO:0006470//protein dephosphorylation;GO:0009611//response to wounding;GO:0009738//abscisic acid mediated signaling pathway;GO:0050832//defense response to fungus;GO:0006470//protein dephosphorylation;GO:0009611//response to wounding;GO…	-
Potri.014G017300	747	612	4225	119.085	824.984	2.79237	Up	0	0	-	GO:0005634//nucleus;GO:0005634//nucleus	GO:0008270//zinc ion binding;GO:0008270//zinc ion binding	GO:0042538//hyperosmotic salinity response;GO:0010117//photoprotection;GO:0035264//multicellular organism growth;GO:0009414//response to water deprivation;GO:0009644//response to high light intensity;GO:0009611//response to wounding;GO:0009409//response to cold;GO:0006979//response to oxidative stress;GO:0010200//response to chitin;GO:0009737//response to abscisic acid stimulus;GO:0015979//photos…	-
Potri.001G405900	633	8	55	1.83702	12.6736	2.78638	Up	5.11e-10	2.89e-09	-	-	GO:0043167//ion binding;GO:0000166//nucleotide binding	-	-
Potri.016G115500	1350	22	151	2.36873	16.3148	2.784	Up	3.38e-25	4.4e-24	K07300|1|0.0|746|pop:POPTR_653119|Ca2+:H+ antiporter	GO:0016021//integral to membrane;GO:0016021//integral to membrane;GO:0016021//integral to membrane;GO:0016021//integral to membrane	GO:0015369//calcium:hydrogen antiporter activity;GO:0015369//calcium:hydrogen antiporter activity;GO:0015369//calcium:hydrogen antiporter activity;GO:0015369//calcium:hydrogen antiporter activity	GO:0006816//calcium ion transport;GO:0055085//transmembrane transport;GO:0006816//calcium ion transport;GO:0055085//transmembrane transport;GO:0006816//calcium ion transport;GO:0055085//transmembrane transport;GO:0006816//calcium ion transport;GO:0055085//transmembrane transport	-
Potri.017G106700	408	7	48	2.49382	17.1601	2.78263	Up	6.93e-09	3.54e-08	K04371|1|6e-14|76.3|vvi:100254083|extracellular signal-regulated kinase 1/2 [EC:2.7.11.24];K09060|2|7e-10|62.8|gmx:778122|plant G-box-binding factor	-	GO:0003700//sequence-specific DNA binding transcription factor activity;GO:0043565//sequence-specific DNA binding;GO:0046982//protein heterodimerization activity;GO:0042803//protein homodimerization activity	GO:0006355//regulation of transcription, DNA-dependent	gi|224112269|ref|XP_002332801.1|/1.92025e-69/predicted protein [Populus trichocarpa]
Potri.011G057800	1329	28	192	3.06239	21.0725	2.78263	Up	1.25e-31	2.01e-30	K15283|1|0.0|786|pop:POPTR_743855|solute carrier family 35, member E1	GO:0005739//mitochondrion;GO:0016021//integral to membrane;GO:0009941//chloroplast envelope;GO:0009534//chloroplast thylakoid;GO:0005739//mitochondrion;GO:0016021//integral to membrane;GO:0009941//chloroplast envelope;GO:0009534//chloroplast thylakoid;GO:0005739//mitochondrion;GO:0016021//integral to membrane;GO:0009941//chloroplast envelope;GO:0009534//chloroplast thylakoid;GO:0005739//mitochond…	GO:0015120//phosphoglycerate transmembrane transporter activity;GO:0071917//triose-phosphate transmembrane transporter activity;GO:0015297//antiporter activity;GO:0015120//phosphoglycerate transmembrane transporter activity;GO:0071917//triose-phosphate transmembrane transporter activity;GO:0015297//antiporter activity;GO:0015120//phosphoglycerate transmembrane transporter activity;GO:0071917//tri…	GO:0019684//photosynthesis, light reaction;GO:0015713//phosphoglycerate transport;GO:0035436//triose phosphate transmembrane transport;GO:0009643//photosynthetic acclimation;GO:0019344//cysteine biosynthetic process;GO:0035304//regulation of protein dephosphorylation;GO:0019684//photosynthesis, light reaction;GO:0015713//phosphoglycerate transport;GO:0035436//triose phosphate transmembrane transp…	-
Potri.016G093100	996	27	185	3.94032	27.0927	2.78152	Up	1.62e-30	2.51e-29	K03514|1|1e-06|41.2|cre:CHLREDRAFT_17066|DNA polymerase sigma subunit [EC:2.7.7.7]	-	GO:0046872//metal ion binding;GO:0046872//metal ion binding;GO:0046872//metal ion binding	GO:0030001//metal ion transport;GO:0030001//metal ion transport;GO:0030001//metal ion transport	-
Potri.002G193700	2601	6	41	0.335303	2.29923	2.77761	Up	9.47e-08	4.39e-07	K06611|1|0.0|1582|pop:POPTR_572594|stachyose synthetase [EC:2.4.1.67]	GO:0005737//cytoplasm	GO:0004553//hydrolase activity, hydrolyzing O-glycosyl compounds;GO:0047268//galactinol-raffinose galactosyltransferase activity	GO:0080167//response to karrikin;GO:0008152//metabolic process;GO:0006979//response to oxidative stress	-
Potri.008G044300	165	6	41	5.2856	36.2443	2.77761	Up	9.47e-08	4.39e-07	-	GO:0016023//cytoplasmic membrane-bounded vesicle;GO:0005886//plasma membrane;GO:0016021//integral to membrane	-	GO:0042538//hyperosmotic salinity response;GO:0009414//response to water deprivation;GO:0009409//response to cold;GO:0032940//secretion by cell;GO:0009737//response to abscisic acid stimulus	-
Potri.004G033300	264	51	347	28.0798	191.719	2.77139	Up	1.1e-55	3.13e-54	-	-	-	-	gi|224076777|ref|XP_002304995.1|/3.96083e-42/predicted protein [Populus trichocarpa]
Potri.T030900	162	5	34	4.48624	30.6128	2.77056	Up	1.31e-06	5.43e-06	-	-	-	-	-
Potri.001G411800	633	417	2830	95.7546	652.112	2.76771	Up	0	0	K13448|1|3e-06|50.4|pop:POPTR_726467|calcium-binding protein CML	-	GO:0005509//calcium ion binding	GO:0009733//response to auxin stimulus;GO:0080167//response to karrikin	-
Potri.009G041100	507	53	359	15.1948	103.282	2.76494	Up	2.05e-57	6.03e-56	-	-	-	-	gi|224106331|ref|XP_002314132.1|/2.36204e-95/predicted protein [Populus trichocarpa]
Potri.012G138200	264	4	27	2.20233	14.9176	2.75991	Up	1.85e-05	6.69e-05	-	-	-	-	-
Potri.001G287400	1071	4	27	0.542872	3.67717	2.75991	Up	1.85e-05	6.69e-05	K00026|1|0.0|700|pop:POPTR_798097|malate dehydrogenase [EC:1.1.1.37]	GO:0009941//chloroplast envelope;GO:0005773//vacuole;GO:0009514//glyoxysome;GO:0048046//apoplast;GO:0009941//chloroplast envelope;GO:0005773//vacuole;GO:0009514//glyoxysome;GO:0048046//apoplast;GO:0009941//chloroplast envelope;GO:0005773//vacuole;GO:0009514//glyoxysome;GO:0048046//apoplast;GO:0009941//chloroplast envelope;GO:0005773//vacuole;GO:0009514//glyoxysome;GO:0048046//apoplast	GO:0030060//L-malate dehydrogenase activity;GO:0000166//nucleotide binding;GO:0030060//L-malate dehydrogenase activity;GO:0000166//nucleotide binding;GO:0030060//L-malate dehydrogenase activity;GO:0000166//nucleotide binding;GO:0030060//L-malate dehydrogenase activity;GO:0000166//nucleotide binding	GO:0006097//glyoxylate cycle;GO:0006108//malate metabolic process;GO:0031998//regulation of fatty acid beta-oxidation;GO:0006099//tricarboxylic acid cycle;GO:0080093//regulation of photorespiration;GO:0006097//glyoxylate cycle;GO:0006108//malate metabolic process;GO:0031998//regulation of fatty acid beta-oxidation;GO:0006099//tricarboxylic acid cycle;GO:0080093//regulation of photorespiration;GO:…	-
Potri.005G064100	588	4	27	0.988803	6.69771	2.75991	Up	1.85e-05	6.69e-05	-	GO:0005634//nucleus	GO:0003677//DNA binding;GO:0003700//sequence-specific DNA binding transcription factor activity	GO:0006355//regulation of transcription, DNA-dependent;GO:0048367//shoot system development;GO:0010089//xylem development;GO:0043067//regulation of programmed cell death	-
Potri.001G253300	1206	29	195	3.49525	23.5845	2.75437	Up	9.1e-32	1.46e-30	K00830|1|0.0|810|pop:POPTR_815301|alanine-glyoxylate transaminase / serine-glyoxylate transaminase / serine-pyruvate transaminase [EC:2.6.1.44 2.6.1.45 2.6.1.51]	-	GO:0050281//serine-glyoxylate transaminase activity;GO:0030170//pyridoxal phosphate binding;GO:0050281//serine-glyoxylate transaminase activity;GO:0030170//pyridoxal phosphate binding;GO:0050281//serine-glyoxylate transaminase activity;GO:0030170//pyridoxal phosphate binding;GO:0050281//serine-glyoxylate transaminase activity;GO:0030170//pyridoxal phosphate binding;GO:0050281//serine-glyoxylate t…	GO:0008152//metabolic process;GO:0008152//metabolic process;GO:0008152//metabolic process;GO:0008152//metabolic process;GO:0008152//metabolic process;GO:0008152//metabolic process;GO:0008152//metabolic process;GO:0008152//metabolic process;GO:0008152//metabolic process;GO:0008152//metabolic process;GO:0008152//metabolic process;GO:0008152//metabolic process;GO:0008152//metabolic process;GO:000815…	-
Potri.013G014900	402	535	3589	193.444	1302.23	2.751	Up	0	0	-	GO:0005634//nucleus	-	GO:0032880//regulation of protein localization;GO:0009741//response to brassinosteroid stimulus	-
Potri.015G108500	1401	27	181	2.80126	18.8443	2.74998	Up	1.52e-29	2.28e-28	-	GO:0005773//vacuole;GO:0005773//vacuole	-	-	-
Potri.017G135000	1341	303	2023	32.8429	220.043	2.74413	Up	0	0	K09561|1|2e-06|52.8|zma:100273449|STIP1 homology and U-box containing protein 1 [EC:6.3.2.19]	GO:0000151//ubiquitin ligase complex	GO:0004842//ubiquitin-protein ligase activity	GO:0016567//protein ubiquitination	gi|224069206|ref|XP_002302926.1|/0/predicted protein [Populus trichocarpa]
Potri.010G042000	1011	61	405	8.77013	58.431	2.73607	Up	7.43e-64	2.43e-62	K00750|1|4e-16|84.3|rcu:RCOM_1590700|glycogenin glucosyltransferase [EC:2.4.1.186]	GO:0005737//cytoplasm;GO:0005634//nucleus	GO:0046872//metal ion binding;GO:0047216//inositol 3-alpha-galactosyltransferase activity	GO:0006979//response to oxidative stress;GO:0010325//raffinose family oligosaccharide biosynthetic process;GO:0006012//galactose metabolic process;GO:0052576;GO:0070417//cellular response to cold	gi|167858179|gb|ACA04030.1|/0/galactinol synthase 2 [Populus trichocarpa]
Potri.017G028300	717	32	212	6.48721	43.1277	2.73294	Up	3.93e-34	6.77e-33	K12135|1|4e-15|80.9|aly:ARALYDRAFT_488429|zinc finger protein CONSTANS	GO:0005634//nucleus;GO:0005634//nucleus;GO:0005634//nucleus	GO:0008270//zinc ion binding;GO:0008270//zinc ion binding;GO:0008270//zinc ion binding	GO:0080167//response to karrikin;GO:0009651//response to salt stress;GO:0009640//photomorphogenesis;GO:0080167//response to karrikin;GO:0009651//response to salt stress;GO:0009640//photomorphogenesis;GO:0080167//response to karrikin;GO:0009651//response to salt stress;GO:0009640//photomorphogenesis	gi|224133194|ref|XP_002327983.1|/1.80849e-90/predicted protein [Populus trichocarpa]
Potri.006G093200	447	13	86	4.2273	28.0628	2.73085	Up	1.15e-14	8.97e-14	K14686|1|9e-36|148|gmx:100527849|solute carrier family 31 (copper transporter), member 1	GO:0005773//vacuole;GO:0046658//anchored to plasma membrane;GO:0016021//integral to membrane	GO:0015089//high affinity copper ion transmembrane transporter activity	GO:0015678//high-affinity copper ion transport	-
Potri.008G170100	1773	114	753	9.34595	61.9478	2.72864	Up	6.39e-117	4.26e-115	K14638|1|1e-155|548|ppp:PHYPADRAFT_134814|solute carrier family 15 (peptide/histidine transporter), member 3/4	GO:0016020//membrane	GO:0042936//dipeptide transporter activity;GO:0042937//tripeptide transporter activity	GO:0042538//hyperosmotic salinity response;GO:0042742//defense response to bacterium;GO:0080052//response to histidine;GO:0009624//response to nematode;GO:0042939//tripeptide transport;GO:0009753//response to jasmonic acid stimulus;GO:0043201//response to leucine;GO:0009611//response to wounding;GO:0009751//response to salicylic acid stimulus;GO:0009737//response to abscisic acid stimulus;GO:0080…	-
Potri.018G050600	558	5	33	1.30246	8.6262	2.72749	Up	2.31e-06	9.31e-06	K06694|1|5e-06|48.9|cme:CMS255C|26S proteasome non-ATPase regulatory subunit 10	-	-	-	-
Potri.001G092900	1017	44	290	6.28867	41.5927	2.7255	Up	5.41e-46	1.24e-44	K13426|1|9e-16|84.0|vvi:100251862|WRKY transcription factor 29;K13424|3|9e-14|77.4|rcu:RCOM_0664190|WRKY transcription factor 33;K13425|5|1e-13|76.6|ath:AT4G01250|WRKY transcription factor 22	-	GO:0003700//sequence-specific DNA binding transcription factor activity;GO:0043565//sequence-specific DNA binding	GO:0006355//regulation of transcription, DNA-dependent	-
Potri.002G196700	540	17	112	4.57596	30.2527	2.72492	Up	1.19e-18	1.16e-17	-	GO:0005773//vacuole;GO:0005634//nucleus;GO:0005773//vacuole;GO:0005634//nucleus;GO:0005773//vacuole;GO:0005773//vacuole;GO:0005634//nucleus;GO:0005773//vacuole;GO:0005634//nucleus	-	GO:0006950//response to stress;GO:0002238//response to molecule of fungal origin;GO:0006950//response to stress;GO:0002238//response to molecule of fungal origin;GO:0006950//response to stress;GO:0002238//response to molecule of fungal origin;GO:0006950//response to stress;GO:0002238//response to molecule of fungal origin;GO:0006950//response to stress;GO:0002238//response to molecule of fungal o…	-
Potri.001G056600	288	12	79	6.05642	40.0105	2.72384	Up	1.52e-13	1.11e-12	-	GO:0009507//chloroplast	GO:0051082//unfolded protein binding;GO:0031072//heat shock protein binding	-	-
Potri.008G116800	1740	19	125	1.5872	10.4785	2.72288	Up	1.22e-20	1.3e-19	K08282|1|4e-11|67.8|cme:CMS463C|non-specific serine/threonine protein kinase [EC:2.7.11.1];K02206|2|2e-09|62.0|cre:CHLREDRAFT_127285|cyclin-dependent kinase 2 [EC:2.7.11.22]	GO:0009507//chloroplast;GO:0009507//chloroplast;GO:0009507//chloroplast;GO:0009507//chloroplast;GO:0009507//chloroplast;GO:0009507//chloroplast	GO:0004674//protein serine/threonine kinase activity;GO:0005524//ATP binding;GO:0004674//protein serine/threonine kinase activity;GO:0005524//ATP binding;GO:0004674//protein serine/threonine kinase activity;GO:0005524//ATP binding;GO:0004674//protein serine/threonine kinase activity;GO:0005524//ATP binding;GO:0004674//protein serine/threonine kinase activity;GO:0005524//ATP binding;GO:0004674//pr…	GO:0006468//protein phosphorylation;GO:0007623//circadian rhythm;GO:0015996//chlorophyll catabolic process;GO:0042548//regulation of photosynthesis, light reaction;GO:0006468//protein phosphorylation;GO:0007623//circadian rhythm;GO:0015996//chlorophyll catabolic process;GO:0042548//regulation of photosynthesis, light reaction;GO:0006468//protein phosphorylation;GO:0007623//circadian rhythm;GO:001…	-
Potri.014G068900	651	14	92	3.12589	20.6133	2.72123	Up	1.53e-15	1.25e-14	-	-	-	-	-
Potri.012G145800	1968	30	197	2.21576	14.6009	2.72019	Up	1.14e-31	1.83e-30	K15172|1|9e-29|127|vcn:VOLCADRAFT_106802|transcription elongation factor SPT5	-	GO:0003676//nucleic acid binding;GO:0008270//zinc ion binding	GO:0050832//defense response to fungus;GO:0010200//response to chitin;GO:0009409//response to cold	-
Potri.005G077600	2076	13	85	0.910213	5.97216	2.71398	Up	2.01e-14	1.54e-13	K00232|1|0.0|1384|pop:POPTR_831370|acyl-CoA oxidase [EC:1.3.3.6]	GO:0005777//peroxisome;GO:0005634//nucleus	GO:0003995//acyl-CoA dehydrogenase activity;GO:0003997//acyl-CoA oxidase activity;GO:0050660//flavin adenine dinucleotide binding	GO:0043161//proteasomal ubiquitin-dependent protein catabolic process;GO:0043248//proteasome assembly;GO:0048767//root hair elongation;GO:0009735//response to cytokinin stimulus;GO:0051788//response to misfolded protein;GO:0006635//fatty acid beta-oxidation;GO:0001676//long-chain fatty acid metabolic process	-
Potri.001G300000	525	4	26	1.10746	7.2236	2.70546	Up	3.26e-05	0.00011443	K00083|1|1e-79|293|pop:POPTR_722315|cinnamyl-alcohol dehydrogenase [EC:1.1.1.195]	-	GO:0045551//cinnamyl-alcohol dehydrogenase activity;GO:0052747;GO:0009055//electron carrier activity;GO:0020037//heme binding;GO:0004024//alcohol dehydrogenase activity, zinc-dependent;GO:0008270//zinc ion binding;GO:0000166//nucleotide binding	GO:0009809//lignin biosynthetic process;GO:0022900//electron transport chain;GO:0080167//response to karrikin	-
Potri.017G047800	969	52	338	7.80022	50.8783	2.70546	Up	6.27e-53	1.69e-51	K15104|1|2e-179|626|pop:POPTR_577345|solute carrier family 25 (mitochondrial oxoglutarate transporter), member 11	GO:0016021//integral to membrane;GO:0031966//mitochondrial membrane	GO:0005310//dicarboxylic acid transmembrane transporter activity	GO:0006835//dicarboxylic acid transport;GO:0055085//transmembrane transport;GO:0006839//mitochondrial transport	gi|224140749|ref|XP_002323741.1|/3.25335e-178/predicted protein [Populus trichocarpa]
Potri.013G019500	432	6	39	2.01881	13.168	2.70546	Up	2.92e-07	1.3e-06	K08065|1|2e-29|125|gmx:100813169|nuclear transcription Y subunit beta;K02326|4|2e-09|59.7|smo:SELMODRAFT_115079|DNA polymerase epsilon subunit 3 [EC:2.7.7.7]	GO:0005634//nucleus	GO:0043565//sequence-specific DNA binding;GO:0046982//protein heterodimerization activity	GO:0006355//regulation of transcription, DNA-dependent	-
Potri.002G010100	2406	53	343	3.2019	20.794	2.69917	Up	1.48e-53	4.04e-52	K10523|1|3e-07|56.6|sbi:SORBI_07g006510|speckle-type POZ protein	GO:0005737//cytoplasm;GO:0005737//cytoplasm	-	GO:0007155//cell adhesion;GO:0009954//proximal/distal pattern formation;GO:0048439//flower morphogenesis;GO:0010227//floral organ abscission;GO:0007155//cell adhesion;GO:0009954//proximal/distal pattern formation;GO:0048439//flower morphogenesis;GO:0010227//floral organ abscission	-
Potri.003G062400	510	111	718	31.6359	205.35	2.69845	Up	3.04e-110	1.88e-108	K08234|1|2e-10|65.1|cre:CHLREDRAFT_143257|glyoxylase I family protein	GO:0005737//cytoplasm	GO:0004462//lactoylglutathione lyase activity	GO:0042538//hyperosmotic salinity response;GO:0009414//response to water deprivation;GO:0005975//carbohydrate metabolic process;GO:0009744//response to sucrose stimulus;GO:0046482//para-aminobenzoic acid metabolic process;GO:0009750//response to fructose stimulus	-
Potri.002G206400	1791	267	1727	21.6692	140.649	2.69838	Up	1.46e-262	2.57e-260	K14487|1|0.0|1218|pop:POPTR_552419|auxin responsive GH3 gene family	GO:0009941//chloroplast envelope;GO:0005634//nucleus	GO:0010279//indole-3-acetic acid amido synthetase activity	GO:0016132//brassinosteroid biosynthetic process;GO:0009733//response to auxin stimulus;GO:0010252//auxin homeostasis	-
Potri.009G062800	1149	13	84	1.64456	10.6635	2.6969	Up	3.51e-14	2.66e-13	K00083|1|2e-170|597|pop:POPTR_667694|cinnamyl-alcohol dehydrogenase [EC:1.1.1.195]	-	GO:0045551//cinnamyl-alcohol dehydrogenase activity;GO:0018456//aryl-alcohol dehydrogenase (NAD+) activity;GO:0008270//zinc ion binding;GO:0000166//nucleotide binding;GO:0046029//mannitol dehydrogenase activity	GO:0009626//plant-type hypersensitive response;GO:0009617//response to bacterium;GO:0009809//lignin biosynthetic process;GO:0055114//oxidation-reduction process	gi|224104051|ref|XP_002313297.1|/0/cinnamyl alcohol dehydrogenase-like protein [Populus trichocarpa]
Potri.002G113600	1167	78	504	9.71518	62.994	2.6969	Up	7.49e-78	3.02e-76	K00826|1|1e-160|565|pop:POPTR_710535|branched-chain amino acid aminotransferase [EC:2.6.1.42]	GO:0009507//chloroplast;GO:0005739//mitochondrion;GO:0009507//chloroplast;GO:0005739//mitochondrion	GO:0052654//L-leucine transaminase activity;GO:0052655//L-valine transaminase activity;GO:0052656//L-isoleucine transaminase activity;GO:0052654//L-leucine transaminase activity;GO:0052655//L-valine transaminase activity;GO:0052656//L-isoleucine transaminase activity	GO:0009407//toxin catabolic process;GO:0009744//response to sucrose stimulus;GO:0009081//branched-chain amino acid metabolic process;GO:0009750//response to fructose stimulus;GO:0009407//toxin catabolic process;GO:0009744//response to sucrose stimulus;GO:0009081//branched-chain amino acid metabolic process;GO:0009750//response to fructose stimulus	-
Potri.006G051100	4146	48	310	1.68283	10.9062	2.69619	Up	1.68e-48	4.07e-47	K03403|1|0.0|2692|pop:POPTR_819059|magnesium chelatase subunit H [EC:6.6.1.1]	GO:0005739//mitochondrion;GO:0010007//magnesium chelatase complex;GO:0009706//chloroplast inner membrane;GO:0005739//mitochondrion;GO:0010007//magnesium chelatase complex;GO:0009706//chloroplast inner membrane;GO:0005739//mitochondrion;GO:0010007//magnesium chelatase complex;GO:0009706//chloroplast inner membrane	GO:0016851//magnesium chelatase activity;GO:0051116//cobaltochelatase activity;GO:0016851//magnesium chelatase activity;GO:0051116//cobaltochelatase activity;GO:0016851//magnesium chelatase activity;GO:0051116//cobaltochelatase activity	GO:0019684//photosynthesis, light reaction;GO:0015995//chlorophyll biosynthetic process;GO:0019684//photosynthesis, light reaction;GO:0015995//chlorophyll biosynthetic process;GO:0019684//photosynthesis, light reaction;GO:0015995//chlorophyll biosynthetic process	-
Potri.004G047100	447	1445	9320	469.881	3041.22	2.69428	Up	0	0	-	GO:0005634//nucleus;GO:0005634//nucleus;GO:0005634//nucleus;GO:0005634//nucleus;GO:0005634//nucleus	-	GO:0009750//response to fructose stimulus;GO:0009744//response to sucrose stimulus;GO:0009749//response to glucose stimulus;GO:0009750//response to fructose stimulus;GO:0009744//response to sucrose stimulus;GO:0009749//response to glucose stimulus;GO:0009750//response to fructose stimulus;GO:0009744//response to sucrose stimulus;GO:0009749//response to glucose stimulus;GO:0009750//response to fru…	gi|224077080|ref|XP_002305123.1|/2.67924e-64/predicted protein [Populus trichocarpa]
Potri.005G081100	237	78	502	47.838	308.955	2.69117	Up	2.26e-77	9e-76	-	-	-	-	-
Potri.008G073400	645	100	642	22.5355	145.183	2.6876	Up	2.48e-98	1.33e-96	K14496|1|2e-90|329|pop:POPTR_419501|abscisic acid receptor PYR/PYL family	-	-	GO:0009738//abscisic acid mediated signaling pathway	-
Potri.001G164800	327	50	319	22.2254	142.293	2.67858	Up	1.62e-49	4.02e-48	-	-	-	-	-
Potri.008G213100	561	61	389	15.805	101.141	2.67791	Up	5.16e-60	1.58e-58	K14496|1|9e-06|48.9|ath:AT5G45860|abscisic acid receptor PYR/PYL family	-	-	GO:0009607//response to biotic stimulus;GO:0006952//defense response	-
Potri.017G077100	540	62	395	16.6888	106.695	2.67654	Up	7.02e-61	2.18e-59	-	-	-	-	gi|224141345|ref|XP_002324034.1|/4.66146e-101/predicted protein [Populus trichocarpa]
Potri.002G202300	2475	168	1067	9.86646	62.8824	2.67205	Up	3.23e-161	3.04e-159	K00695|1|0.0|1615|pop:POPTR_830445|sucrose synthase [EC:2.4.1.13]	-	GO:0016157//sucrose synthase activity	GO:0005985//sucrose metabolic process;GO:0010431//seed maturation;GO:0005982//starch metabolic process;GO:0009058//biosynthetic process	-
Potri.016G004400	510	65	412	18.5255	117.833	2.66916	Up	3.05e-63	9.89e-62	K11086|1|7e-08|55.5|vcn:VOLCADRAFT_107252|small nuclear ribonucleoprotein B and B';K01115|4|9e-08|55.1|vcn:VOLCADRAFT_99471|phospholipase D [EC:3.1.4.4]	-	GO:0005488//binding	GO:0044765;GO:0071702	-
Potri.005G189800	1353	9	57	0.966878	6.14493	2.66799	Up	6.25e-10	3.51e-09	K09561|1|4e-06|51.2|vcn:VOLCADRAFT_67840|STIP1 homology and U-box containing protein 1 [EC:6.3.2.19]	GO:0000151//ubiquitin ligase complex	GO:0004842//ubiquitin-protein ligase activity	GO:0016567//protein ubiquitination	-
Potri.016G016800	1497	6	38	0.582581	3.70255	2.66799	Up	5.11e-07	2.21e-06	K08237|1|8e-61|233|ath:AT1G01420|hydroquinone glucosyltransferase [EC:2.4.1.218];K13263|4|4e-57|220|gmx:100101902|isoflavone 7-O-glucosyltransferase [EC:2.4.1.170]	-	GO:0016758//transferase activity, transferring hexosyl groups	GO:0008152//metabolic process	-
Potri.010G053600	717	24	152	4.86541	30.9218	2.66799	Up	2.77e-24	3.51e-23	-	GO:0009941//chloroplast envelope;GO:0009534//chloroplast thylakoid;GO:0009941//chloroplast envelope;GO:0009534//chloroplast thylakoid;GO:0009941//chloroplast envelope;GO:0009534//chloroplast thylakoid;GO:0009941//chloroplast envelope;GO:0009534//chloroplast thylakoid;GO:0009941//chloroplast envelope;GO:0009534//chloroplast thylakoid	GO:0008233//peptidase activity;GO:0008233//peptidase activity;GO:0008233//peptidase activity;GO:0008233//peptidase activity;GO:0008237//metallopeptidase activity	GO:0016117//carotenoid biosynthetic process;GO:0010207//photosystem II assembly;GO:0019288//isopentenyl diphosphate biosynthetic process, mevalonate-independent pathway;GO:0009902//chloroplast relocation;GO:0015995//chlorophyll biosynthetic process;GO:0042793//transcription from plastid promoter;GO:0006364//rRNA processing;GO:0010027//thylakoid membrane organization;GO:0016117//carotenoid biosynt…	gi|224107689|ref|XP_002314565.1|/7.44874e-130/predicted protein [Populus trichocarpa]
Potri.010G066900	384	9	57	3.40674	21.6513	2.66799	Up	6.25e-10	3.51e-09	-	GO:0009535//chloroplast thylakoid membrane	GO:0009055//electron carrier activity	GO:0071484//cellular response to light intensity;GO:0009744//response to sucrose stimulus;GO:0010114//response to red light;GO:0009414//response to water deprivation;GO:0010117//photoprotection;GO:0009773//photosynthetic electron transport in photosystem I;GO:0009637//response to blue light;GO:0010155//regulation of proton transport;GO:0010218//response to far red light;GO:0009644//response to hi…	gi|224107497|ref|XP_002314501.1|/1.29092e-65/predicted protein [Populus trichocarpa]
Potri.001G449500	1827	34	215	2.705	17.1648	2.66575	Up	1.04e-33	1.76e-32	K13679|1|0.0|729|pop:POPTR_815839|granule-bound starch synthase [EC:2.4.1.242]	GO:0009507//chloroplast;GO:0009568;GO:0009507//chloroplast;GO:0009568;GO:0009507//chloroplast;GO:0009568;GO:0009507//chloroplast;GO:0009568;GO:0009507//chloroplast;GO:0009568;GO:0009507//chloroplast;GO:0009568;GO:0009507//chloroplast;GO:0009568;GO:0009507//chloroplast;GO:0009568;GO:0009507//chloroplast;GO:0009568;GO:0009507//chloroplast;GO:0009568;GO:0009507//chloroplast;GO:0009568;GO:0009507//ch…	GO:0009011//starch synthase activity;GO:0004373//glycogen (starch) synthase activity;GO:0005515//protein binding;GO:0009011//starch synthase activity;GO:0004373//glycogen (starch) synthase activity;GO:0005515//protein binding;GO:0009011//starch synthase activity;GO:0004373//glycogen (starch) synthase activity;GO:0005515//protein binding;GO:0009011//starch synthase activity;GO:0004373//glycogen (s…	GO:0001666//response to hypoxia;GO:0005982//starch metabolic process;GO:0010264//myo-inositol hexakisphosphate biosynthetic process;GO:0009250//glucan biosynthetic process;GO:0019375//galactolipid biosynthetic process;GO:0001666//response to hypoxia;GO:0005982//starch metabolic process;GO:0010264//myo-inositol hexakisphosphate biosynthetic process;GO:0009250//glucan biosynthetic process;GO:001937…	-
Potri.006G099800	1182	16	101	1.96757	12.4636	2.66324	Up	1.42e-16	1.23e-15	K14684|1|0.0|769|pop:POPTR_801999|solute carrier family 25 (mitochondrial phosphate transporter), member 23/24/25/41	GO:0016021//integral to membrane;GO:0005743//mitochondrial inner membrane;GO:0009941//chloroplast envelope;GO:0042651//thylakoid membrane	GO:0005347//ATP transmembrane transporter activity	GO:0055085//transmembrane transport;GO:0010117//photoprotection;GO:0015867//ATP transport;GO:0010206//photosystem II repair;GO:0009624//response to nematode	-
Potri.014G025200	468	23	145	7.14347	45.192	2.66137	Up	3.59e-23	4.3e-22	K09286|1|8e-60|229|rcu:RCOM_1589590|EREBP-like factor	GO:0005634//nucleus;GO:0005634//nucleus	GO:0003700//sequence-specific DNA binding transcription factor activity;GO:0003677//DNA binding;GO:0003700//sequence-specific DNA binding transcription factor activity;GO:0003677//DNA binding	GO:0006355//regulation of transcription, DNA-dependent;GO:0006355//regulation of transcription, DNA-dependent	-
Potri.019G032500	1005	34	214	4.91745	31.059	2.65903	Up	1.8e-33	3.03e-32	K11982|1|2e-41|168|zma:100383341|E3 ubiquitin-protein ligase RNF115/126 [EC:6.3.2.19]	-	GO:0008270//zinc ion binding;GO:0008270//zinc ion binding	GO:0009725//response to hormone stimulus;GO:1901700;GO:0009725//response to hormone stimulus;GO:1901700	-
Potri.009G057900	1581	7	44	0.643566	4.05939	2.6571	Up	6.52e-08	3.07e-07	K01058|1|7e-68|256|gmx:100817287|phospholipase A1 [EC:3.1.1.32]	GO:0005739//mitochondrion	GO:0008970//phosphatidylcholine 1-acylhydrolase activity;GO:0004806//triglyceride lipase activity	GO:0006629//lipid metabolic process;GO:0010214//seed coat development	gi|224106115|ref|XP_002314049.1|/0/predicted protein [Populus trichocarpa]
Potri.012G099000	249	7	44	4.08626	25.7747	2.6571	Up	6.52e-08	3.07e-07	-	GO:0005886//plasma membrane;GO:0005774//vacuolar membrane;GO:0005739//mitochondrion	-	GO:0015706//nitrate transport;GO:0010167//response to nitrate;GO:0019344//cysteine biosynthetic process	-
Potri.011G129100	705	361	2265	74.4295	468.618	2.65446	Up	0	0	K02183|1|4e-06|50.4|osa:4334072|calmodulin	-	GO:0005509//calcium ion binding	GO:0009733//response to auxin stimulus;GO:0080167//response to karrikin	-
Potri.004G148200	204	19	119	13.5379	85.0857	2.65191	Up	3.36e-19	3.36e-18	-	-	-	-	gi|224123384|ref|XP_002330302.1|/2.59187e-30/predicted protein [Populus trichocarpa]
Potri.002G122600	912	565	3534	90.0494	565.212	2.65	Up	0	0	K09422|1|2e-107|387|vvi:100233128|myb proto-oncogene protein, plant	-	GO:0003677//DNA binding;GO:0003682//chromatin binding	GO:0009414//response to water deprivation;GO:0009753//response to jasmonic acid stimulus;GO:0009739//response to gibberellin stimulus;GO:0048527//lateral root development;GO:0046686//response to cadmium ion;GO:0010200//response to chitin;GO:0009751//response to salicylic acid stimulus;GO:0009733//response to auxin stimulus;GO:0009737//response to abscisic acid stimulus;GO:0009723//response to eth…	-
Potri.004G034700	3768	4	25	0.154304	0.967762	2.64888	Up	5.72e-05	0.000194395	K05666|1|0.0|681|olu:OSTLU_35503|ATP-binding cassette, subfamily C (CFTR/MRP), member 2;K05658|2|1e-63|244|bdi:100830015|ATP-binding cassette, subfamily B (MDR/TAP), member 1	GO:0016021//integral to membrane	GO:0071992//phytochelatin transmembrane transporter activity;GO:0032440//2-alkenal reductase [NAD(P)] activity;GO:0015446//arsenite-transmembrane transporting ATPase activity;GO:0008559//xenobiotic-transporting ATPase activity;GO:0005524//ATP binding	GO:0015700//arsenite transport;GO:0046685//response to arsenic-containing substance;GO:0071994;GO:0055114//oxidation-reduction process;GO:0006200//ATP catabolic process	gi|224078860|ref|XP_002305657.1|/0/multidrug resistance protein ABC transporter family [Populus trichocarpa]
Potri.T057800	582	4	25	0.998997	6.26551	2.64888	Up	5.72e-05	0.000194438	K07977|1|1e-49|194|aly:ARALYDRAFT_488569|Arf/Sar family, other;K06945|5|1e-38|158|osa:4328177|	GO:0005794//Golgi apparatus;GO:0005794//Golgi apparatus	GO:0005525//GTP binding;GO:0005525//GTP binding	GO:0007264//small GTPase mediated signal transduction;GO:0006499//N-terminal protein myristoylation;GO:0007264//small GTPase mediated signal transduction;GO:0006499//N-terminal protein myristoylation	gi|224144915|ref|XP_002325461.1|/1.38835e-57/predicted protein [Populus trichocarpa]
Potri.008G022000	672	4	25	0.865203	5.42638	2.64888	Up	5.72e-05	0.000194417	-	GO:0005739//mitochondrion	GO:0005507//copper ion binding;GO:0051536//iron-sulfur cluster binding;GO:0005506//iron ion binding;GO:0005524//ATP binding;GO:0005198//structural molecule activity	GO:0016226//iron-sulfur cluster assembly	-
Potri.002G198800	564	185	1156	47.6782	298.964	2.64857	Up	7.9e-173	8.07e-171	-	-	GO:0020037//heme binding;GO:0016705//oxidoreductase activity, acting on paired donors, with incorporation or reduction of molecular oxygen;GO:0004497//monooxygenase activity;GO:0005506//iron ion binding;GO:0009055//electron carrier activity	GO:0055114//oxidation-reduction process	-
Potri.T167100	993	246	1537	36.0092	225.769	2.64841	Up	3.78e-229	5.46e-227	-	GO:0005618//cell wall;GO:0005886//plasma membrane	GO:0004553//hydrolase activity, hydrolyzing O-glycosyl compounds	GO:0005975//carbohydrate metabolic process;GO:0009651//response to salt stress;GO:0009817//defense response to fungus, incompatible interaction	-
Potri.018G151600	1545	22	137	2.06977	12.934	2.64362	Up	8.03e-22	9.07e-21	K08202|1|3e-37|155|cre:CHLREDRAFT_103526|MFS transporter, OCT family, solute carrier family 22 (organic cation transporter), member 4/5;K08150|3|1e-19|97.1|gmx:100802679|MFS transporter, SP family, solute carrier family 2 (myo-inositol transporter), member 13	GO:0016021//integral to membrane;GO:0005886//plasma membrane	GO:0090416//nicotinate transporter activity;GO:0090417//N-methylnicotinate transporter activity;GO:0005351//sugar:hydrogen symporter activity	GO:0006865//amino acid transport;GO:0008643//carbohydrate transport;GO:0009867//jasmonic acid mediated signaling pathway;GO:0009827//plant-type cell wall modification;GO:0010363//regulation of plant-type hypersensitive response;GO:0009693//ethylene biosynthetic process;GO:2001143//N-methylnicotinate transport;GO:0015706//nitrate transport;GO:0006612//protein targeting to membrane;GO:2001142//nico…	-
Potri.012G007500	1827	171	1060	13.6046	84.6266	2.63702	Up	7.19e-158	6.64e-156	-	-	GO:0003677//DNA binding;GO:0003677//DNA binding	GO:0006355//regulation of transcription, DNA-dependent;GO:0006355//regulation of transcription, DNA-dependent	-
Potri.003G075000	903	32	198	5.15097	31.9828	2.63438	Up	8.89e-31	1.38e-29	K00968|1|3e-69|260|rcu:RCOM_0060990|choline-phosphate cytidylyltransferase [EC:2.7.7.15]	-	GO:0004105//choline-phosphate cytidylyltransferase activity;GO:0004105//choline-phosphate cytidylyltransferase activity;GO:0016779//nucleotidyltransferase activity;GO:0004105//choline-phosphate cytidylyltransferase activity	GO:0006657//CDP-choline pathway;GO:0006657//CDP-choline pathway;GO:0006656//phosphatidylcholine biosynthetic process;GO:0006657//CDP-choline pathway	-
Potri.003G072400	417	27	167	9.41141	58.4144	2.63384	Up	3.49e-26	4.7e-25	-	-	-	-	-
Potri.001G096500	546	69	426	18.3689	113.804	2.63121	Up	2.48e-64	8.17e-63	-	GO:0005576//extracellular region	GO:0042349//guiding stereospecific synthesis activity	GO:0016132//brassinosteroid biosynthetic process;GO:0006952//defense response;GO:1901599//(-)-pinoresinol biosynthetic process;GO:0006084//acetyl-CoA metabolic process;GO:0050790//regulation of catalytic activity;GO:0016126//sterol biosynthetic process	-
Potri.005G141800	1575	249	1536	22.9798	142.249	2.62998	Up	3.07e-227	4.41e-225	K10268|1|4e-29|128|smo:SELMODRAFT_118815|F-box and leucine-rich repeat protein 2/20	GO:0005737//cytoplasm;GO:0005634//nucleus	GO:0004842//ubiquitin-protein ligase activity;GO:0005515//protein binding	-	-
Potri.004G200100	828	6	37	1.05329	6.51795	2.62952	Up	8.91e-07	3.76e-06	K13070|1|3e-75|280|osa:4335093|momilactone-A synthase [EC:1.1.1.295];K09841|2|2e-69|261|ath:AT1G52340|xanthoxin dehydrogenase [EC:1.1.1.288]	-	GO:0004316//3-oxoacyl-[acyl-carrier-protein] reductase (NADPH) activity;GO:0000166//nucleotide binding	GO:0055114//oxidation-reduction process	gi|224131800|ref|XP_002328111.1|/7.60249e-153/predicted protein [Populus trichocarpa]
Potri.011G155900	1584	6	37	0.550584	3.40711	2.62952	Up	8.91e-07	3.76e-06	K00279|1|3e-09|62.0|smo:SELMODRAFT_98722|cytokinin dehydrogenase [EC:1.5.99.12]	-	GO:0050660//flavin adenine dinucleotide binding;GO:0050468;GO:0008762//UDP-N-acetylmuramate dehydrogenase activity	GO:0050896//response to stimulus;GO:0055114//oxidation-reduction process	-
Potri.010G136500	2808	22	135	1.13881	7.01256	2.62241	Up	2.4e-21	2.65e-20	-	GO:0005634//nucleus;GO:0000151//ubiquitin ligase complex	GO:0004842//ubiquitin-protein ligase activity	GO:0016567//protein ubiquitination	gi|224111834|ref|XP_002315995.1|/0/predicted protein [Populus trichocarpa]
Potri.002G143300	1455	15	92	1.4985	9.22284	2.6217	Up	5.59e-15	4.42e-14	K12126|1|4e-29|128|ath:AT1G09530|phytochrome-interacting factor 3;K13422|3|2e-09|63.2|rcu:RCOM_0864470|transcription factor MYC2	GO:0009506//plasmodesma;GO:0009506//plasmodesma	GO:0005488//binding;GO:0046983//protein dimerization activity	GO:0009567//double fertilization forming a zygote and endosperm;GO:0006355//regulation of transcription, DNA-dependent;GO:0009567//double fertilization forming a zygote and endosperm	-
Potri.003G160400	1071	122	747	16.5576	101.735	2.61925	Up	5.83e-111	3.65e-109	-	-	-	-	-
Potri.014G096200	1098	173	1057	22.9019	140.415	2.61616	Up	4.73e-156	4.31e-154	K13425|1|1e-13|76.6|pop:POPTR_755334|WRKY transcription factor 22;K13426|2|2e-13|76.3|rcu:RCOM_1689100|WRKY transcription factor 29	-	GO:0003700//sequence-specific DNA binding transcription factor activity;GO:0043565//sequence-specific DNA binding	GO:0006355//regulation of transcription, DNA-dependent	-
Potri.010G135200	603	94	573	22.6588	138.604	2.61283	Up	2.72e-85	1.21e-83	K04371|1|3e-17|87.0|vvi:100254083|extracellular signal-regulated kinase 1/2 [EC:2.7.11.24];K09060|2|3e-10|63.9|gmx:778122|plant G-box-binding factor	-	GO:0003700//sequence-specific DNA binding transcription factor activity;GO:0043565//sequence-specific DNA binding;GO:0046982//protein heterodimerization activity;GO:0042803//protein homodimerization activity	GO:0006355//regulation of transcription, DNA-dependent	gi|224111822|ref|XP_002315989.1|/6.24357e-110/predicted protein [Populus trichocarpa]
Potri.006G027300	1254	129	786	14.9527	91.4249	2.61218	Up	2.59e-116	1.72e-114	K04035|1|7e-168|588|pop:POPTR_761926|magnesium-protoporphyrin IX monomethyl ester (oxidative) cyclase [EC:1.14.13.81]	GO:0009706//chloroplast inner membrane;GO:0009535//chloroplast thylakoid membrane;GO:0009706//chloroplast inner membrane;GO:0009535//chloroplast thylakoid membrane;GO:0009706//chloroplast inner membrane;GO:0009535//chloroplast thylakoid membrane;GO:0009706//chloroplast inner membrane;GO:0009535//chloroplast thylakoid membrane;GO:0009706//chloroplast inner membrane;GO:0009535//chloroplast thylakoi…	GO:0046914//transition metal ion binding;GO:0003677//DNA binding;GO:0048529//magnesium-protoporphyrin IX monomethyl ester (oxidative) cyclase activity;GO:0046914//transition metal ion binding;GO:0003677//DNA binding;GO:0048529//magnesium-protoporphyrin IX monomethyl ester (oxidative) cyclase activity;GO:0046914//transition metal ion binding;GO:0003677//DNA binding;GO:0048529//magnesium-protoporph…	GO:0006636//unsaturated fatty acid biosynthetic process;GO:0010207//photosystem II assembly;GO:0019288//isopentenyl diphosphate biosynthetic process, mevalonate-independent pathway;GO:0015995//chlorophyll biosynthetic process;GO:0019216//regulation of lipid metabolic process;GO:0009416//response to light stimulus;GO:0019344//cysteine biosynthetic process;GO:0055114//oxidation-reduction process;GO…	-
Potri.002G215800	1278	24	146	2.72965	16.6633	2.60989	Up	7.43e-23	8.78e-22	-	-	-	-	-
Potri.014G093900	564	26	158	6.70072	40.8618	2.60837	Up	1.34e-24	1.7e-23	-	GO:0010287//plastoglobule;GO:0009941//chloroplast envelope;GO:0009535//chloroplast thylakoid membrane;GO:0010287//plastoglobule;GO:0009941//chloroplast envelope;GO:0009535//chloroplast thylakoid membrane;GO:0010287//plastoglobule;GO:0009941//chloroplast envelope;GO:0009535//chloroplast thylakoid membrane;GO:0010287//plastoglobule;GO:0009941//chloroplast envelope;GO:0009535//chloroplast thylakoid …	-	-	-
Potri.004G003000	957	53	321	8.04991	48.9252	2.60353	Up	2.54e-48	6.14e-47	K05933|1|4e-163|572|pop:POPTR_746197|aminocyclopropanecarboxylate oxidase [EC:1.14.17.4]	GO:0005886//plasma membrane;GO:0005618//cell wall;GO:0005618//cell wall;GO:0005886//plasma membrane	GO:0005507//copper ion binding;GO:0009815//1-aminocyclopropane-1-carboxylate oxidase activity;GO:0016706//oxidoreductase activity, acting on paired donors, with incorporation or reduction of molecular oxygen, 2-oxoglutarate as one donor, and incorporation of one atom each of oxygen into both donors;GO:0005507//copper ion binding;GO:0009815//1-aminocyclopropane-1-carboxylate oxidase activity;GO:00…	GO:0009727//detection of ethylene stimulus;GO:0009693//ethylene biosynthetic process;GO:0009651//response to salt stress;GO:0055114//oxidation-reduction process;GO:0009620//response to fungus;GO:0055114//oxidation-reduction process;GO:0009693//ethylene biosynthetic process;GO:0009620//response to fungus;GO:0009651//response to salt stress;GO:0009727//detection of ethylene stimulus;GO:0009835//fru…	gi|224117980|ref|XP_002331528.1|/0/1-aminocyclopropane-1-carboxylate [Populus trichocarpa]
Potri.008G048700	1869	54	327	4.19964	25.5198	2.60328	Up	3.44e-49	8.49e-48	K07195|1|0.0|930|pop:POPTR_770437|exocyst complex component 7	GO:0000145//exocyst;GO:0005634//nucleus;GO:0005829//cytosol	-	GO:0010106//cellular response to iron ion starvation;GO:0015706//nitrate transport;GO:0006904//vesicle docking involved in exocytosis;GO:0006865//amino acid transport;GO:0010167//response to nitrate;GO:0006826//iron ion transport	-
Potri.004G179300	1392	22	133	2.29726	13.9364	2.60088	Up	7.16e-21	7.76e-20	K13691|1|0.0|695|pop:POPTR_810275|pathogen-inducible salicylic acid glucosyltransferase [EC:2.4.1.-]	-	GO:0052638//indole-3-butyrate beta-glucosyltransferase activity	GO:0071215//cellular response to abscisic acid stimulus;GO:0070301//cellular response to hydrogen peroxide;GO:0010016//shoot system morphogenesis;GO:0071475//cellular hyperosmotic salinity response;GO:0042631//cellular response to water deprivation;GO:0080024//indolebutyric acid metabolic process;GO:0080167//response to karrikin	gi|224080672|ref|XP_002306205.1|/0/predicted protein [Populus trichocarpa]
Potri.001G234600	1872	230	1385	17.8587	107.915	2.5952	Up	4.5e-202	5.54e-200	K07195|1|0.0|640|vvi:100241639|exocyst complex component 7	GO:0000145//exocyst	-	GO:0006887//exocytosis	-
Potri.002G092200	453	37	222	11.8722	71.4816	2.58999	Up	1.04e-33	1.76e-32	K07213|1|1e-13|75.5|sbi:SORBI_08g022260|copper chaperone	-	GO:0046872//metal ion binding	GO:0030001//metal ion transport	-
Potri.014G149300	417	33	198	11.5028	69.2578	2.58999	Up	3.15e-30	4.82e-29	-	-	GO:0004869//cysteine-type endopeptidase inhibitor activity	GO:0010466//negative regulation of peptidase activity	-
Potri.006G017500	597	8	48	1.94779	11.7275	2.58999	Up	2.53e-08	1.23e-07	-	-	-	-	-
Potri.009G107100	261	10	60	5.56912	33.5313	2.58999	Up	4.25e-10	2.42e-09	-	-	-	-	gi|224105503|ref|XP_002313834.1|/5.5935e-24/predicted protein [Populus trichocarpa]
Potri.017G030100	792	5	30	0.917639	5.52504	2.58999	Up	1.23e-05	4.56e-05	K01115|1|1e-07|54.3|vcn:VOLCADRAFT_99471|phospholipase D [EC:3.1.4.4]	GO:0009507//chloroplast	GO:0046906//tetrapyrrole binding;GO:0019899//enzyme binding	GO:0006098//pentose-phosphate shunt;GO:0016117//carotenoid biosynthetic process;GO:0043085//positive regulation of catalytic activity;GO:0010207//photosystem II assembly;GO:0010019//chloroplast-nucleus signaling pathway;GO:0015995//chlorophyll biosynthetic process;GO:0009965//leaf morphogenesis;GO:0030154//cell differentiation;GO:0019344//cysteine biosynthetic process;GO:0045893//positive regulat…	gi|224133134|ref|XP_002327969.1|/2.60391e-149/predicted protein [Populus trichocarpa]
Potri.008G153600	354	6	36	2.46363	14.8333	2.58999	Up	1.55e-06	6.36e-06	-	GO:0005739//mitochondrion	GO:0004462//lactoylglutathione lyase activity	GO:0005975//carbohydrate metabolic process;GO:0006661//phosphatidylinositol biosynthetic process;GO:0009741//response to brassinosteroid stimulus	-
Potri.010G103100	1326	10	60	1.09618	6.60005	2.58999	Up	4.25e-10	2.42e-09	-	GO:0000151//ubiquitin ligase complex	GO:0004842//ubiquitin-protein ligase activity	GO:0016567//protein ubiquitination;GO:0032491//detection of molecule of fungal origin	gi|118487984|gb|ABK95813.1|/0/unknown [Populus trichocarpa]
Potri.015G103900	1128	222	1325	28.6069	171.335	2.58239	Up	2.47e-192	2.84e-190	K07761|1|3e-107|387|ath:AT1G59970|gelatinase A [EC:3.4.24.24]	GO:0031012//extracellular matrix;GO:0031225//anchored to membrane;GO:0005576//extracellular region	GO:0004222//metalloendopeptidase activity;GO:0008270//zinc ion binding	GO:0030968//endoplasmic reticulum unfolded protein response;GO:0009693//ethylene biosynthetic process;GO:0010200//response to chitin;GO:0006508//proteolysis	-
Potri.002G114900	792	30	179	5.50584	32.9661	2.58195	Up	2.22e-27	3.11e-26	-	GO:0009507//chloroplast;GO:0009507//chloroplast;GO:0009507//chloroplast;GO:0009507//chloroplast;GO:0009507//chloroplast	-	GO:0010027//thylakoid membrane organization;GO:0019288//isopentenyl diphosphate biosynthetic process, mevalonate-independent pathway;GO:0010027//thylakoid membrane organization;GO:0019288//isopentenyl diphosphate biosynthetic process, mevalonate-independent pathway;GO:0010027//thylakoid membrane organization;GO:0019288//isopentenyl diphosphate biosynthetic process, mevalonate-independent pathway;…	-
Potri.014G000400	1755	85	507	7.03994	42.1377	2.58148	Up	1.15e-74	4.43e-73	K15891|1|2e-07|55.8|ppp:PHYPADRAFT_193687|farnesol dehydrogenase [EC:1.1.1.216]	GO:0009941//chloroplast envelope;GO:0009570//chloroplast stroma	GO:0000166//nucleotide binding	GO:0006413//translational initiation;GO:0046777//protein autophosphorylation;GO:0010155//regulation of proton transport	-
Potri.017G039200	2667	170	1011	9.26516	55.2927	2.5772	Up	7.24e-147	6.14e-145	K08776|1|0.0|1529|pop:POPTR_827120|puromycin-sensitive aminopeptidase [EC:3.4.11.-]	GO:0005829//cytosol;GO:0005634//nucleus;GO:0005886//plasma membrane;GO:0005829//cytosol;GO:0005634//nucleus;GO:0005886//plasma membrane;GO:0005829//cytosol;GO:0005634//nucleus;GO:0005886//plasma membrane;GO:0005829//cytosol;GO:0005634//nucleus;GO:0005886//plasma membrane;GO:0005829//cytosol;GO:0005634//nucleus;GO:0005886//plasma membrane;GO:0005829//cytosol;GO:0005634//nucleus;GO:0005886//plasma …	GO:0008270//zinc ion binding;GO:0004177//aminopeptidase activity;GO:0008237//metallopeptidase activity;GO:0008270//zinc ion binding;GO:0004177//aminopeptidase activity;GO:0008237//metallopeptidase activity;GO:0008270//zinc ion binding;GO:0004177//aminopeptidase activity;GO:0008237//metallopeptidase activity;GO:0008270//zinc ion binding;GO:0004177//aminopeptidase activity;GO:0008237//metallopeptid…	GO:0010498//proteasomal protein catabolic process;GO:0009926//auxin polar transport;GO:0010359//regulation of anion channel activity;GO:0007010//cytoskeleton organization;GO:0006094//gluconeogenesis;GO:0010498//proteasomal protein catabolic process;GO:0009926//auxin polar transport;GO:0010359//regulation of anion channel activity;GO:0007010//cytoskeleton organization;GO:0006094//gluconeogenesis;G…	gi|224132618|ref|XP_002327840.1|/0/predicted protein [Populus trichocarpa]
Potri.005G205800	1218	36	214	4.29618	25.6275	2.57657	Up	2.28e-32	3.73e-31	K02291|1|0.0|757|pop:POPTR_859793|phytoene synthase [EC:2.5.1.32]	-	GO:0016765//transferase activity, transferring alkyl or aryl (other than methyl) groups;GO:0016765//transferase activity, transferring alkyl or aryl (other than methyl) groups	GO:0009058//biosynthetic process;GO:0009058//biosynthetic process	-
Potri.010G142800	1119	1612	9548	209.393	1244.58	2.57137	Up	0	0	-	GO:0005618//cell wall;GO:0005886//plasma membrane;GO:0005618//cell wall;GO:0005886//plasma membrane	GO:0004553//hydrolase activity, hydrolyzing O-glycosyl compounds;GO:0004553//hydrolase activity, hydrolyzing O-glycosyl compounds	GO:0005975//carbohydrate metabolic process;GO:0009651//response to salt stress;GO:0009817//defense response to fungus, incompatible interaction;GO:0005975//carbohydrate metabolic process;GO:0009651//response to salt stress;GO:0009817//defense response to fungus, incompatible interaction	gi|320090187|gb|ADW08743.1|/0/1,3-beta-D-glucanase GH17_44 [Populus tremula x Populus tremuloides]
Potri.006G068200	915	13	77	2.06514	12.2747	2.57137	Up	1.65e-12	1.12e-11	K01115|1|5e-06|50.1|vcn:VOLCADRAFT_99471|phospholipase D [EC:3.1.4.4]	-	-	-	-
Potri.008G114600	288	13	77	6.56112	38.9976	2.57137	Up	1.65e-12	1.12e-11	-	-	-	-	-
Potri.T170100	297	11	65	5.38348	31.9225	2.56796	Up	9.57e-11	5.71e-10	-	-	GO:0003700//sequence-specific DNA binding transcription factor activity;GO:0043565//sequence-specific DNA binding	GO:0006355//regulation of transcription, DNA-dependent	-
Potri.003G071400	1110	33	194	4.32134	25.4929	2.56054	Up	2.75e-29	4.08e-28	K01206|1|7e-36|149|ath:AT1G67830|alpha-L-fucosidase [EC:3.2.1.51];K00514|3|7e-27|119|rcu:RCOM_1428040|zeta-carotene desaturase [EC:1.3.5.6]	GO:0005615//extracellular space	GO:0016298//lipase activity;GO:0004064//arylesterase activity	GO:0009753//response to jasmonic acid stimulus;GO:0006629//lipid metabolic process;GO:0009751//response to salicylic acid stimulus;GO:0009866//induced systemic resistance, ethylene mediated signaling pathway;GO:0050832//defense response to fungus	-
Potri.010G093300	600	7	41	1.6958	9.96718	2.55522	Up	3.41e-07	1.5e-06	K01115|1|7e-06|49.7|vcn:VOLCADRAFT_99471|phospholipase D [EC:3.1.4.4]	GO:0009535//chloroplast thylakoid membrane	GO:0097159//organic cyclic compound binding;GO:1901363	GO:0006098//pentose-phosphate shunt;GO:0019288//isopentenyl diphosphate biosynthetic process, mevalonate-independent pathway;GO:0010207//photosystem II assembly	gi|224111262|ref|XP_002315796.1|/2.92659e-109/predicted protein [Populus trichocarpa]
Potri.016G114500	1491	27	158	2.63217	15.4568	2.55392	Up	4.65e-24	5.84e-23	K15535|1|2e-10|66.2|cre:CHLREDRAFT_192398|phosphoglucan, water dikinase [EC:2.7.9.5]	GO:0005576//extracellular region	GO:2001070//starch binding;GO:0003824//catalytic activity;GO:2001070//starch binding;GO:0003824//catalytic activity;GO:2001070//starch binding;GO:0003824//catalytic activity;GO:2001070//starch binding;GO:0003824//catalytic activity;GO:2001070//starch binding;GO:0003824//catalytic activity;GO:2001070//starch binding;GO:0003824//catalytic activity;GO:0016787//hydrolase activity;GO:2001070//starch b…	GO:0008152//metabolic process;GO:0071704;GO:0071704;GO:0071704;GO:0071704;GO:0071704;GO:0005975//carbohydrate metabolic process;GO:0010264//myo-inositol hexakisphosphate biosynthetic process	-
Potri.003G167800	1347	33	193	3.56101	20.8992	2.55309	Up	4.71e-29	6.94e-28	K00688|1|2e-08|60.1|mtr:MTR_2g014460|starch phosphorylase [EC:2.4.1.1]	-	GO:0016597//amino acid binding	GO:0008152//metabolic process	-
Potri.017G032200	1515	13	76	1.24726	7.31713	2.55251	Up	2.84e-12	1.9e-11	K08150|1|0.0|952|pop:POPTR_292630|MFS transporter, SP family, solute carrier family 2 (myo-inositol transporter), member 13	GO:0009705//plant-type vacuole membrane;GO:0005886//plasma membrane;GO:0016021//integral to membrane	GO:0005351//sugar:hydrogen symporter activity;GO:0005366//myo-inositol:hydrogen symporter activity	GO:0015798//myo-inositol transport;GO:0055085//transmembrane transport	gi|224133102|ref|XP_002327961.1|/0/predicted protein [Populus trichocarpa]
Potri.016G059500	585	23	134	5.71477	33.4109	2.54755	Up	1.44e-20	1.53e-19	K03671|1|7e-09|59.7|pop:POPTR_285987|thioredoxin 1	GO:0009570//chloroplast stroma;GO:0009534//chloroplast thylakoid;GO:0009570//chloroplast stroma;GO:0009534//chloroplast thylakoid;GO:0009570//chloroplast stroma;GO:0009534//chloroplast thylakoid;GO:0009570//chloroplast stroma;GO:0009534//chloroplast thylakoid;GO:0009570//chloroplast stroma;GO:0009534//chloroplast thylakoid;GO:0009570//chloroplast stroma;GO:0009534//chloroplast thylakoid	GO:0009055//electron carrier activity;GO:0015035//protein disulfide oxidoreductase activity;GO:0009055//electron carrier activity;GO:0015035//protein disulfide oxidoreductase activity;GO:0009055//electron carrier activity;GO:0015035//protein disulfide oxidoreductase activity;GO:0009055//electron carrier activity;GO:0015035//protein disulfide oxidoreductase activity;GO:0009055//electron carrier ac…	GO:0045454//cell redox homeostasis;GO:0006662//glycerol ether metabolic process;GO:0045454//cell redox homeostasis;GO:0006662//glycerol ether metabolic process;GO:0045454//cell redox homeostasis;GO:0006662//glycerol ether metabolic process;GO:0045454//cell redox homeostasis;GO:0006662//glycerol ether metabolic process;GO:0045454//cell redox homeostasis;GO:0006662//glycerol ether metabolic process…	-
Potri.011G052900	441	115	670	37.9041	221.603	2.54755	Up	1.11e-96	5.89e-95	-	-	-	-	-
Potri.017G076400	3120	112	652	5.21784	30.4812	2.5464	Up	4.42e-94	2.24e-92	K13024|1|0.0|1490|pop:POPTR_831208|inositol hexakisphosphate/diphosphoinositol-pentakisphosphate kinase [EC:2.7.4.21 2.7.4.24]	GO:0005737//cytoplasm;GO:0005886//plasma membrane;GO:0005737//cytoplasm;GO:0005886//plasma membrane;GO:0005737//cytoplasm;GO:0005886//plasma membrane;GO:0005737//cytoplasm;GO:0005886//plasma membrane;GO:0005737//cytoplasm;GO:0005886//plasma membrane;GO:0005737//cytoplasm;GO:0005886//plasma membrane	GO:0003993//acid phosphatase activity;GO:0046914//transition metal ion binding;GO:0016491//oxidoreductase activity;GO:0016301//kinase activity;GO:0003993//acid phosphatase activity;GO:0046914//transition metal ion binding;GO:0016491//oxidoreductase activity;GO:0016301//kinase activity;GO:0003993//acid phosphatase activity;GO:0046914//transition metal ion binding;GO:0016491//oxidoreductase activit…	GO:0051567//histone H3-K9 methylation;GO:0016310//phosphorylation;GO:0055114//oxidation-reduction process;GO:0051567//histone H3-K9 methylation;GO:0007623//circadian rhythm;GO:0016310//phosphorylation;GO:0055114//oxidation-reduction process;GO:0051567//histone H3-K9 methylation;GO:0016310//phosphorylation;GO:0055114//oxidation-reduction process;GO:0051567//histone H3-K9 methylation;GO:0007623//ci…	gi|224140923|ref|XP_002323826.1|/0/predicted protein [Populus trichocarpa]
Potri.003G150000	2577	11	64	0.620448	3.62247	2.54559	Up	1.65e-10	9.68e-10	K13420|1|1e-114|412|rcu:RCOM_0633880|LRR receptor-like serine/threonine-protein kinase FLS2 [EC:2.7.11.1]	GO:0016021//integral to membrane;GO:0016021//integral to membrane	GO:0005524//ATP binding;GO:0004674//protein serine/threonine kinase activity;GO:0005524//ATP binding;GO:0004674//protein serine/threonine kinase activity	GO:0006468//protein phosphorylation;GO:0006468//protein phosphorylation	-
Potri.004G122900	717	630	3655	127.717	743.546	2.54147	Up	0	0	K13448|1|8e-16|82.4|ath:AT3G47480|calcium-binding protein CML	-	GO:0005509//calcium ion binding	-	gi|224077690|ref|XP_002305364.1|/1.63924e-118/predicted protein [Populus trichocarpa]
Potri.002G165700	897	5	29	0.810223	4.71569	2.54108	Up	2.14e-05	7.67e-05	K01183|1|8e-143|504|gmx:100785900|chitinase [EC:3.2.1.14]	-	GO:0003796//lysozyme activity	GO:0005975//carbohydrate metabolic process	-
Potri.003G033300	1341	5	29	0.541961	3.15434	2.54108	Up	2.14e-05	7.67e-05	-	GO:0005634//nucleus;GO:0009507//chloroplast;GO:0005634//nucleus;GO:0009507//chloroplast	-	-	-
Potri.001G242100	2139	19	110	1.29113	7.50104	2.53846	Up	4.53e-17	4.05e-16	K14494|1|1e-50|199|ppp:PHYPADRAFT_235432|DELLA protein	-	-	GO:0006355//regulation of transcription, DNA-dependent	-
Potri.010G218300	657	37	214	8.18584	47.5103	2.53704	Up	7.81e-32	1.26e-30	-	-	-	-	gi|224112961|ref|XP_002316346.1|/2.50613e-120/predicted protein [Populus trichocarpa]
Potri.007G044300	2019	18	104	1.29588	7.5134	2.53554	Up	3.4e-16	2.89e-15	K09838|1|0.0|1008|pop:POPTR_764537|zeaxanthin epoxidase [EC:1.14.13.90]	GO:0009941//chloroplast envelope;GO:0016020//membrane;GO:0009941//chloroplast envelope;GO:0016020//membrane;GO:0009941//chloroplast envelope;GO:0016020//membrane;GO:0009941//chloroplast envelope;GO:0016020//membrane;GO:0009941//chloroplast envelope;GO:0016020//membrane;GO:0009941//chloroplast envelope;GO:0016020//membrane;GO:0009941//chloroplast envelope;GO:0016020//membrane;GO:0009941//chloropla…	GO:0052662;GO:0052663;GO:0009540//zeaxanthin epoxidase [overall] activity;GO:0052662;GO:0052663;GO:0009540//zeaxanthin epoxidase [overall] activity;GO:0052662;GO:0052663;GO:0009540//zeaxanthin epoxidase [overall] activity;GO:0052662;GO:0052663;GO:0009540//zeaxanthin epoxidase [overall] activity;GO:0052662;GO:0052663;GO:0009540//zeaxanthin epoxidase [overall] activity;GO:0052662;GO:0052663;GO:0009…	GO:0022900//electron transport chain;GO:0009414//response to water deprivation;GO:0010114//response to red light;GO:0016123//xanthophyll biosynthetic process;GO:0009408//response to heat;GO:0006970//response to osmotic stress;GO:0009737//response to abscisic acid stimulus;GO:0006725//cellular aromatic compound metabolic process;GO:0009688//abscisic acid biosynthetic process;GO:0022900//electron t…	-
Potri.002G135100	1845	13	75	1.02417	5.92932	2.5334	Up	4.88e-12	3.2e-11	K01528|1|3e-89|328|cme:CME019C|dynamin GTPase [EC:3.6.5.5]	GO:0005739//mitochondrion;GO:0005773//vacuole;GO:0005886//plasma membrane	GO:0003924//GTPase activity;GO:0005525//GTP binding	GO:0006184//GTP catabolic process;GO:0046686//response to cadmium ion;GO:0050832//defense response to fungus	-
Potri.006G252200	396	17	98	6.23995	36.097	2.53227	Up	2.56e-15	2.07e-14	-	-	-	-	-
Potri.017G115100	1122	8	46	1.03639	5.98005	2.52859	Up	7.53e-08	3.52e-07	-	GO:0009941//chloroplast envelope;GO:0009535//chloroplast thylakoid membrane	-	GO:0031348//negative regulation of defense response;GO:0009867//jasmonic acid mediated signaling pathway;GO:0035304//regulation of protein dephosphorylation;GO:0009862//systemic acquired resistance, salicylic acid mediated signaling pathway;GO:0010363//regulation of plant-type hypersensitive response;GO:0010310//regulation of hydrogen peroxide metabolic process;GO:0006355//regulation of transcrip…	gi|224127476|ref|XP_002329287.1|/0/predicted protein [Populus trichocarpa]
Potri.002G236500	900	4	23	0.646018	3.72756	2.52859	Up	0.00017372	0.000549023	K13692|1|3e-67|246|ath:AT1G05560|UDP-glucose:(indol-3-yl)acetate beta-D-glucosyltransferase [EC:2.4.1.121]	GO:0009524//phragmoplast	GO:0080018//anthocyanin 5-O-glucosyltransferase activity;GO:0010294//abscisic acid glucosyltransferase activity;GO:0080002//UDP-glucose:4-aminobenzoate acylglucosyltransferase activity	GO:0046482//para-aminobenzoic acid metabolic process;GO:0009751//response to salicylic acid stimulus	-
Potri.T155100	312	341	1959	158.865	915.84	2.5273	Up	1.37e-276	2.62e-274	-	-	-	-	gi|224085874|ref|XP_002307722.1|/1.33982e-56/predicted protein [Populus trichocarpa]
Potri.004G219500	213	11	63	7.50655	43.142	2.52287	Up	2.83e-10	1.63e-09	-	GO:0005634//nucleus	GO:0003677//DNA binding	GO:0006355//regulation of transcription, DNA-dependent	gi|224118478|ref|XP_002331492.1|/1.79737e-71/predicted protein [Populus trichocarpa]
Potri.008G172100	840	7	40	1.21128	6.94577	2.5196	Up	5.88e-07	2.53e-06	K11294|1|6e-38|157|smo:SELMODRAFT_15428|nucleolin;K13195|4|1e-17|89.7|pop:POPTR_712972|cold-inducible RNA-binding protein;K13126|5|1e-17|89.7|ath:AT4G34110|polyadenylate-binding protein	GO:0030529//ribonucleoprotein complex	GO:0003676//nucleic acid binding;GO:0000166//nucleotide binding	-	-
Potri.001G105900	1569	207	1182	19.1767	109.884	2.51855	Up	5.43e-167	5.32e-165	K01904|1|5e-38|157|ath:AT4G05160|4-coumarate--CoA ligase [EC:6.2.1.12]	GO:0005829//cytosol;GO:0005739//mitochondrion;GO:0009506//plasmodesma;GO:0009570//chloroplast stroma;GO:0048046//apoplast;GO:0005829//cytosol;GO:0005739//mitochondrion;GO:0009506//plasmodesma;GO:0009570//chloroplast stroma;GO:0048046//apoplast;GO:0005829//cytosol;GO:0005739//mitochondrion;GO:0009506//plasmodesma;GO:0009570//chloroplast stroma;GO:0048046//apoplast;GO:0005829//cytosol;GO:0005739//m…	GO:0050203//oxalate-CoA ligase activity;GO:0008756//o-succinylbenzoate-CoA ligase activity;GO:0016208//AMP binding;GO:0050203//oxalate-CoA ligase activity;GO:0008756//o-succinylbenzoate-CoA ligase activity;GO:0016208//AMP binding;GO:0050203//oxalate-CoA ligase activity;GO:0008756//o-succinylbenzoate-CoA ligase activity;GO:0016208//AMP binding;GO:0050203//oxalate-CoA ligase activity;GO:0008756//o-…	GO:0015706//nitrate transport;GO:0010214//seed coat development;GO:0010167//response to nitrate;GO:0046482//para-aminobenzoic acid metabolic process;GO:0010030//positive regulation of seed germination;GO:0033611//oxalate catabolic process;GO:0046686//response to cadmium ion;GO:0050832//defense response to fungus;GO:0015706//nitrate transport;GO:0010214//seed coat development;GO:0010167//response …	-
Potri.008G106400	1929	503	2868	37.9021	216.864	2.51644	Up	0	0	K10529|1|0.0|1278|pop:POPTR_820569|alpha-dioxygenase [EC:1.-.-.-]	GO:0005576//extracellular region;GO:0005576//extracellular region	GO:0004601//peroxidase activity;GO:0020037//heme binding;GO:0016165//lipoxygenase activity;GO:0016174//NAD(P)H oxidase activity;GO:0004601//peroxidase activity;GO:0020037//heme binding;GO:0016165//lipoxygenase activity	GO:0015706//nitrate transport;GO:0071446//cellular response to salicylic acid stimulus;GO:0008219//cell death;GO:0042742//defense response to bacterium;GO:0010106//cellular response to iron ion starvation;GO:0009627//systemic acquired resistance;GO:0001561//fatty acid alpha-oxidation;GO:0009737//response to abscisic acid stimulus;GO:0006826//iron ion transport;GO:0010167//response to nitrate;GO:0…	-
Potri.001G035600	810	13	74	2.33284	13.3256	2.51404	Up	8.36e-12	5.41e-11	K14837|1|4e-19|94.4|rcu:RCOM_1278180|nucleolar protein 12;K03243|2|2e-17|88.6|aly:ARALYDRAFT_313019|translation initiation factor 5B;K15032|3|2e-09|62.4|rcu:RCOM_0047430|mTERF domain-containing protein, mitochondrial	-	-	-	-
Potri.005G206700	789	155	879	28.555	162.499	2.50862	Up	4.24e-124	2.99e-122	K02717|1|4e-148|522|pop:POPTR_818640|photosystem II oxygen-evolving enhancer protein 2	GO:0019898//extrinsic to membrane;GO:0031977//thylakoid lumen;GO:0009941//chloroplast envelope;GO:0009535//chloroplast thylakoid membrane;GO:0009570//chloroplast stroma;GO:0009654//oxygen evolving complex;GO:0048046//apoplast;GO:0019898//extrinsic to membrane;GO:0031977//thylakoid lumen;GO:0009941//chloroplast envelope;GO:0009535//chloroplast thylakoid membrane;GO:0009570//chloroplast stroma;GO:0…	GO:0008266//poly(U) RNA binding;GO:0005509//calcium ion binding;GO:0032440//2-alkenal reductase [NAD(P)] activity;GO:0008266//poly(U) RNA binding;GO:0005509//calcium ion binding;GO:0032440//2-alkenal reductase [NAD(P)] activity;GO:0008266//poly(U) RNA binding;GO:0005509//calcium ion binding;GO:0032440//2-alkenal reductase [NAD(P)] activity;GO:0008266//poly(U) RNA binding;GO:0005509//calcium ion b…	GO:0055114//oxidation-reduction process;GO:0042742//defense response to bacterium;GO:0015979//photosynthesis;GO:0055114//oxidation-reduction process;GO:0042742//defense response to bacterium;GO:0015979//photosynthesis;GO:0055114//oxidation-reduction process;GO:0042742//defense response to bacterium;GO:0015979//photosynthesis;GO:0055114//oxidation-reduction process;GO:0042742//defense response to …	-
Potri.001G158800	666	15	85	3.27374	18.6159	2.50752	Up	2.5e-13	1.79e-12	-	-	-	GO:0044763;GO:1901700;GO:0050794//regulation of cellular process;GO:0006950//response to stress	-
Potri.012G110600	549	12	68	3.17714	18.0666	2.50752	Up	6.36e-11	3.86e-10	-	GO:0005773//vacuole	-	-	-
Potri.008G205400	810	6	34	1.0767	6.12257	2.50752	Up	4.63e-06	1.8e-05	K10144|1|2e-172|603|pop:POPTR_565361|RING finger and CHY zinc finger domain-containing protein 1 [EC:6.3.2.19]	GO:0005634//nucleus	GO:0008270//zinc ion binding	-	-
Potri.014G101100	1236	6	34	0.705602	4.01236	2.50752	Up	4.63e-06	1.8e-05	K09561|1|3e-06|51.6|vcn:VOLCADRAFT_67840|STIP1 homology and U-box containing protein 1 [EC:6.3.2.19];K10597|3|4e-06|50.8|cre:CHLREDRAFT_148383|ubiquitin conjugation factor E4 B [EC:6.3.2.19]	GO:0000151//ubiquitin ligase complex	GO:0004842//ubiquitin-protein ligase activity	GO:0016567//protein ubiquitination	-
Potri.014G016200	1125	18	102	2.32566	13.2247	2.50752	Up	9.98e-16	8.25e-15	-	GO:0043231//intracellular membrane-bounded organelle	GO:0016874//ligase activity	GO:0006511//ubiquitin-dependent protein catabolic process;GO:0006869//lipid transport;GO:0015824//proline transport	-
Potri.014G001100	1230	35	198	4.13609	23.4801	2.5051	Up	3.66e-29	5.43e-28	-	GO:0005739//mitochondrion;GO:0005739//mitochondrion;GO:0005739//mitochondrion;GO:0016020//membrane;GO:0005739//mitochondrion	GO:0016772//transferase activity, transferring phosphorus-containing groups	GO:0010264//myo-inositol hexakisphosphate biosynthetic process;GO:0010264//myo-inositol hexakisphosphate biosynthetic process;GO:0010264//myo-inositol hexakisphosphate biosynthetic process	-
Potri.004G138400	1563	23	130	2.13893	12.1318	2.50383	Up	1.24e-19	1.26e-18	K01772|1|0.0|654|pop:POPTR_582168|ferrochelatase [EC:4.99.1.1]	GO:0009507//chloroplast;GO:0005634//nucleus;GO:0009507//chloroplast;GO:0005634//nucleus;GO:0009507//chloroplast;GO:0005634//nucleus;GO:0009507//chloroplast;GO:0005634//nucleus;GO:0009507//chloroplast;GO:0005634//nucleus;GO:0009507//chloroplast;GO:0005634//nucleus	GO:0005515//protein binding;GO:0004325//ferrochelatase activity;GO:0004674//protein serine/threonine kinase activity;GO:0005515//protein binding;GO:0004325//ferrochelatase activity;GO:0004674//protein serine/threonine kinase activity;GO:0005515//protein binding;GO:0004325//ferrochelatase activity;GO:0004674//protein serine/threonine kinase activity;GO:0005515//protein binding;GO:0004325//ferroche…	GO:0006098//pentose-phosphate shunt;GO:0019760//glucosinolate metabolic process;GO:0016117//carotenoid biosynthetic process;GO:0043085//positive regulation of catalytic activity;GO:0019252//starch biosynthetic process;GO:0006397//mRNA processing;GO:0006783//heme biosynthetic process;GO:0019288//isopentenyl diphosphate biosynthetic process, mevalonate-independent pathway;GO:0000023//maltose metabo…	gi|224122764|ref|XP_002330470.1|/0/predicted protein [Populus trichocarpa]
Potri.016G071700	708	11	62	2.25833	12.7732	2.49979	Up	4.86e-10	2.76e-09	-	-	-	-	-
Potri.014G056800	1842	8	45	0.631288	3.56338	2.49688	Up	1.29e-07	5.91e-07	K00464|1|6e-26|117|vcn:VOLCADRAFT_95405|all-trans-8'-apo-beta-carotenal 15,15'-oxygenase [EC:1.14.99.41];K09840|3|4e-21|101|aly:ARALYDRAFT_898946|9-cis-epoxycarotenoid dioxygenase [EC:1.13.11.51]	GO:0009570//chloroplast stroma	GO:0045549//9-cis-epoxycarotenoid dioxygenase activity	GO:0010223//secondary shoot formation;GO:0016121//carotene catabolic process;GO:0043289;GO:0009926//auxin polar transport;GO:0016124//xanthophyll catabolic process	-
Potri.009G117500	534	24	135	6.53277	36.875	2.49688	Up	2.83e-20	2.97e-19	-	GO:0005737//cytoplasm;GO:0005886//plasma membrane;GO:0005737//cytoplasm;GO:0005886//plasma membrane;GO:0005737//cytoplasm;GO:0005886//plasma membrane	-	GO:0009269//response to desiccation;GO:0019375//galactolipid biosynthetic process;GO:0016036//cellular response to phosphate starvation;GO:0042631//cellular response to water deprivation;GO:0002238//response to molecule of fungal origin;GO:0009269//response to desiccation;GO:0019375//galactolipid biosynthetic process;GO:0016036//cellular response to phosphate starvation;GO:0042631//cellular respo…	gi|224103403|ref|XP_002313042.1|/4.20806e-96/predicted protein [Populus trichocarpa]
Potri.013G001600	165	206	1154	181.472	1020.14	2.49095	Up	4.86e-161	4.57e-159	-	GO:0016021//integral to membrane;GO:0016023//cytoplasmic membrane-bounded vesicle;GO:0005886//plasma membrane;GO:0016021//integral to membrane;GO:0016023//cytoplasmic membrane-bounded vesicle;GO:0005886//plasma membrane;GO:0016021//integral to membrane;GO:0016023//cytoplasmic membrane-bounded vesicle;GO:0005886//plasma membrane;GO:0016021//integral to membrane;GO:0016023//cytoplasmic membrane-bou…	-	GO:0009414//response to water deprivation;GO:0009409//response to cold;GO:0042538//hyperosmotic salinity response;GO:0032940//secretion by cell;GO:0009737//response to abscisic acid stimulus;GO:0006833//water transport;GO:0007030//Golgi organization;GO:0006096//glycolysis;GO:0046686//response to cadmium ion;GO:0009414//response to water deprivation;GO:0009409//response to cold;GO:0042538//hyperos…	-
Potri.014G030700	276	5	28	2.63323	14.7975	2.49045	Up	3.7e-05	0.000128864	-	-	GO:0005509//calcium ion binding	-	-
Potri.015G054500	966	10	56	1.5047	8.45572	2.49045	Up	3.72e-09	1.95e-08	K09286|1|2e-17|89.4|pop:POPTR_571923|EREBP-like factor	GO:0005634//nucleus	GO:0003700//sequence-specific DNA binding transcription factor activity;GO:0003677//DNA binding	GO:0006355//regulation of transcription, DNA-dependent	-
Potri.006G062300	1632	10	56	0.89065	5.00504	2.49045	Up	3.72e-09	1.95e-08	K08193|1|3e-43|174|cme:CMP354C|MFS transporter, ACS family, solute carrier family 17 (sodium-dependent inorganic phosphate cotransporter), other;K12303|4|5e-27|120|cre:CHLREDRAFT_78631|MFS transporter, ACS family, solute carrier family 17 (sodium-dependent inorganic phosphate cotransporter), member 9	GO:0016021//integral to membrane;GO:0009536//plastid;GO:0016021//integral to membrane;GO:0009536//plastid;GO:0016021//integral to membrane;GO:0009536//plastid;GO:0016021//integral to membrane;GO:0009536//plastid;GO:0016021//integral to membrane;GO:0009536//plastid;GO:0016021//integral to membrane;GO:0009536//plastid;GO:0031969//chloroplast membrane;GO:0016021//integral to membrane	GO:0005315//inorganic phosphate transmembrane transporter activity;GO:0005315//inorganic phosphate transmembrane transporter activity;GO:0005315//inorganic phosphate transmembrane transporter activity;GO:0005315//inorganic phosphate transmembrane transporter activity;GO:0005315//inorganic phosphate transmembrane transporter activity;GO:0005315//inorganic phosphate transmembrane transporter activi…	GO:0055085//transmembrane transport;GO:0055085//transmembrane transport;GO:0055085//transmembrane transport;GO:0055085//transmembrane transport;GO:0055085//transmembrane transport;GO:0055085//transmembrane transport;GO:0055085//transmembrane transport;GO:0006811//ion transport	-
Potri.007G059300	1536	10	56	0.946315	5.31785	2.49045	Up	3.72e-09	1.95e-08	K00666|1|1e-130|465|sbi:SORBI_10g012080|fatty-acyl-CoA synthase [EC:6.2.1.-];K01904|2|4e-34|144|bdi:100845934|4-coumarate--CoA ligase [EC:6.2.1.12]	GO:0005777//peroxisome;GO:0005739//mitochondrion	GO:0016208//AMP binding;GO:0003824//catalytic activity	GO:0015996//chlorophyll catabolic process	-
Potri.003G131300	1995	63	352	4.59013	25.7359	2.48718	Up	3.12e-50	7.91e-49	-	GO:0005829//cytosol;GO:0009506//plasmodesma;GO:0005634//nucleus;GO:0005829//cytosol;GO:0009506//plasmodesma;GO:0005634//nucleus;GO:0005829//cytosol;GO:0009506//plasmodesma;GO:0005634//nucleus;GO:0005829//cytosol;GO:0009506//plasmodesma;GO:0005634//nucleus;GO:0005829//cytosol;GO:0009506//plasmodesma;GO:0005634//nucleus	GO:0043565//sequence-specific DNA binding;GO:0005515//protein binding;GO:0003700//sequence-specific DNA binding transcription factor activity;GO:0043565//sequence-specific DNA binding;GO:0005515//protein binding;GO:0003700//sequence-specific DNA binding transcription factor activity;GO:0043565//sequence-specific DNA binding;GO:0005515//protein binding;GO:0003700//sequence-specific DNA binding tra…	GO:0006355//regulation of transcription, DNA-dependent;GO:0048481//ovule development;GO:0006355//regulation of transcription, DNA-dependent;GO:0048481//ovule development;GO:0006355//regulation of transcription, DNA-dependent;GO:0048481//ovule development;GO:0006355//regulation of transcription, DNA-dependent;GO:0048481//ovule development;GO:0006355//regulation of transcription, DNA-dependent;GO:0…	-
Potri.005G181500	1455	12	67	1.1988	6.71663	2.48615	Up	1.09e-10	6.48e-10	K15015|1|7e-14|77.4|bdi:100845904|solute carrier family 32 (vesicular inhibitory amino acid transporter)	GO:0016021//integral to membrane;GO:0005886//plasma membrane	GO:0015172//acidic amino acid transmembrane transporter activity;GO:0015174//basic amino acid transmembrane transporter activity;GO:0015175//neutral amino acid transmembrane transporter activity;GO:0015399//primary active transmembrane transporter activity	GO:0015804//neutral amino acid transport;GO:0010363//regulation of plant-type hypersensitive response;GO:0015696//ammonium transport;GO:0043090//amino acid import;GO:0006862//nucleotide transport;GO:0015809//arginine transport;GO:0006612//protein targeting to membrane;GO:0006944//cellular membrane fusion;GO:0043069//negative regulation of programmed cell death;GO:0006888//ER to Golgi vesicle-medi…	-
Potri.001G089700	1824	7	39	0.557828	3.11874	2.48307	Up	1.01e-06	4.23e-06	-	GO:0046658//anchored to plasma membrane;GO:0046658//anchored to plasma membrane;GO:0046658//anchored to plasma membrane;GO:0046658//anchored to plasma membrane	-	-	-
Potri.003G088700	1707	9	50	0.766366	4.27244	2.47896	Up	2.87e-08	1.39e-07	K00873|1|0.0|1110|pop:POPTR_580106|pyruvate kinase [EC:2.7.1.40]	GO:0009570//chloroplast stroma	GO:0030955//potassium ion binding;GO:0004743//pyruvate kinase activity;GO:0000287//magnesium ion binding	GO:0006633//fatty acid biosynthetic process;GO:0006096//glycolysis;GO:0016310//phosphorylation	-
Potri.007G052300	1824	20	111	1.59379	8.87642	2.47751	Up	8.82e-17	7.73e-16	-	-	-	GO:0006950//response to stress	-
Potri.005G189300	711	58	321	11.8573	65.8529	2.47347	Up	1.15e-45	2.59e-44	-	-	-	-	-
Potri.002G118900	801	70	387	12.7026	70.4722	2.47193	Up	1.1e-54	3.06e-53	-	GO:0005737//cytoplasm	GO:0080030//methyl indole-3-acetate esterase activity;GO:0004091//carboxylesterase activity;GO:0050253//retinyl-palmitate esterase activity;GO:0080031//methyl salicylate esterase activity;GO:0080032//methyl jasmonate esterase activity	GO:0009611//response to wounding;GO:0015824//proline transport;GO:0009805//coumarin biosynthetic process	-
Potri.003G080600	963	103	569	15.5467	86.1838	2.47081	Up	1.42e-79	5.94e-78	K09286|1|0.0|645|pop:POPTR_799725|EREBP-like factor	GO:0005634//nucleus	GO:0003700//sequence-specific DNA binding transcription factor activity;GO:0003677//DNA binding	GO:0006355//regulation of transcription, DNA-dependent	-
Potri.002G001400	579	276	1519	69.2879	382.665	2.46541	Up	7.13e-209	9.34e-207	K13448|1|9e-108|388|pop:POPTR_709761|calcium-binding protein CML	-	GO:0005509//calcium ion binding	-	-
Potri.009G020000	645	14	77	3.15497	17.4129	2.46446	Up	5.51e-12	3.6e-11	-	-	-	-	gi|224104571|ref|XP_002313483.1|/4.50811e-114/predicted protein [Populus trichocarpa]
Potri.017G135300	429	6	33	2.03292	11.2201	2.46446	Up	7.96e-06	3.01e-05	-	-	-	-	gi|224069198|ref|XP_002302924.1|/2.31007e-36/predicted protein [Populus trichocarpa]
Potri.T148000	432	46	253	15.4775	85.4233	2.46446	Up	3.52e-36	6.39e-35	-	GO:0005622//intracellular	GO:0008270//zinc ion binding	GO:0009628//response to abiotic stimulus;GO:0006950//response to stress	-
Potri.015G071900	1365	6	33	0.638919	3.52631	2.46446	Up	7.96e-06	3.01e-05	K13691|1|4e-134|476|rcu:RCOM_0100870|pathogen-inducible salicylic acid glucosyltransferase [EC:2.4.1.-]	-	GO:0047251//thiohydroximate beta-D-glucosyltransferase activity	GO:0042742//defense response to bacterium;GO:0019761//glucosinolate biosynthetic process;GO:0052544//defense response by callose deposition in cell wall	-
Potri.002G167900	240	14	77	8.47899	46.7971	2.46446	Up	5.51e-12	3.6e-11	-	-	-	-	-
Potri.015G135400	975	4	22	0.596324	3.29123	2.46446	Up	0.000300438	0.000914934	K00215|1|1e-160|445|pop:POPTR_835294|dihydrodipicolinate reductase [EC:1.3.1.26]	GO:0009570//chloroplast stroma;GO:0009570//chloroplast stroma;GO:0009570//chloroplast stroma;GO:0009570//chloroplast stroma;GO:0009570//chloroplast stroma;GO:0009570//chloroplast stroma	GO:0070402//NADPH binding;GO:0008839//4-hydroxy-tetrahydrodipicolinate reductase;GO:0070402//NADPH binding;GO:0008839//4-hydroxy-tetrahydrodipicolinate reductase;GO:0070402//NADPH binding;GO:0008839//4-hydroxy-tetrahydrodipicolinate reductase;GO:0070402//NADPH binding;GO:0008839//4-hydroxy-tetrahydrodipicolinate reductase;GO:0070402//NADPH binding;GO:0008839//4-hydroxy-tetrahydrodipicolinate redu…	GO:0010103//stomatal complex morphogenesis;GO:0009089//lysine biosynthetic process via diaminopimelate;GO:0010207//photosystem II assembly;GO:0042742//defense response to bacterium;GO:0016556//mRNA modification;GO:0009773//photosynthetic electron transport in photosystem I;GO:0009965//leaf morphogenesis;GO:0030154//cell differentiation;GO:0045893//positive regulation of transcription, DNA-depende…	-
Potri.005G107500	645	22	121	4.95781	27.3631	2.46446	Up	4.57e-18	4.3e-17	-	-	-	-	-
Potri.010G076700	2817	4	22	0.206396	1.13914	2.46446	Up	0.000300438	0.000915024	-	GO:0005634//nucleus;GO:0005634//nucleus;GO:0005634//nucleus;GO:0005634//nucleus;GO:0005634//nucleus	GO:0003677//DNA binding;GO:0003677//DNA binding;GO:0003677//DNA binding;GO:0003677//DNA binding;GO:0003677//DNA binding	GO:0016570//histone modification;GO:0006352//DNA-dependent transcription, initiation;GO:0016570//histone modification;GO:0006352//DNA-dependent transcription, initiation;GO:0016570//histone modification;GO:0006352//DNA-dependent transcription, initiation;GO:0016570//histone modification;GO:0006352//DNA-dependent transcription, initiation;GO:0016570//histone modification;GO:0006352//DNA-dependent …	gi|224102163|ref|XP_002312573.1|/0/predicted protein [Populus trichocarpa]
Potri.001G058500	336	37	203	16.0063	88.1244	2.46091	Up	2.77e-29	4.11e-28	-	-	-	-	-
Potri.007G006100	501	45	246	13.0558	71.6204	2.45569	Up	4.41e-35	7.77e-34	-	-	-	-	-
Potri.016G143400	432	15	82	5.04702	27.6866	2.45569	Up	1.24e-12	8.5e-12	-	GO:0005576//extracellular region	GO:0004672//protein kinase activity;GO:0004672//protein kinase activity;GO:0000166//nucleotide binding;GO:0004672//protein kinase activity;GO:0000166//nucleotide binding	GO:0016310//phosphorylation;GO:0016310//phosphorylation	-
Potri.011G081400	984	15	82	2.21576	12.1551	2.45569	Up	1.24e-12	8.5e-12	K15032|1|4e-26|117|ppp:PHYPADRAFT_22863|mTERF domain-containing protein, mitochondrial;K15031|2|2e-23|108|aly:ARALYDRAFT_481036|transcription termination factor, mitochondrial	GO:0009507//chloroplast	-	-	-
Potri.018G059800	1029	13	71	1.83635	10.0643	2.45433	Up	4.17e-11	2.56e-10	K04345|1|8e-28|123|ath:AT2G20050|protein kinase A [EC:2.7.11.11];K14497|4|8e-27|119|bdi:100838998|protein phosphatase 2C [EC:3.1.3.16]	-	GO:0004721//phosphoprotein phosphatase activity	GO:0008152//metabolic process	-
Potri.010G012100	324	1317	7185	590.837	3234.61	2.45276	Up	0	0	-	GO:0009507//chloroplast	-	GO:0009414//response to water deprivation;GO:0009737//response to abscisic acid stimulus;GO:0009414//response to water deprivation;GO:0009737//response to abscisic acid stimulus;GO:0009790//embryo development;GO:0009414//response to water deprivation;GO:0009737//response to abscisic acid stimulus	gi|224110412|ref|XP_002315512.1|/1.46755e-53/predicted protein [Populus trichocarpa]
Potri.006G133000	990	11	60	1.61505	8.84007	2.45248	Up	1.42e-09	7.74e-09	K12133|1|7e-28|123|ath:AT1G01060|LATE ELONGATED HYPOCOTYL;K12134|2|2e-27|121|aly:ARALYDRAFT_904154|circadian clock associated 1	GO:0005634//nucleus;GO:0005634//nucleus;GO:0005634//nucleus;GO:0005634//nucleus;GO:0005634//nucleus;GO:0005634//nucleus	GO:0003677//DNA binding;GO:0003700//sequence-specific DNA binding transcription factor activity;GO:0003682//chromatin binding;GO:0003677//DNA binding;GO:0003700//sequence-specific DNA binding transcription factor activity;GO:0003682//chromatin binding;GO:0003677//DNA binding;GO:0003700//sequence-specific DNA binding transcription factor activity;GO:0003682//chromatin binding;GO:0003677//DNA bindi…	GO:0009753//response to jasmonic acid stimulus;GO:0009739//response to gibberellin stimulus;GO:0009651//response to salt stress;GO:0006355//regulation of transcription, DNA-dependent;GO:0009751//response to salicylic acid stimulus;GO:0032922//circadian regulation of gene expression;GO:0009733//response to auxin stimulus;GO:0043966//histone H3 acetylation;GO:0048574//long-day photoperiodism, flowe…	-
Potri.006G032300	783	731	3985	135.701	742.346	2.45166	Up	0	0	-	-	-	GO:0009628//response to abiotic stimulus;GO:0006950//response to stress	-
Potri.009G078800	762	9	49	1.71678	9.37952	2.44981	Up	4.9e-08	2.33e-07	-	-	-	-	gi|224103841|ref|XP_002313215.1|/3.9801e-110/predicted protein [Populus trichocarpa]
Potri.003G071900	621	14	76	3.2769	17.851	2.4456	Up	9.38e-12	6.04e-11	-	GO:0005739//mitochondrion	-	-	-
Potri.006G034300	774	5	27	0.93898	5.08818	2.43798	Up	6.35e-05	0.000214382	-	GO:0019898//extrinsic to membrane;GO:0009570//chloroplast stroma;GO:0009654//oxygen evolving complex;GO:0009543//chloroplast thylakoid lumen;GO:0019898//extrinsic to membrane;GO:0009570//chloroplast stroma;GO:0009654//oxygen evolving complex;GO:0009543//chloroplast thylakoid lumen	GO:0005509//calcium ion binding;GO:0005515//protein binding;GO:0005509//calcium ion binding;GO:0005515//protein binding	GO:0009965//leaf morphogenesis;GO:0010027//thylakoid membrane organization;GO:0030154//cell differentiation;GO:0015979//photosynthesis;GO:0009965//leaf morphogenesis;GO:0010027//thylakoid membrane organization;GO:0030154//cell differentiation;GO:0015979//photosynthesis	-
Potri.002G244400	399	5	27	1.82148	9.8703	2.43798	Up	6.35e-05	0.000214405	-	-	-	GO:0006457//protein folding;GO:0009644//response to high light intensity;GO:0042542//response to hydrogen peroxide;GO:0009408//response to heat;GO:0006457//protein folding;GO:0009644//response to high light intensity;GO:0042542//response to hydrogen peroxide;GO:0009408//response to heat	-
Potri.009G104400	981	5	27	0.740846	4.01453	2.43798	Up	6.35e-05	0.000214429	K13258|1|7e-69|259|gmx:547489|2-hydroxyisoflavanone dehydratase [EC:4.2.1.105];K14493|2|3e-32|138|ppp:PHYPADRAFT_118478|gibberellin receptor GID1 [EC:3.-.-.-]	-	GO:0004091//carboxylesterase activity	GO:0008152//metabolic process	gi|224103559|ref|XP_002313103.1|/0/predicted protein [Populus trichocarpa]
Potri.002G002100	645	13	70	2.92962	15.8299	2.43387	Up	7.1e-11	4.29e-10	-	GO:0005730//nucleolus	-	GO:0035556//intracellular signal transduction;GO:0002679//respiratory burst involved in defense response;GO:0010200//response to chitin;GO:0015824//proline transport;GO:0009873//ethylene mediated signaling pathway	-
Potri.001G451100	1116	376	2020	48.9723	264.014	2.43058	Up	1.48e-272	2.76e-270	K05279|1|3e-113|407|pop:POPTR_834247|flavonol 3-O-methyltransferase [EC:2.1.1.76];K13066|3|8e-108|389|pop:POPTR_824484|caffeic acid 3-O-methyltransferase [EC:2.1.1.68]	GO:0044424//intracellular part	GO:0008757//S-adenosylmethionine-dependent methyltransferase activity;GO:0046983//protein dimerization activity;GO:0008171//O-methyltransferase activity	GO:0009699//phenylpropanoid biosynthetic process;GO:0032259//methylation	-
Potri.009G144000	1143	14	75	1.78036	9.57094	2.42649	Up	1.59e-11	1.01e-10	-	GO:0030173//integral to Golgi membrane	GO:0003836//beta-galactoside (CMP) alpha-2,3-sialyltransferase activity	GO:0006486//protein glycosylation	gi|224080782|ref|XP_002306228.1|/0/predicted protein [Populus trichocarpa]
Potri.015G032200	1335	27	144	2.93974	15.7333	2.42006	Up	8.1e-21	8.74e-20	K01099|1|1e-56|218|ota:Ot04g02290|phosphatidylinositol-bisphosphatase [EC:3.1.3.36]	GO:0005634//nucleus	GO:0052745//inositol phosphate phosphatase activity	GO:0010413//glucuronoxylan metabolic process;GO:0045492//xylan biosynthetic process;GO:0046854//phosphatidylinositol phosphorylation	-
Potri.004G161500	984	248	1322	36.6339	195.964	2.41933	Up	4.41e-178	4.69e-176	-	GO:0005634//nucleus;GO:0005634//nucleus	GO:0008270//zinc ion binding;GO:0043565//sequence-specific DNA binding;GO:0003700//sequence-specific DNA binding transcription factor activity;GO:0008270//zinc ion binding;GO:0043565//sequence-specific DNA binding;GO:0003700//sequence-specific DNA binding transcription factor activity	GO:0045893//positive regulation of transcription, DNA-dependent;GO:0045893//positive regulation of transcription, DNA-dependent	gi|224105311|ref|XP_002313763.1|/1.42765e-151/predicted protein [Populus trichocarpa]
Potri.010G251800	750	31	165	6.00797	32.0895	2.41715	Up	1.3e-23	1.6e-22	K12135|1|2e-08|58.9|aly:ARALYDRAFT_488429|zinc finger protein CONSTANS	GO:0043231//intracellular membrane-bounded organelle;GO:0005737//cytoplasm	GO:0008270//zinc ion binding	GO:0071482//cellular response to light stimulus;GO:0006355//regulation of transcription, DNA-dependent;GO:0009791//post-embryonic development;GO:0007165//signal transduction;GO:0009639//response to red or far red light	gi|224113263|ref|XP_002316440.1|/5.52824e-142/predicted protein [Populus trichocarpa]
Potri.005G081200	489	16	85	4.75596	25.3542	2.41442	Up	8.08e-13	5.61e-12	K05283|1|2e-09|62.4|aly:ARALYDRAFT_354960|phosphatidylinositol glycan, class W [EC:2.3.-.-];K15692|2|5e-09|60.8|bdi:100845565|E3 ubiquitin-protein ligase RNF13 [EC:6.3.2.19];K11982|3|6e-09|60.5|ppp:PHYPADRAFT_169900|E3 ubiquitin-protein ligase RNF115/126 [EC:6.3.2.19]	-	GO:0008270//zinc ion binding;GO:0004842//ubiquitin-protein ligase activity;GO:0005515//protein binding	GO:0009789//positive regulation of abscisic acid mediated signaling pathway;GO:0009651//response to salt stress;GO:0016567//protein ubiquitination;GO:0047484//regulation of response to osmotic stress	-
Potri.018G143700	519	10	53	2.80066	14.8953	2.41102	Up	1.85e-08	9.15e-08	-	-	-	-	-
Potri.001G005900	1623	34	180	3.045	16.1768	2.40941	Up	1.56e-25	2.05e-24	K13071|1|6e-76|283|osa:4331611|pheophorbide a oxygenase [EC:1.14.12.20]	GO:0009941//chloroplast envelope;GO:0009941//chloroplast envelope;GO:0009941//chloroplast envelope;GO:0009941//chloroplast envelope;GO:0009941//chloroplast envelope	GO:0046872//metal ion binding;GO:0009055//electron carrier activity;GO:0010277//chlorophyllide a oxygenase [overall] activity;GO:0051537//2 iron, 2 sulfur cluster binding;GO:0046872//metal ion binding;GO:0009055//electron carrier activity;GO:0010277//chlorophyllide a oxygenase [overall] activity;GO:0051537//2 iron, 2 sulfur cluster binding;GO:0046872//metal ion binding;GO:0009055//electron carrie…	GO:0055114//oxidation-reduction process;GO:0055114//oxidation-reduction process;GO:0055114//oxidation-reduction process;GO:0055114//oxidation-reduction process;GO:0055114//oxidation-reduction process	-
Potri.017G084600	1521	131	693	12.519	66.4574	2.40831	Up	1.01e-93	5.06e-92	K11294|1|7e-08|57.8|pop:POPTR_818339|nucleolin;K14835|4|2e-06|53.1|ath:AT4G26600|ribosomal RNA methyltransferase Nop2 [EC:2.1.1.-]	-	GO:0003677//DNA binding;GO:0008270//zinc ion binding;GO:0003677//DNA binding;GO:0008270//zinc ion binding	GO:0006355//regulation of transcription, DNA-dependent;GO:0006355//regulation of transcription, DNA-dependent	gi|224140999|ref|XP_002323863.1|/0/predicted protein [Populus trichocarpa]
Potri.005G204600	1740	382	2018	31.9111	169.165	2.40631	Up	4.26e-269	7.83e-267	K00924|1|5e-33|141|ath:AT5G22850|[EC:2.7.1.-]	GO:0005840//ribosome;GO:0005576//extracellular region	GO:0003677//DNA binding;GO:0003735//structural constituent of ribosome;GO:0004190//aspartic-type endopeptidase activity	GO:0010200//response to chitin;GO:0050832//defense response to fungus;GO:0006508//proteolysis;GO:0006412//translation	-
Potri.001G295500	723	291	1531	58.5035	308.871	2.40041	Up	4.85e-204	6.07e-202	-	GO:0005622//intracellular	GO:0008270//zinc ion binding	-	-
Potri.011G096500	912	8	42	1.27504	6.71729	2.39734	Up	6.46e-07	2.77e-06	-	-	-	-	-
Potri.015G086400	2259	16	84	1.02951	5.42379	2.39734	Up	1.37e-12	9.33e-12	K06617|1|0.0|813|ath:AT3G57520|raffinose synthase [EC:2.4.1.82]	-	GO:0016757//transferase activity, transferring glycosyl groups	GO:0008152//metabolic process	-
Potri.004G199400	459	28	147	8.86691	46.7137	2.39734	Up	5.28e-21	5.75e-20	K14332|1|3e-65|247|pop:POPTR_741765|photosystem I subunit PsaO	GO:0009522//photosystem I;GO:0009507//chloroplast;GO:0005739//mitochondrion;GO:0009522//photosystem I;GO:0009507//chloroplast;GO:0005739//mitochondrion;GO:0009522//photosystem I;GO:0009507//chloroplast;GO:0005739//mitochondrion;GO:0009522//photosystem I;GO:0009507//chloroplast;GO:0005739//mitochondrion;GO:0009522//photosystem I;GO:0009507//chloroplast;GO:0005739//mitochondrion	-	GO:0006098//pentose-phosphate shunt;GO:0035304//regulation of protein dephosphorylation;GO:0030003//cellular cation homeostasis;GO:0010207//photosystem II assembly;GO:0070838//divalent metal ion transport;GO:0019344//cysteine biosynthetic process;GO:0009657//plastid organization;GO:0009768//photosynthesis, light harvesting in photosystem I;GO:0006364//rRNA processing;GO:0006098//pentose-phosphate…	gi|224131784|ref|XP_002328107.1|/3.05986e-64/predicted protein [Populus trichocarpa]
Potri.003G072200	600	67	351	16.2312	85.3288	2.39426	Up	5.59e-48	1.34e-46	K03239|1|7e-57|188|vvi:100244672|translation initiation factor eIF-2B subunit alpha	-	-	GO:0044237//cellular metabolic process;GO:0044237//cellular metabolic process	-
Potri.014G095300	3177	21	110	0.960792	5.05028	2.39407	Up	4.78e-16	4.02e-15	K10143|1|1e-89|329|ppp:PHYPADRAFT_126406|E3 ubiquitin-protein ligase RFWD2 [EC:6.3.2.19]	GO:0005634//nucleus;GO:0005634//nucleus;GO:0043234//protein complex;GO:0005634//nucleus;GO:0043234//protein complex;GO:0005634//nucleus;GO:0043234//protein complex;GO:0005634//nucleus;GO:0043234//protein complex;GO:0005634//nucleus;GO:0005634//nucleus	GO:0004672//protein kinase activity;GO:0042802//identical protein binding;GO:0005524//ATP binding;GO:0004672//protein kinase activity;GO:0042802//identical protein binding;GO:0005524//ATP binding;GO:0004672//protein kinase activity;GO:0042802//identical protein binding;GO:0005524//ATP binding;GO:0004672//protein kinase activity;GO:0016491//oxidoreductase activity;GO:0042802//identical protein bin…	GO:0010218//response to far red light;GO:0010114//response to red light;GO:0048575//short-day photoperiodism, flowering;GO:0009585//red, far-red light phototransduction;GO:0006468//protein phosphorylation;GO:2000028//regulation of photoperiodism, flowering;GO:0010100//negative regulation of photomorphogenesis;GO:0009658//chloroplast organization;GO:0010218//response to far red light;GO:0010114//r…	-
Potri.014G040000	1830	26	136	2.06514	10.84	2.39205	Up	1.72e-19	1.74e-18	K13429|1|3e-57|221|ppp:PHYPADRAFT_1279|chitin elicitor receptor kinase 1	-	GO:0005524//ATP binding;GO:0004674//protein serine/threonine kinase activity	GO:0006468//protein phosphorylation;GO:0016998//cell wall macromolecule catabolic process	-
Potri.001G431400	663	33	172	7.23482	37.8403	2.3869	Up	3.27e-24	4.13e-23	K00799|1|3e-86|316|gmx:547936|glutathione S-transferase [EC:2.5.1.18]	GO:0005886//plasma membrane;GO:0009570//chloroplast stroma;GO:0048046//apoplast	GO:0043295//glutathione binding	GO:0006979//response to oxidative stress;GO:0009409//response to cold;GO:0009635//response to herbicide;GO:0046686//response to cadmium ion;GO:0042631//cellular response to water deprivation	-
Potri.003G108000	1533	34	177	3.22377	16.8411	2.38517	Up	7.48e-25	9.62e-24	-	GO:0005634//nucleus;GO:0005634//nucleus;GO:0005634//nucleus;GO:0005634//nucleus;GO:0005634//nucleus	-	-	-
Potri.016G031400	1209	380	1978	45.6861	238.638	2.385	Up	4.82e-261	8.35e-259	-	GO:0016020//membrane	-	-	-
Potri.009G151600	507	20	104	5.73389	29.9202	2.38354	Up	3.56e-15	2.86e-14	-	-	-	-	gi|224102987|ref|XP_002312881.1|/9.28246e-79/predicted protein [Populus trichocarpa]
Potri.010G210400	561	5	26	1.29549	6.76005	2.38354	Up	0.000108745	0.000354917	-	-	-	-	gi|118485196|gb|ABK94459.1|/7.84482e-115/unknown [Populus trichocarpa]
Potri.015G139900	267	5	26	2.72199	14.2037	2.38354	Up	0.000108745	0.00035488	-	-	-	-	-
Potri.008G033900	3087	5	26	0.235429	1.2285	2.38354	Up	0.000108745	0.000354954	K13428|1|0.0|829|ath:AT5G20480|LRR receptor-like serine/threonine-protein kinase EFR [EC:2.7.11.1];K13420|3|1e-151|536|vvi:100253808|LRR receptor-like serine/threonine-protein kinase FLS2 [EC:2.7.11.1]	GO:0016023//cytoplasmic membrane-bounded vesicle;GO:0016021//integral to membrane;GO:0009507//chloroplast;GO:0005886//plasma membrane;GO:0016023//cytoplasmic membrane-bounded vesicle;GO:0016021//integral to membrane;GO:0009507//chloroplast;GO:0005886//plasma membrane	GO:0016491//oxidoreductase activity;GO:0004674//protein serine/threonine kinase activity;GO:0005524//ATP binding;GO:0016491//oxidoreductase activity;GO:0004674//protein serine/threonine kinase activity;GO:0005524//ATP binding	GO:0016045//detection of bacterium;GO:0042742//defense response to bacterium;GO:0002764//immune response-regulating signaling pathway;GO:0006468//protein phosphorylation;GO:0010359//regulation of anion channel activity;GO:0016567//protein ubiquitination;GO:0010204//defense response signaling pathway, resistance gene-independent;GO:0009626//plant-type hypersensitive response;GO:0032940//secretion …	-
Potri.008G067400	540	56	291	15.0738	78.603	2.38254	Up	7.92e-40	1.57e-38	K10802|1|3e-73|274|pop:POPTR_822396|high mobility group protein B1	-	GO:0003677//DNA binding;GO:0003677//DNA binding;GO:0003677//DNA binding;GO:0003677//DNA binding;GO:0003677//DNA binding;GO:0003677//DNA binding	-	-
Potri.019G003500	1182	11	57	1.3527	7.03391	2.37848	Up	6.96e-09	3.56e-08	K09838|1|7e-19|93.6|zma:100285076|zeaxanthin epoxidase [EC:1.14.13.90]	-	GO:0016709//oxidoreductase activity, acting on paired donors, with incorporation or reduction of molecular oxygen, NAD(P)H as one donor, and incorporation of one atom of oxygen	GO:0055114//oxidation-reduction process	-
Potri.009G052500	318	6	31	2.74253	14.2192	2.37426	Up	2.32e-05	8.31e-05	-	GO:0030095//chloroplast photosystem II;GO:0009543//chloroplast thylakoid lumen	-	GO:0009611//response to wounding;GO:0010224//response to UV-B;GO:0010193//response to ozone	gi|224106185|ref|XP_002314076.1|/2.04444e-51/predicted protein [Populus trichocarpa]
Potri.008G166500	822	6	31	1.06098	5.50085	2.37426	Up	2.32e-05	8.31e-05	K13412|1|2e-59|228|vvi:100262413|calcium-dependent protein kinase [EC:2.7.11.1]	-	GO:0004683//calmodulin-dependent protein kinase activity;GO:0005524//ATP binding;GO:0004683//calmodulin-dependent protein kinase activity;GO:0005524//ATP binding	GO:0006468//protein phosphorylation;GO:0006468//protein phosphorylation	-
Potri.005G177600	600	25	129	6.05642	31.3601	2.3724	Up	2.14e-18	2.06e-17	-	-	-	-	-
Potri.004G122800	360	13	67	5.2489	27.1464	2.37067	Up	3.46e-10	1.98e-09	-	-	-	-	gi|224141001|ref|XP_002323864.1|/3.56118e-32/predicted protein [Populus trichocarpa]
Potri.007G141700	534	7	36	1.90539	9.83334	2.36759	Up	5.03e-06	1.94e-05	K13691|1|3e-86|316|pop:POPTR_810275|pathogen-inducible salicylic acid glucosyltransferase [EC:2.4.1.-]	-	GO:0052638//indole-3-butyrate beta-glucosyltransferase activity;GO:0047215//indole-3-acetate beta-glucosyltransferase activity	GO:0071215//cellular response to abscisic acid stimulus;GO:0070301//cellular response to hydrogen peroxide;GO:0010016//shoot system morphogenesis;GO:0071475//cellular hyperosmotic salinity response;GO:0042631//cellular response to water deprivation;GO:0080024//indolebutyric acid metabolic process;GO:0080167//response to karrikin	-
Potri.T079400	1539	8	41	0.755577	3.88584	2.36258	Up	1.1e-06	4.57e-06	K00517|1|2e-138|491|osa:4349111|[EC:1.14.-.-]	-	GO:0020037//heme binding;GO:0005506//iron ion binding;GO:0009055//electron carrier activity;GO:0070330//aromatase activity	GO:0055114//oxidation-reduction process	-
Potri.003G045000	2298	57	291	3.60539	18.4707	2.35701	Up	2.44e-39	4.79e-38	K12125|1|4e-75|281|aly:ARALYDRAFT_481449|protein EARLY FLOWERING 3	-	-	-	-
Potri.016G124900	750	20	102	3.87611	19.8371	2.35552	Up	1.01e-14	7.89e-14	K00522|1|4e-93|338|pop:POPTR_747872|ferritin heavy chain [EC:1.16.3.1]	GO:0009535//chloroplast thylakoid membrane;GO:0009570//chloroplast stroma;GO:0009535//chloroplast thylakoid membrane;GO:0009570//chloroplast stroma;GO:0009535//chloroplast thylakoid membrane;GO:0009570//chloroplast stroma;GO:0009535//chloroplast thylakoid membrane;GO:0009570//chloroplast stroma	GO:0008199//ferric iron binding;GO:0016491//oxidoreductase activity;GO:0008199//ferric iron binding;GO:0016491//oxidoreductase activity;GO:0008199//ferric iron binding;GO:0016491//oxidoreductase activity;GO:0008199//ferric iron binding;GO:0016491//oxidoreductase activity	GO:0055114//oxidation-reduction process;GO:0009409//response to cold;GO:0010039//response to iron ion;GO:0009908//flower development;GO:0006879//cellular iron ion homeostasis;GO:0009617//response to bacterium;GO:0006826//iron ion transport;GO:0048366//leaf development;GO:0010043//response to zinc ion;GO:0015979//photosynthesis;GO:0042542//response to hydrogen peroxide;GO:0055114//oxidation-reduct…	-
Potri.015G008000	720	30	153	6.05642	30.9955	2.35552	Up	2.21e-21	2.44e-20	-	GO:0009535//chloroplast thylakoid membrane;GO:0009535//chloroplast thylakoid membrane;GO:0009535//chloroplast thylakoid membrane;GO:0009535//chloroplast thylakoid membrane	-	-	-
Potri.006G248500	4245	11	56	0.376654	1.9242	2.35295	Up	1.18e-08	5.91e-08	K05681|1|6e-52|205|olu:OSTLU_38326|ATP-binding cassette, subfamily G (WHITE), member 2;K12843|5|2e-49|196|vvi:100248403|U4/U6 small nuclear ribonucleoprotein PRP3	GO:0016020//membrane	GO:0015416//organic phosphonate transmembrane-transporting ATPase activity;GO:0005524//ATP binding;GO:0015417//polyamine-transporting ATPase activity	GO:0006200//ATP catabolic process	-
Potri.008G122100	945	11	56	1.69195	8.64362	2.35295	Up	1.18e-08	5.91e-08	K09422|1|0.0|656|pop:POPTR_564542|myb proto-oncogene protein, plant	-	GO:0003677//DNA binding;GO:0003682//chromatin binding;GO:0003824//catalytic activity	GO:0016036//cellular response to phosphate starvation;GO:0009751//response to salicylic acid stimulus;GO:0009686//gibberellin biosynthetic process	-
Potri.018G015700	1650	14	71	1.23331	6.27645	2.34742	Up	1.31e-10	7.73e-10	K13071|1|4e-46|184|aly:ARALYDRAFT_905628|pheophorbide a oxygenase [EC:1.14.12.20]	GO:0009941//chloroplast envelope	GO:0046872//metal ion binding;GO:0010277//chlorophyllide a oxygenase [overall] activity;GO:0018489//vanillate monooxygenase activity;GO:0051537//2 iron, 2 sulfur cluster binding	GO:0045036//protein targeting to chloroplast;GO:0055114//oxidation-reduction process	-
Potri.002G228600	1350	17	86	1.83038	9.2919	2.34383	Up	1.48e-12	1.01e-11	-	GO:0005886//plasma membrane;GO:0016021//integral to membrane;GO:0009706//chloroplast inner membrane	GO:0004222//metalloendopeptidase activity	GO:0010207//photosystem II assembly;GO:0009658//chloroplast organization;GO:0006508//proteolysis	-
Potri.017G045100	969	19	96	2.85008	14.4506	2.34206	Up	7.53e-14	5.58e-13	K15104|1|2e-177|620|pop:POPTR_583335|solute carrier family 25 (mitochondrial oxoglutarate transporter), member 11	GO:0016021//integral to membrane;GO:0031966//mitochondrial membrane	GO:0005310//dicarboxylic acid transmembrane transporter activity	GO:0006835//dicarboxylic acid transport;GO:0055085//transmembrane transport;GO:0006839//mitochondrial transport	gi|224141165|ref|XP_002323945.1|/8.08834e-178/predicted protein [Populus trichocarpa]
Potri.005G259600	1965	245	1233	18.123	91.5251	2.33634	Up	1.68e-159	1.56e-157	K13429|1|7e-71|267|aly:ARALYDRAFT_479684|chitin elicitor receptor kinase 1	GO:0005576//extracellular region;GO:0005886//plasma membrane	GO:0008061//chitin binding;GO:0005524//ATP binding;GO:0004714//transmembrane receptor protein tyrosine kinase activity	GO:0006468//protein phosphorylation;GO:0071323//cellular response to chitin;GO:0016998//cell wall macromolecule catabolic process	-
Potri.002G239700	651	12	60	2.67934	13.4434	2.32695	Up	4.41e-09	2.29e-08	K02699|1|6e-120|428|pop:POPTR_816889|photosystem I subunit XI	GO:0016021//integral to membrane;GO:0009538//photosystem I reaction center;GO:0009941//chloroplast envelope;GO:0009535//chloroplast thylakoid membrane;GO:0010287//plastoglobule	-	GO:0006364//rRNA processing;GO:0009657//plastid organization;GO:0030003//cellular cation homeostasis;GO:0010207//photosystem II assembly;GO:0070838//divalent metal ion transport	-
Potri.006G140900	633	5	25	1.14814	5.76071	2.32695	Up	0.000185154	0.000583318	-	-	-	-	-
Potri.019G006800	1797	7	35	0.566209	2.84092	2.32695	Up	8.51e-06	3.21e-05	K03006|1|2e-06|53.5|vvi:100264310|DNA-directed RNA polymerase II subunit RPB1 [EC:2.7.7.6]	-	-	-	-
Potri.006G105500	504	6	30	1.73041	8.68221	2.32695	Up	3.95e-05	0.000137138	-	-	-	-	-
Potri.008G070400	1143	10	50	1.27169	6.38063	2.32695	Up	8.95e-08	4.16e-07	K01090|1|8e-92|336|sbi:SORBI_01g038410|protein phosphatase [EC:3.1.3.16];K14497|2|1e-34|146|pop:POPTR_422871|protein phosphatase 2C [EC:3.1.3.16]	GO:0005634//nucleus	GO:0004721//phosphoprotein phosphatase activity	GO:0008152//metabolic process;GO:0009738//abscisic acid mediated signaling pathway	-
Potri.013G024100	1317	9	45	0.993308	4.98387	2.32695	Up	4.06e-07	1.78e-06	K02433|1|1e-21|103|zma:100280064|aspartyl-tRNA(Asn)/glutamyl-tRNA (Gln) amidotransferase subunit A [EC:6.3.5.6 6.3.5.7]	GO:0005829//cytosol;GO:0005829//cytosol;GO:0005829//cytosol;GO:0005829//cytosol;GO:0005829//cytosol	GO:0016884//carbon-nitrogen ligase activity, with glutamine as amido-N-donor;GO:0004040//amidase activity;GO:0043864//indoleacetamide hydrolase activity;GO:0016884//carbon-nitrogen ligase activity, with glutamine as amido-N-donor;GO:0004040//amidase activity;GO:0016740//transferase activity;GO:0043864//indoleacetamide hydrolase activity;GO:0016884//carbon-nitrogen ligase activity, with glutamine …	GO:0009684//indoleacetic acid biosynthetic process;GO:0009965//leaf morphogenesis;GO:0030154//cell differentiation;GO:0045893//positive regulation of transcription, DNA-dependent;GO:0019761//glucosinolate biosynthetic process;GO:0009684//indoleacetic acid biosynthetic process;GO:0009965//leaf morphogenesis;GO:0030154//cell differentiation;GO:0045893//positive regulation of transcription, DNA-depe…	-
Potri.001G167600	399	9	45	3.27866	16.4505	2.32695	Up	4.06e-07	1.78e-06	-	GO:0005618//cell wall;GO:0005739//mitochondrion	-	-	-
Potri.019G117800	276	7	35	3.68652	18.4969	2.32695	Up	8.51e-06	3.21e-05	-	-	-	-	-
Potri.007G082500	2307	14	70	0.882079	4.42578	2.32695	Up	2.2e-10	1.28e-09	K08869|1|4e-146|517|osa:4346513|aarF domain-containing kinase;K13457|4|2e-104|379|vvi:100252764|disease resistance protein RPM1	GO:0009941//chloroplast envelope;GO:0009941//chloroplast envelope;GO:0009941//chloroplast envelope;GO:0009941//chloroplast envelope;GO:0009941//chloroplast envelope;GO:0009941//chloroplast envelope;GO:0009941//chloroplast envelope;GO:0009941//chloroplast envelope;GO:0009941//chloroplast envelope;GO:0009941//chloroplast envelope;GO:0009941//chloroplast envelope;GO:0009941//chloroplast envelope;GO:…	GO:0016772//transferase activity, transferring phosphorus-containing groups;GO:0016772//transferase activity, transferring phosphorus-containing groups;GO:0016772//transferase activity, transferring phosphorus-containing groups;GO:0016772//transferase activity, transferring phosphorus-containing groups;GO:0016772//transferase activity, transferring phosphorus-containing groups;GO:0016772//transfe…	-	-
Potri.014G032200	252	6	30	3.46081	17.3644	2.32695	Up	3.95e-05	0.000137123	-	-	-	-	-
Potri.015G108200	660	6	30	1.3214	6.63005	2.32695	Up	3.95e-05	0.000137108	-	GO:0005576//extracellular region;GO:0005773//vacuole;GO:0005576//extracellular region;GO:0005773//vacuole;GO:0009507//chloroplast	GO:0016740//transferase activity;GO:0016757//transferase activity, transferring glycosyl groups	-	-
Potri.005G164700	2043	16	80	1.13836	5.71165	2.32695	Up	1.1e-11	7.08e-11	K12118|1|0.0|1193|pop:POPTR_559103|cryptochrome 1	GO:0005737//cytoplasm;GO:0005634//nucleus;GO:0005737//cytoplasm;GO:0005634//nucleus;GO:0005737//cytoplasm;GO:0005634//nucleus	GO:0009882//blue light photoreceptor activity;GO:0004672//protein kinase activity;GO:0003913//DNA photolyase activity;GO:0042803//protein homodimerization activity;GO:0005524//ATP binding;GO:0009882//blue light photoreceptor activity;GO:0004672//protein kinase activity;GO:0003913//DNA photolyase activity;GO:0042803//protein homodimerization activity;GO:0005524//ATP binding;GO:0009882//blue light …	GO:0009583//detection of light stimulus;GO:0009414//response to water deprivation;GO:0010075//regulation of meristem growth;GO:0010617//circadian regulation of calcium ion oscillation;GO:0010118//stomatal movement;GO:0051510//regulation of unidimensional cell growth;GO:0009640//photomorphogenesis;GO:0046777//protein autophosphorylation;GO:0046283//anthocyanin-containing compound metabolic process…	-
Potri.008G212500	477	357	1775	108.787	542.775	2.31885	Up	1.04e-226	1.48e-224	-	-	-	GO:0009607//response to biotic stimulus;GO:0006952//defense response	-
Potri.016G032400	2217	323	1605	21.177	105.596	2.31799	Up	4.28e-205	5.45e-203	-	GO:0005654//nucleoplasm;GO:0016020//membrane;GO:0005635//nuclear envelope;GO:0048471//perinuclear region of cytoplasm;GO:0005783//endoplasmic reticulum;GO:0005654//nucleoplasm;GO:0016020//membrane;GO:0005635//nuclear envelope;GO:0048471//perinuclear region of cytoplasm;GO:0005783//endoplasmic reticulum	GO:0043565//sequence-specific DNA binding;GO:0003700//sequence-specific DNA binding transcription factor activity;GO:0043565//sequence-specific DNA binding;GO:0003700//sequence-specific DNA binding transcription factor activity	GO:1901701;GO:0042538//hyperosmotic salinity response;GO:0006990//positive regulation of transcription from RNA polymerase II promoter involved in unfolded protein response;GO:0009408//response to heat;GO:0009719;GO:0006952//defense response;GO:1901701;GO:0048519//negative regulation of biological process;GO:0051707//response to other organism;GO:0009755//hormone-mediated signaling pathway;GO:004…	-
Potri.001G471900	480	31	154	9.38745	46.7971	2.31761	Up	3.98e-21	4.36e-20	K08905|1|1e-87|321|pop:POPTR_550669|photosystem I subunit V	GO:0009941//chloroplast envelope;GO:0030093//chloroplast photosystem I	GO:0016168//chlorophyll binding	GO:0009773//photosynthetic electron transport in photosystem I;GO:0050821//protein stabilization;GO:0042550//photosystem I stabilization;GO:0030003//cellular cation homeostasis;GO:0070838//divalent metal ion transport;GO:0019344//cysteine biosynthetic process;GO:0009780//photosynthetic NADP+ reduction	-
Potri.006G144000	366	31	154	12.3114	61.3733	2.31761	Up	3.98e-21	4.35e-20	K07466|1|4e-36|114|rcu:RCOM_1045930|replication factor A1	GO:0009523//photosystem II;GO:0009535//chloroplast thylakoid membrane;GO:0009523//photosystem II;GO:0009535//chloroplast thylakoid membrane	-	GO:0015979//photosynthesis;GO:0015979//photosynthesis	-
Potri.001G029700	405	30	149	10.767	53.6625	2.3173	Up	1.75e-20	1.85e-19	-	-	-	-	-
Potri.006G058600	987	28	139	4.12352	20.5417	2.31661	Up	3.37e-19	3.36e-18	K13420|1|7e-26|116|rcu:RCOM_0633880|LRR receptor-like serine/threonine-protein kinase FLS2 [EC:2.7.11.1]	-	GO:0016301//kinase activity;GO:0032440//2-alkenal reductase [NAD(P)] activity	GO:0016310//phosphorylation;GO:0055114//oxidation-reduction process	-
Potri.010G222300	996	45	223	6.5672	32.6577	2.31407	Up	7.09e-30	1.07e-28	-	GO:0005737//cytoplasm;GO:0005886//plasma membrane	GO:0003824//catalytic activity	GO:0051567//histone H3-K9 methylation;GO:0006342//chromatin silencing	gi|224113027|ref|XP_002316366.1|/0/predicted protein [Populus trichocarpa]
Potri.005G124300	1446	79	391	7.9412	39.441	2.31227	Up	3.8e-51	9.85e-50	K11093|1|9e-139|492|rcu:RCOM_0536950|U1 small nuclear ribonucleoprotein 70kDa	GO:0030529//ribonucleoprotein complex;GO:0030529//ribonucleoprotein complex;GO:0030529//ribonucleoprotein complex;GO:0005634//nucleus;GO:0030529//ribonucleoprotein complex;GO:0005634//nucleus	GO:0003676//nucleic acid binding;GO:0000166//nucleotide binding;GO:0003676//nucleic acid binding;GO:0000166//nucleotide binding;GO:0003676//nucleic acid binding;GO:0000166//nucleotide binding;GO:0003676//nucleic acid binding;GO:0005515//protein binding;GO:0000166//nucleotide binding	GO:0000398//mRNA splicing, via spliceosome;GO:0035196//production of miRNAs involved in gene silencing by miRNA;GO:0000398//mRNA splicing, via spliceosome;GO:0043687//post-translational protein modification;GO:0030422//production of siRNA involved in RNA interference;GO:0045893//positive regulation of transcription, DNA-dependent	-
Potri.003G099100	3021	32	158	1.53967	7.62862	2.30881	Up	1.52e-21	1.69e-20	K13457|1|1e-160|565|vvi:100252764|disease resistance protein RPM1	-	GO:0043531//ADP binding;GO:0016787//hydrolase activity	GO:0006952//defense response	-
Potri.015G087600	573	176	868	44.6463	220.955	2.30714	Up	3.75e-111	2.36e-109	K07304|1|1e-105|380|pop:POPTR_252426|peptide-methionine (S)-S-oxide reductase [EC:1.8.4.11]	GO:0009507//chloroplast	GO:0008113//peptide-methionine-(S)-S-oxide reductase activity	GO:0006979//response to oxidative stress;GO:0055114//oxidation-reduction process	-
Potri.019G091300	1041	14	69	1.95481	9.66803	2.30619	Up	3.69e-10	2.11e-09	-	-	-	-	-
Potri.011G063100	681	27	133	5.76294	28.4868	2.30542	Up	2.47e-18	2.36e-17	K05283|1|5e-15|80.5|aly:ARALYDRAFT_354960|phosphatidylinositol glycan, class W [EC:2.3.-.-];K15692|2|1e-09|62.4|ppp:PHYPADRAFT_16563|E3 ubiquitin-protein ligase RNF13 [EC:6.3.2.19];K11982|5|1e-08|58.9|bdi:100838213|E3 ubiquitin-protein ligase RNF115/126 [EC:6.3.2.19]	-	GO:0008270//zinc ion binding	-	-
Potri.003G046600	906	13	64	2.08565	10.3037	2.30458	Up	1.65e-09	8.94e-09	K06962|1|7e-77|286|pop:POPTR_415146|	GO:0009507//chloroplast;GO:0009507//chloroplast;GO:0009507//chloroplast;GO:0009507//chloroplast;GO:0009507//chloroplast;GO:0009507//chloroplast;GO:0009507//chloroplast;GO:0009507//chloroplast;GO:0009507//chloroplast;GO:0009507//chloroplast	-	-	-
Potri.006G112600	645	38	187	8.56349	42.2884	2.30399	Up	3.6e-25	4.68e-24	-	-	-	-	-
Potri.003G221500	342	12	59	5.10014	25.1632	2.3027	Up	7.4e-09	3.78e-08	-	-	-	GO:0006661//phosphatidylinositol biosynthetic process;GO:0006661//phosphatidylinositol biosynthetic process;GO:0006661//phosphatidylinositol biosynthetic process	-
Potri.018G111000	1503	24	118	2.32102	11.4515	2.3027	Up	2.11e-16	1.81e-15	K01285|1|2e-133|474|pop:POPTR_262770|lysosomal Pro-X carboxypeptidase [EC:3.4.16.2]	GO:0016023//cytoplasmic membrane-bounded vesicle;GO:0005764//lysosome;GO:0009507//chloroplast;GO:0016023//cytoplasmic membrane-bounded vesicle;GO:0005764//lysosome;GO:0009507//chloroplast;GO:0016023//cytoplasmic membrane-bounded vesicle;GO:0005764//lysosome;GO:0009507//chloroplast;GO:0016023//cytoplasmic membrane-bounded vesicle;GO:0005764//lysosome;GO:0009507//chloroplast;GO:0016023//cytoplasmic…	GO:0004185//serine-type carboxypeptidase activity;GO:0004185//serine-type carboxypeptidase activity;GO:0004185//serine-type carboxypeptidase activity;GO:0004185//serine-type carboxypeptidase activity;GO:0004185//serine-type carboxypeptidase activity;GO:0004185//serine-type carboxypeptidase activity;GO:0004185//serine-type carboxypeptidase activity;GO:0004185//serine-type carboxypeptidase activity	GO:0019761//glucosinolate biosynthetic process;GO:0006508//proteolysis;GO:0019761//glucosinolate biosynthetic process;GO:0006508//proteolysis;GO:0019761//glucosinolate biosynthetic process;GO:0006508//proteolysis;GO:0019761//glucosinolate biosynthetic process;GO:0006508//proteolysis;GO:0019761//glucosinolate biosynthetic process;GO:0006508//proteolysis;GO:0019761//glucosinolate biosynthetic proce…	-
Potri.012G104400	1659	94	462	8.23585	40.6196	2.30218	Up	8e-60	2.44e-58	K08332|1|6e-16|84.3|vcn:VOLCADRAFT_41528|vacuolar protein 8	GO:0005737//cytoplasm	GO:0016874//ligase activity	-	-
Potri.002G038000	1233	46	226	5.42278	26.7353	2.30164	Up	4.53e-30	6.9e-29	-	GO:0005795//Golgi stack;GO:0005634//nucleus	GO:0008565//protein transporter activity	GO:0006891//intra-Golgi vesicle-mediated transport;GO:0006886//intracellular protein transport	-
Potri.001G244800	1551	11	54	1.03088	5.07834	2.30048	Up	3.33e-08	1.61e-07	-	GO:0009941//chloroplast envelope;GO:0009508//plastid chromosome;GO:0009535//chloroplast thylakoid membrane	GO:0000166//nucleotide binding	GO:0010103//stomatal complex morphogenesis;GO:0019684//photosynthesis, light reaction;GO:0006098//pentose-phosphate shunt;GO:0010218//response to far red light;GO:0016117//carotenoid biosynthetic process;GO:0010114//response to red light;GO:0009902//chloroplast relocation;GO:0015995//chlorophyll biosynthetic process;GO:0009637//response to blue light;GO:0019761//glucosinolate biosynthetic process…	-
Potri.004G191800	2169	11	54	0.737157	3.6314	2.30048	Up	3.33e-08	1.61e-07	K04733|1|1e-57|223|smo:SELMODRAFT_159261|interleukin-1 receptor-associated kinase 4 [EC:2.7.11.1];K00924|2|1e-56|219|ath:AT3G59420|[EC:2.7.1.-]	GO:0016021//integral to membrane	GO:0005509//calcium ion binding;GO:0030247//polysaccharide binding;GO:0005524//ATP binding;GO:0004709//MAP kinase kinase kinase activity	GO:0000186//activation of MAPKK activity	gi|224132156|ref|XP_002328199.1|/0/predicted protein [Populus trichocarpa]
Potri.010G161200	423	1181	5785	405.823	1994.82	2.29733	Up	0	0	-	GO:0009941//chloroplast envelope;GO:0005829//cytosol;GO:0009570//chloroplast stroma;GO:0005886//plasma membrane;GO:0005634//nucleus	GO:0042393//histone binding;GO:0003682//chromatin binding	GO:0006094//gluconeogenesis;GO:0009611//response to wounding;GO:0042744//hydrogen peroxide catabolic process;GO:0009805//coumarin biosynthetic process;GO:0006833//water transport;GO:0010311//lateral root formation;GO:0009617//response to bacterium;GO:0009651//response to salt stress;GO:0006333//chromatin assembly or disassembly;GO:0008283//cell proliferation;GO:0006972//hyperosmotic response;GO:0…	gi|224112154|ref|XP_002316101.1|/6.95753e-74/predicted protein [Populus trichocarpa]
Potri.005G117100	582	19	93	4.74524	23.3077	2.29626	Up	3.55e-13	2.53e-12	K12135|1|3e-13|62.8|aly:ARALYDRAFT_488429|zinc finger protein CONSTANS	GO:0005622//intracellular;GO:0005622//intracellular;GO:0005622//intracellular	GO:0008270//zinc ion binding;GO:0008270//zinc ion binding;GO:0008270//zinc ion binding	-	-
Potri.003G140900	1047	28	137	3.88721	19.0859	2.2957	Up	9.4e-19	9.19e-18	K01784|1|0.0|709|pop:POPTR_646762|UDP-glucose 4-epimerase [EC:5.1.3.2]	GO:0005829//cytosol;GO:0005795//Golgi stack;GO:0005886//plasma membrane	GO:0046983//protein dimerization activity;GO:0000166//nucleotide binding;GO:0003978//UDP-glucose 4-epimerase activity;GO:0050662//coenzyme binding	GO:0006012//galactose metabolic process;GO:0010053//root epidermal cell differentiation;GO:0042546//cell wall biogenesis;GO:0009969//xyloglucan biosynthetic process;GO:0006950//response to stress	-
Potri.015G014000	852	53	259	9.04198	44.3404	2.29391	Up	4.2e-34	7.22e-33	K03539|1|7e-13|73.9|bdi:100830772|ribonuclease P/MRP protein subunit RPP1 [EC:3.1.26.5];K12135|3|2e-07|55.5|aly:ARALYDRAFT_488429|zinc finger protein CONSTANS;K12129|4|8e-06|50.4|zma:100280240|pseudo-response regulator 7	GO:0005634//nucleus	-	-	-
Potri.009G092800	1185	104	508	12.7568	62.5295	2.29327	Up	2.61e-65	8.78e-64	-	GO:0009507//chloroplast;GO:0009507//chloroplast;GO:0009507//chloroplast;GO:0009507//chloroplast;GO:0009507//chloroplast	-	GO:0015996//chlorophyll catabolic process;GO:0015996//chlorophyll catabolic process;GO:0015996//chlorophyll catabolic process;GO:0015996//chlorophyll catabolic process;GO:0015996//chlorophyll catabolic process;GO:0015996//chlorophyll catabolic process;GO:0015996//chlorophyll catabolic process	gi|224103699|ref|XP_002313160.1|/0/predicted protein [Populus trichocarpa]
Potri.002G057500	294	16	78	7.91042	38.6979	2.29043	Up	3.1e-11	1.92e-10	K14488|1|9e-11|63.9|aly:ARALYDRAFT_478646|SAUR family protein	-	-	-	-
Potri.011G162800	1602	8	39	0.725863	3.55093	2.29043	Up	3.12e-06	1.24e-05	K00102|1|3e-08|58.9|olu:OSTLU_46355|D-lactate dehydrogenase (cytochrome) [EC:1.1.2.4];K00279|2|3e-08|58.9|smo:SELMODRAFT_98722|cytokinin dehydrogenase [EC:1.5.99.12]	-	GO:0050660//flavin adenine dinucleotide binding;GO:0008762//UDP-N-acetylmuramate dehydrogenase activity	GO:0055114//oxidation-reduction process	-
Potri.018G136900	762	8	39	1.52603	7.46533	2.29043	Up	3.12e-06	1.24e-05	K00430|1|7e-164|520|pop:POPTR_779911|peroxidase [EC:1.11.1.7]	GO:0005576//extracellular region	GO:0046872//metal ion binding;GO:0004601//peroxidase activity;GO:0020037//heme binding	GO:0006979//response to oxidative stress;GO:0006598//polyamine catabolic process;GO:0055114//oxidation-reduction process;GO:0015706//nitrate transport;GO:0009698//phenylpropanoid metabolic process;GO:0042398//cellular modified amino acid biosynthetic process;GO:0010167//response to nitrate	-
Potri.010G196400	498	225	1096	65.672	321.012	2.28928	Up	1.46e-138	1.15e-136	-	-	-	-	gi|224112647|ref|XP_002316250.1|/4.3089e-90/predicted protein [Populus trichocarpa]
Potri.013G042600	1065	64	311	8.73489	42.5942	2.2858	Up	1.82e-40	3.66e-39	K13425|1|4e-23|108|pop:POPTR_755334|WRKY transcription factor 22	-	GO:0003700//sequence-specific DNA binding transcription factor activity;GO:0043565//sequence-specific DNA binding	GO:0006355//regulation of transcription, DNA-dependent	-
Potri.005G018700	2295	49	238	3.10342	15.1263	2.28513	Up	2.53e-31	4.01e-30	K01507|1|0.0|1405|pop:POPTR_823575|inorganic pyrophosphatase [EC:3.6.1.1]	GO:0005739//mitochondrion;GO:0009941//chloroplast envelope;GO:0009705//plant-type vacuole membrane;GO:0010008//endosome membrane;GO:0005886//plasma membrane	GO:0004427//inorganic diphosphatase activity;GO:0032440//2-alkenal reductase [NAD(P)] activity;GO:0009678//hydrogen-translocating pyrophosphatase activity	GO:0055114//oxidation-reduction process;GO:0009414//response to water deprivation;GO:0009651//response to salt stress;GO:0009926//auxin polar transport;GO:0048366//leaf development;GO:0015992//proton transport	-
Potri.018G080500	3099	7	34	0.328325	1.60028	2.28513	Up	1.44e-05	5.27e-05	K03013|1|3e-165|581|vvi:100258335|DNA-directed RNA polymerases I, II, and III subunit RPABC1;K13457|2|6e-68|258|vvi:100252764|disease resistance protein RPM1	-	GO:0043531//ADP binding	GO:0006952//defense response	-
Potri.006G276400	714	20	97	4.07154	19.8159	2.28301	Up	1.34e-13	9.78e-13	-	GO:0009941//chloroplast envelope;GO:0009534//chloroplast thylakoid;GO:0009941//chloroplast envelope;GO:0009534//chloroplast thylakoid;GO:0009941//chloroplast envelope;GO:0009534//chloroplast thylakoid;GO:0009941//chloroplast envelope;GO:0009534//chloroplast thylakoid;GO:0009941//chloroplast envelope;GO:0009534//chloroplast thylakoid	GO:0005198//structural molecule activity;GO:0005198//structural molecule activity;GO:0005198//structural molecule activity;GO:0005198//structural molecule activity;GO:0005198//structural molecule activity	GO:0019684//photosynthesis, light reaction;GO:0030003//cellular cation homeostasis;GO:0070838//divalent metal ion transport;GO:0019761//glucosinolate biosynthetic process;GO:0019344//cysteine biosynthetic process;GO:0035304//regulation of protein dephosphorylation;GO:0019684//photosynthesis, light reaction;GO:0030003//cellular cation homeostasis;GO:0070838//divalent metal ion transport;GO:0019761…	-
Potri.005G098200	918	126	611	19.9506	97.0819	2.28277	Up	8.92e-78	3.59e-76	-	GO:0005634//nucleus;GO:0005634//nucleus;GO:0005634//nucleus	GO:0003677//DNA binding;GO:0003700//sequence-specific DNA binding transcription factor activity;GO:0003677//DNA binding;GO:0003700//sequence-specific DNA binding transcription factor activity;GO:0003677//DNA binding;GO:0003700//sequence-specific DNA binding transcription factor activity	GO:0006355//regulation of transcription, DNA-dependent;GO:0010072//primary shoot apical meristem specification;GO:0048527//lateral root development;GO:0009734//auxin mediated signaling pathway;GO:0006355//regulation of transcription, DNA-dependent;GO:0010072//primary shoot apical meristem specification;GO:0048527//lateral root development;GO:0009734//auxin mediated signaling pathway;GO:0006355//r…	-
Potri.006G110200	447	1519	7363	493.944	2402.63	2.2822	Up	0	0	K06689|1|1e-84|310|gmx:100802703|ubiquitin-conjugating enzyme E2 D/E [EC:6.3.2.19]	GO:0005737//cytoplasm;GO:0005886//plasma membrane;GO:0005634//nucleus;GO:0005737//cytoplasm;GO:0005886//plasma membrane;GO:0005634//nucleus;GO:0005737//cytoplasm;GO:0005886//plasma membrane;GO:0005634//nucleus	GO:0004842//ubiquitin-protein ligase activity;GO:0004842//ubiquitin-protein ligase activity;GO:0004842//ubiquitin-protein ligase activity	GO:0016567//protein ubiquitination;GO:0006511//ubiquitin-dependent protein catabolic process;GO:0016567//protein ubiquitination;GO:0006511//ubiquitin-dependent protein catabolic process;GO:0051788//response to misfolded protein;GO:0006635//fatty acid beta-oxidation;GO:0043161//proteasomal ubiquitin-dependent protein catabolic process;GO:0006944//cellular membrane fusion;GO:0016558//protein import…	-
Potri.008G134000	531	113	547	30.9322	150.256	2.28024	Up	1.02e-69	3.68e-68	-	GO:0005739//mitochondrion	GO:0052843//inositol-1-diphosphate-2,3,4,5,6-pentakisphosphate diphosphatase activity;GO:0052844//inositol-3-diphosphate-1,2,4,5,6-pentakisphosphate diphosphatase activity;GO:0052840//inositol diphosphate tetrakisphosphate diphosphatase activity;GO:0052846//inositol-1,5-bisdiphosphate-2,3,4,6-tetrakisphosphate 1-diphosphatase activity;GO:0008486//diphosphoinositol-polyphosphate diphosphatase acti…	-	-
Potri.009G141700	957	140	676	21.2639	103.033	2.27662	Up	1.38e-85	6.19e-84	K01183|1|1e-173|607|pop:POPTR_831333|chitinase [EC:3.2.1.14]	GO:0005773//vacuole;GO:0005886//plasma membrane	GO:0008843//endochitinase activity;GO:0008061//chitin binding;GO:0016231//beta-N-acetylglucosaminidase activity	GO:0006032//chitin catabolic process;GO:0016998//cell wall macromolecule catabolic process;GO:0005975//carbohydrate metabolic process;GO:0009871//jasmonic acid and ethylene-dependent systemic resistance, ethylene mediated signaling pathway;GO:0046686//response to cadmium ion;GO:0050832//defense response to fungus	gi|224103095|ref|XP_002312923.1|/0/predicted protein [Populus trichocarpa]
Potri.007G145500	312	56	270	26.0892	126.226	2.27449	Up	3.9e-35	6.89e-34	-	-	-	-	-
Potri.005G188600	675	28	135	6.0295	29.1722	2.27449	Up	2.61e-18	2.49e-17	-	GO:0005737//cytoplasm	GO:0051861//glycolipid binding;GO:0017089//glycolipid transporter activity	GO:0046836//glycolipid transport;GO:0006661//phosphatidylinositol biosynthetic process	-
Potri.012G118600	2943	11	53	0.543287	2.62679	2.27351	Up	5.59e-08	2.65e-07	-	-	-	-	-
Potri.005G160300	1071	201	967	27.2793	131.697	2.27134	Up	2.58e-121	1.79e-119	K15272|1|2e-08|58.9|pop:POPTR_832268|solute carrier family 35 (UDP-sugar transporter), member A1/2/3	GO:0016021//integral to membrane	GO:0003677//DNA binding;GO:0015211//purine nucleoside transmembrane transporter activity	GO:0010184//cytokinin transport;GO:0015860//purine nucleoside transmembrane transport;GO:0006863//purine nucleobase transport	-
Potri.T131200	1692	5	24	0.429533	2.06895	2.26806	Up	0.000313548	0.000952988	-	GO:0005886//plasma membrane	-	-	-
Potri.013G090800	1560	10	48	0.931757	4.48804	2.26806	Up	2.53e-07	1.13e-06	K07198|1|0.0|745|pop:POPTR_818055|5'-AMP-activated protein kinase, catalytic alpha subunit [EC:2.7.11.11]	GO:0000152//nuclear ubiquitin ligase complex;GO:0000152//nuclear ubiquitin ligase complex	GO:0005515//protein binding;GO:0004674//protein serine/threonine kinase activity;GO:0005524//ATP binding;GO:0005515//protein binding;GO:0004674//protein serine/threonine kinase activity;GO:0005524//ATP binding	GO:0010260//organ senescence;GO:0009594//detection of nutrient;GO:0003006//developmental process involved in reproduction;GO:0006007//glucose catabolic process;GO:0010050//vegetative phase change;GO:0010182//sugar mediated signaling pathway;GO:0006468//protein phosphorylation;GO:0006486//protein glycosylation;GO:0080022//primary root development;GO:0009738//abscisic acid mediated signaling pathwa…	-
Potri.017G045200	894	20	96	3.25177	15.6629	2.26806	Up	2.23e-13	1.61e-12	K15104|1|6e-103|371|pop:POPTR_583335|solute carrier family 25 (mitochondrial oxoglutarate transporter), member 11	GO:0016021//integral to membrane;GO:0031966//mitochondrial membrane;GO:0016021//integral to membrane;GO:0031966//mitochondrial membrane;GO:0016021//integral to membrane;GO:0031966//mitochondrial membrane	GO:0005310//dicarboxylic acid transmembrane transporter activity;GO:0005310//dicarboxylic acid transmembrane transporter activity;GO:0005310//dicarboxylic acid transmembrane transporter activity	GO:0006835//dicarboxylic acid transport;GO:0055085//transmembrane transport;GO:0006839//mitochondrial transport;GO:0006835//dicarboxylic acid transport;GO:0055085//transmembrane transport;GO:0006839//mitochondrial transport;GO:0006835//dicarboxylic acid transport;GO:0055085//transmembrane transport;GO:0006839//mitochondrial transport	gi|224141165|ref|XP_002323945.1|/3.65945e-152/predicted protein [Populus trichocarpa]
Potri.005G259900	594	693	3324	169.58	816.233	2.26702	Up	0	0	K13448|1|3e-109|394|pop:POPTR_1080059|calcium-binding protein CML	-	GO:0005509//calcium ion binding	-	-
Potri.002G020200	279	19	91	9.89866	47.5748	2.26489	Up	9.88e-13	6.82e-12	-	-	-	-	-
Potri.002G174100	2235	14	67	0.910495	4.37257	2.26376	Up	1.03e-09	5.71e-09	K14963|1|2e-20|99.8|mtr:MTR_4g119620|COMPASS component SWD3	-	-	-	-
Potri.005G020900	663	421	2012	92.2987	442.643	2.26176	Up	4.61e-249	7.53e-247	-	-	-	-	-
Potri.004G074300	1464	67	319	6.65213	31.7826	2.25635	Up	7.75e-41	1.58e-39	K12134|1|7e-36|150|aly:ARALYDRAFT_904154|circadian clock associated 1;K12133|2|9e-36|150|ath:AT1G01060|LATE ELONGATED HYPOCOTYL	-	GO:0003677//DNA binding;GO:0003682//chromatin binding;GO:0003677//DNA binding;GO:0003682//chromatin binding;GO:0003677//DNA binding;GO:0003682//chromatin binding;GO:0003677//DNA binding;GO:0003682//chromatin binding;GO:0003677//DNA binding;GO:0003682//chromatin binding	-	gi|224077470|ref|XP_002305260.1|/0/predicted protein [Populus trichocarpa]
Potri.007G022200	396	92	438	33.7691	161.331	2.25625	Up	1.85e-55	5.23e-54	-	GO:0044464//cell part	-	GO:0009627//systemic acquired resistance;GO:0050794//regulation of cellular process;GO:0031347//regulation of defense response;GO:0051716//cellular response to stimulus	-
Potri.005G177500	2094	102	485	7.08028	33.7835	2.25444	Up	3.59e-61	1.12e-59	K01897|1|0.0|905|rcu:RCOM_1032290|long-chain acyl-CoA synthetase [EC:6.2.1.3]	GO:0009941//chloroplast envelope;GO:0016020//membrane;GO:0005739//mitochondrion;GO:0009941//chloroplast envelope;GO:0016020//membrane;GO:0005739//mitochondrion;GO:0009941//chloroplast envelope;GO:0016020//membrane;GO:0005739//mitochondrion	GO:0004467//long-chain fatty acid-CoA ligase activity;GO:0004467//long-chain fatty acid-CoA ligase activity;GO:0004467//long-chain fatty acid-CoA ligase activity	GO:0006633//fatty acid biosynthetic process;GO:0001676//long-chain fatty acid metabolic process;GO:0006633//fatty acid biosynthetic process;GO:0001676//long-chain fatty acid metabolic process;GO:0006633//fatty acid biosynthetic process;GO:0001676//long-chain fatty acid metabolic process	-
Potri.009G077500	1386	8	38	0.838984	3.99908	2.25295	Up	5.24e-06	2.03e-05	K13691|1|8e-47|171|vvi:100242294|pathogen-inducible salicylic acid glucosyltransferase [EC:2.4.1.-]	-	GO:0016758//transferase activity, transferring hexosyl groups;GO:0016758//transferase activity, transferring hexosyl groups	GO:0008152//metabolic process;GO:0008152//metabolic process	gi|224105883|ref|XP_002313966.1|/0/predicted protein [Populus trichocarpa]
Potri.018G138400	852	8	38	1.36483	6.50554	2.25295	Up	5.24e-06	2.03e-05	K00924|1|6e-59|225|ath:AT4G35600|[EC:2.7.1.-];K05658|2|5e-58|222|vvi:100262734|ATP-binding cassette, subfamily B (MDR/TAP), member 1;K13430|5|3e-53|206|osa:4329463|serine/threonine-protein kinase PBS1 [EC:2.7.11.1]	-	GO:0004672//protein kinase activity;GO:0005524//ATP binding	GO:0006468//protein phosphorylation	-
Potri.002G208500	309	8	38	3.76321	17.9376	2.25295	Up	5.24e-06	2.03e-05	K03676|1|1e-21|101|bdi:100821530|glutaredoxin 3	GO:0005737//cytoplasm	GO:0009055//electron carrier activity;GO:0015035//protein disulfide oxidoreductase activity	GO:0045454//cell redox homeostasis	-
Potri.004G068500	1623	28	133	2.50765	11.9529	2.25295	Up	7.23e-18	6.73e-17	K14638|1|8e-73|273|sbi:SORBI_01g009890|solute carrier family 15 (peptide/histidine transporter), member 3/4	GO:0016023//cytoplasmic membrane-bounded vesicle;GO:0005886//plasma membrane;GO:0005886//plasma membrane	GO:0015171//amino acid transmembrane transporter activity;GO:0015171//amino acid transmembrane transporter activity	GO:0009624//response to nematode;GO:0006857//oligopeptide transport;GO:0006857//oligopeptide transport;GO:0009624//response to nematode	gi|224076868|ref|XP_002305027.1|/0/predicted protein [Populus trichocarpa]
Potri.014G016500	801	211	1000	38.2893	182.099	2.24971	Up	6.08e-124	4.28e-122	-	GO:0005737//cytoplasm	GO:0080030//methyl indole-3-acetate esterase activity;GO:0004091//carboxylesterase activity;GO:0050253//retinyl-palmitate esterase activity;GO:0080031//methyl salicylate esterase activity;GO:0080032//methyl jasmonate esterase activity	GO:0009611//response to wounding;GO:0015824//proline transport;GO:0009805//coumarin biosynthetic process	-
Potri.016G114200	1254	15	71	1.73868	8.25849	2.24788	Up	3.85e-10	2.2e-09	K01988|1|2e-163|573|pop:POPTR_257659|lactosylceramide 4-alpha-galactosyltransferase [EC:2.4.1.228]	GO:0005795//Golgi stack	GO:0008378//galactosyltransferase activity	GO:0031348//negative regulation of defense response;GO:0009595//detection of biotic stimulus;GO:0009867//jasmonic acid mediated signaling pathway;GO:0009697//salicylic acid biosynthetic process;GO:0009862//systemic acquired resistance, salicylic acid mediated signaling pathway;GO:0010363//regulation of plant-type hypersensitive response;GO:0010310//regulation of hydrogen peroxide metabolic proces…	-
Potri.002G145300	519	29	137	8.1219	38.5028	2.24508	Up	2.74e-18	2.6e-17	K14488|1|3e-100|363|pop:POPTR_798979|SAUR family protein	GO:0005739//mitochondrion	-	GO:0009862//systemic acquired resistance, salicylic acid mediated signaling pathway;GO:0009733//response to auxin stimulus;GO:1900057//positive regulation of leaf senescence	-
Potri.008G212400	477	264	1246	80.4475	381.013	2.24372	Up	1.8e-153	1.59e-151	-	-	-	GO:0009607//response to biotic stimulus;GO:0006952//defense response	-
Potri.019G061400	3312	41	193	1.79937	8.49976	2.23993	Up	4.2e-25	5.43e-24	K11294|1|2e-09|63.9|bdi:100838448|nucleolin	-	-	-	-
Potri.001G042400	1311	37	174	4.10229	19.3591	2.23851	Up	9.22e-23	1.08e-21	K13414|1|3e-29|127|sbi:SORBI_01g040360|mitogen-activated protein kinase kinase kinase 1, plant [EC:2.7.11.25];K11228|5|3e-26|117|ota:Ot13g01170|mitogen-activated protein kinase kinase kinase [EC:2.7.11.1]	-	GO:0004674//protein serine/threonine kinase activity;GO:0005524//ATP binding	GO:0006810//transport;GO:0006468//protein phosphorylation;GO:0000165//MAPK cascade	-
Potri.T093600	588	50	235	12.36	58.2948	2.23769	Up	3.35e-30	5.12e-29	K13449|1|4e-34|144|rcu:RCOM_1381930|pathogenesis-related protein 1	GO:0005576//extracellular region;GO:0016023//cytoplasmic membrane-bounded vesicle	-	-	-
Potri.016G135500	390	10	47	3.72703	17.5781	2.23769	Up	4.22e-07	1.85e-06	-	-	GO:0008289//lipid binding;GO:0008289//lipid binding	GO:0006869//lipid transport;GO:0006869//lipid transport	-
Potri.001G205800	2031	57	267	4.07936	19.1752	2.23283	Up	5.13e-34	8.78e-33	-	-	-	-	-
Potri.001G448000	1410	340	1592	35.0499	164.689	2.23226	Up	2.49e-194	2.91e-192	K15400|1|8e-66|249|rcu:RCOM_1447050|omega-hydroxypalmitate O-feruloyl transferase [EC:2.3.1.188]	-	GO:0010327//acetyl CoA:(Z)-3-hexen-1-ol acetyltransferase activity	-	-
Potri.002G098800	909	285	1332	45.5731	213.737	2.22958	Up	1.14e-162	1.11e-160	-	GO:0009505//plant-type cell wall	-	GO:0009741//response to brassinosteroid stimulus	-
Potri.018G065200	369	12	56	4.72696	22.1361	2.22742	Up	3.46e-08	1.67e-07	-	GO:0009523//photosystem II;GO:0009535//chloroplast thylakoid membrane	-	GO:0015979//photosynthesis	-
Potri.018G115200	351	15	70	6.21171	29.0891	2.22742	Up	6.41e-10	3.6e-09	-	-	-	-	-
Potri.003G098900	1644	6	28	0.530489	2.48425	2.22742	Up	0.000112161	0.000365335	K13457|1|1e-88|325|vvi:100252764|disease resistance protein RPM1	-	GO:0004721//phosphoprotein phosphatase activity;GO:0043531//ADP binding	GO:0006952//defense response	-
Potri.009G148700	1485	6	28	0.587289	2.75024	2.22742	Up	0.000112161	0.000365297	-	-	-	-	gi|224105007|ref|XP_002313652.1|/0/predicted protein [Populus trichocarpa]
Potri.010G187900	2037	842	3928	60.0825	281.268	2.22693	Up	0	0	K15172|1|7e-32|137|vcn:VOLCADRAFT_106802|transcription elongation factor SPT5	-	GO:0003676//nucleic acid binding;GO:0008270//zinc ion binding;GO:0003676//nucleic acid binding;GO:0008270//zinc ion binding	GO:0050832//defense response to fungus;GO:0010200//response to chitin;GO:0009409//response to cold;GO:0050832//defense response to fungus;GO:0010200//response to chitin;GO:0009409//response to cold	gi|224112487|ref|XP_002316207.1|/0/predicted protein [Populus trichocarpa]
Potri.012G056500	495	251	1170	73.7048	344.763	2.22577	Up	8.16e-143	6.7e-141	-	-	-	-	-
Potri.009G120800	2028	190	884	13.618	63.5805	2.22307	Up	3.4e-108	2.06e-106	-	GO:0005634//nucleus;GO:0005634//nucleus	GO:0003700//sequence-specific DNA binding transcription factor activity;GO:0043565//sequence-specific DNA binding;GO:0003700//sequence-specific DNA binding transcription factor activity;GO:0043565//sequence-specific DNA binding	GO:0006355//regulation of transcription, DNA-dependent;GO:0006355//regulation of transcription, DNA-dependent	gi|255543785|ref|XP_002512955.1|/0/bel1 homeotic protein, putative [Ricinus communis]
Potri.007G048200	873	475	2210	79.0873	369.248	2.22307	Up	1.24e-267	2.25e-265	K10268|1|2e-18|92.0|vvi:100254543|F-box and leucine-rich repeat protein 2/20	GO:0005737//cytoplasm;GO:0005634//nucleus	GO:0004842//ubiquitin-protein ligase activity;GO:0005515//protein binding	-	-
Potri.007G138100	858	790	3675	133.834	624.755	2.22284	Up	0	0	K09286|1|1e-17|89.0|aly:ARALYDRAFT_494572|EREBP-like factor	GO:0016604//nuclear body;GO:0016020//membrane;GO:0005634//nucleus	GO:0005515//protein binding;GO:0003677//DNA binding;GO:0003700//sequence-specific DNA binding transcription factor activity;GO:0003677//DNA binding;GO:0003700//sequence-specific DNA binding transcription factor activity	GO:0009864//induced systemic resistance, jasmonic acid mediated signaling pathway;GO:0002679//respiratory burst involved in defense response;GO:0010200//response to chitin;GO:0045892//negative regulation of transcription, DNA-dependent;GO:0009737//response to abscisic acid stimulus;GO:0010105//negative regulation of ethylene mediated signaling pathway;GO:0035556//intracellular signal transduction…	-
Potri.015G058600	828	14	65	2.45768	11.4505	2.22004	Up	2.86e-09	1.52e-08	-	GO:0009535//chloroplast thylakoid membrane	-	GO:0006098//pentose-phosphate shunt;GO:0080167//response to karrikin;GO:0015995//chlorophyll biosynthetic process;GO:0009773//photosynthetic electron transport in photosystem I;GO:0009658//chloroplast organization;GO:0045893//positive regulation of transcription, DNA-dependent	-
Potri.008G171000	384	14	65	5.29937	24.69	2.22004	Up	2.86e-09	1.52e-08	-	GO:0009535//chloroplast thylakoid membrane	GO:0009055//electron carrier activity	GO:0071484//cellular response to light intensity;GO:0009744//response to sucrose stimulus;GO:0010114//response to red light;GO:0009414//response to water deprivation;GO:0010117//photoprotection;GO:0009773//photosynthetic electron transport in photosystem I;GO:0009637//response to blue light;GO:0010155//regulation of proton transport;GO:0010218//response to far red light;GO:0009644//response to hi…	-
Potri.012G035800	1386	35	162	3.67056	17.0487	2.21559	Up	4.83e-21	5.26e-20	K13263|1|3e-103|374|gmx:100101902|isoflavone 7-O-glucosyltransferase [EC:2.4.1.170];K08237|2|1e-77|288|vvi:100246482|hydroquinone glucosyltransferase [EC:2.4.1.218]	-	GO:0035251//UDP-glucosyltransferase activity	GO:0008152//metabolic process	-
Potri.008G180500	1164	80	370	9.98997	46.3648	2.21448	Up	4.58e-46	1.05e-44	K14493|1|4e-33|141|ppp:PHYPADRAFT_118478|gibberellin receptor GID1 [EC:3.-.-.-]	GO:0005576//extracellular region;GO:0005737//cytoplasm;GO:0005634//nucleus	GO:0016787//hydrolase activity	GO:0015824//proline transport;GO:0008152//metabolic process	-
Potri.007G103600	207	8	37	5.61755	26.0718	2.21448	Up	8.77e-06	3.3e-05	-	-	-	-	-
Potri.005G163000	915	274	1267	43.5268	201.974	2.21419	Up	1.65e-153	1.46e-151	-	GO:0009505//plant-type cell wall;GO:0016020//membrane	-	-	-
Potri.001G061700	603	18	83	4.33893	20.0771	2.21014	Up	2.01e-11	1.26e-10	K13418|1|1e-59|228|vvi:100247683|somatic embryogenesis receptor kinase 1 [EC:2.7.10.1 2.7.11.1];K13416|4|4e-57|219|vvi:100253855|brassinosteroid insensitive 1-associated receptor kinase 1 [EC:2.7.10.1 2.7.11.1]	GO:0043234//protein complex;GO:0005886//plasma membrane	GO:0000166//nucleotide binding;GO:0004675//transmembrane receptor protein serine/threonine kinase activity;GO:0016491//oxidoreductase activity;GO:0042802//identical protein binding;GO:0033612//receptor serine/threonine kinase binding	GO:0009880//embryonic pattern specification;GO:0000226//microtubule cytoskeleton organization;GO:0010431//seed maturation;GO:0010227//floral organ abscission;GO:0000911//cytokinesis by cell plate formation;GO:0042742//defense response to bacterium;GO:0046777//protein autophosphorylation;GO:0010152//pollen maturation;GO:0007030//Golgi organization;GO:0009556//microsporogenesis;GO:0009742//brassino…	-
Potri.019G020800	1374	40	184	4.23156	19.5331	2.20666	Up	1.37e-23	1.68e-22	K08900|1|1e-178|624|pop:POPTR_248199|mitochondrial chaperone BCS1	GO:0005783//endoplasmic reticulum;GO:0005739//mitochondrion;GO:0005783//endoplasmic reticulum;GO:0005739//mitochondrion;GO:0005783//endoplasmic reticulum;GO:0005739//mitochondrion;GO:0005783//endoplasmic reticulum;GO:0005739//mitochondrion	GO:0005524//ATP binding;GO:0017111//nucleoside-triphosphatase activity;GO:0005524//ATP binding;GO:0017111//nucleoside-triphosphatase activity;GO:0005524//ATP binding;GO:0017111//nucleoside-triphosphatase activity;GO:0005524//ATP binding;GO:0017111//nucleoside-triphosphatase activity	GO:0009737//response to abscisic acid stimulus;GO:0009737//response to abscisic acid stimulus;GO:0009737//response to abscisic acid stimulus;GO:0009737//response to abscisic acid stimulus	-
Potri.001G143400	1149	115	529	14.5481	67.1545	2.20666	Up	7.25e-65	2.42e-63	-	GO:0009507//chloroplast;GO:0016020//membrane;GO:0009507//chloroplast;GO:0016020//membrane;GO:0009507//chloroplast;GO:0016020//membrane;GO:0009507//chloroplast;GO:0016020//membrane;GO:0009507//chloroplast;GO:0016020//membrane;GO:0009507//chloroplast;GO:0016020//membrane;GO:0009507//chloroplast;GO:0016020//membrane;GO:0009507//chloroplast;GO:0016020//membrane;GO:0009507//chloroplast;GO:0016020//mem…	-	GO:0019761//glucosinolate biosynthetic process;GO:0046777//protein autophosphorylation;GO:0010155//regulation of proton transport;GO:0019761//glucosinolate biosynthetic process;GO:0046777//protein autophosphorylation;GO:0010155//regulation of proton transport;GO:0019761//glucosinolate biosynthetic process;GO:0046777//protein autophosphorylation;GO:0010155//regulation of proton transport;GO:001976…	-
Potri.014G162400	324	46	211	20.6367	94.9898	2.20256	Up	8.98e-27	1.23e-25	-	GO:0005634//nucleus	-	GO:0006979//response to oxidative stress;GO:0006979//response to oxidative stress;GO:0006979//response to oxidative stress	-
Potri.003G057000	1575	12	55	1.10746	5.09356	2.20142	Up	5.75e-08	2.72e-07	K13065|1|2e-32|139|ath:AT5G48930|shikimate O-hydroxycinnamoyltransferase [EC:2.3.1.133]	-	GO:0016747//transferase activity, transferring acyl groups other than amino-acyl groups	-	-
Potri.008G180700	1191	52	238	6.34627	29.1477	2.1994	Up	5.93e-30	8.99e-29	K08282|1|2e-24|111|olu:OSTLU_40751|non-specific serine/threonine protein kinase [EC:2.7.11.1]	GO:0005886//plasma membrane;GO:0005886//plasma membrane;GO:0005886//plasma membrane;GO:0005886//plasma membrane;GO:0005886//plasma membrane;GO:0005886//plasma membrane;GO:0005886//plasma membrane;GO:0005886//plasma membrane	GO:0000155//phosphorelay sensor kinase activity;GO:0000155//phosphorelay sensor kinase activity;GO:0000155//phosphorelay sensor kinase activity;GO:0000155//phosphorelay sensor kinase activity;GO:0000155//phosphorelay sensor kinase activity;GO:0000155//phosphorelay sensor kinase activity;GO:0000155//phosphorelay sensor kinase activity;GO:0000155//phosphorelay sensor kinase activity	GO:0000160//two-component signal transduction system (phosphorelay);GO:0046777//protein autophosphorylation;GO:0006355//regulation of transcription, DNA-dependent;GO:0023014//signal transduction by phosphorylation;GO:0010155//regulation of proton transport;GO:0000160//two-component signal transduction system (phosphorelay);GO:0046777//protein autophosphorylation;GO:0006355//regulation of transcri…	-
Potri.001G452600	999	152	695	22.1159	101.475	2.19797	Up	2.87e-84	1.26e-82	K07119|1|7e-22|103|ath:AT1G49670|	GO:0009941//chloroplast envelope;GO:0005773//vacuole;GO:0005794//Golgi apparatus;GO:0005886//plasma membrane;GO:0005829//cytosol;GO:0009535//chloroplast thylakoid membrane	GO:0003960//NADPH:quinone reductase activity;GO:0008270//zinc ion binding;GO:0000166//nucleotide binding	GO:0055114//oxidation-reduction process	-
Potri.008G059000	915	7	32	1.112	5.10116	2.19767	Up	4.04e-05	0.000140035	-	GO:0005622//intracellular	GO:0008270//zinc ion binding	-	-
Potri.013G099400	1341	7	32	0.758746	3.48065	2.19767	Up	4.04e-05	0.000140019	K01090|1|5e-66|251|sbi:SORBI_01g038410|protein phosphatase [EC:3.1.3.16];K14497|2|9e-33|140|vcn:VOLCADRAFT_61058|protein phosphatase 2C [EC:3.1.3.16]	GO:0009536//plastid;GO:0009536//plastid;GO:0009536//plastid	GO:0004721//phosphoprotein phosphatase activity;GO:0004721//phosphoprotein phosphatase activity;GO:0004721//phosphoprotein phosphatase activity	GO:0008152//metabolic process;GO:0008152//metabolic process;GO:0008152//metabolic process	-
Potri.007G053200	1932	7	32	0.526645	2.41592	2.19767	Up	4.04e-05	0.000140003	-	GO:0005886//plasma membrane;GO:0005886//plasma membrane	GO:0004871//signal transducer activity;GO:0004871//signal transducer activity	GO:0009416//response to light stimulus;GO:0009416//response to light stimulus	-
Potri.003G110700	2262	25	114	1.60648	7.35109	2.19406	Up	4.62e-15	3.66e-14	-	GO:0005739//mitochondrion	-	GO:0010286//heat acclimation;GO:0006914//autophagy;GO:0006487//protein N-linked glycosylation	-
Potri.012G077200	576	73	332	18.4216	84.0727	2.19024	Up	5.87e-41	1.2e-39	K09377|1|4e-113|406|pop:POPTR_806453|cysteine and glycine-rich protein	GO:0005886//plasma membrane	GO:0051015//actin filament binding;GO:0008270//zinc ion binding	GO:0051017//actin filament bundle assembly	-
Potri.009G106400	906	351	1592	56.3127	256.303	2.18632	Up	2.14e-189	2.43e-187	K00430|1|2e-151|533|pop:POPTR_267768|peroxidase [EC:1.11.1.7]	GO:0005576//extracellular region	GO:0020037//heme binding;GO:0046872//metal ion binding;GO:0004601//peroxidase activity	GO:0055114//oxidation-reduction process;GO:0006979//response to oxidative stress	gi|224103529|ref|XP_002313091.1|/5.82857e-171/predicted protein [Populus trichocarpa]
Potri.014G109000	246	15	68	8.86305	40.3193	2.1856	Up	1.76e-09	9.53e-09	-	GO:0005886//plasma membrane	-	-	-
Potri.005G117500	1542	862	3903	81.255	369.193	2.18385	Up	0	0	K09755|1|0.0|1033|pop:POPTR_836596|ferulate-5-hydroxylase [EC:1.14.-.-]	GO:0005783//endoplasmic reticulum	GO:0046424//ferulate 5-hydroxylase activity;GO:0009055//electron carrier activity;GO:0005506//iron ion binding;GO:0020037//heme binding;GO:0016705//oxidoreductase activity, acting on paired donors, with incorporation or reduction of molecular oxygen	GO:0010224//response to UV-B;GO:0055114//oxidation-reduction process	-
Potri.015G061600	3465	38	172	1.59407	7.24044	2.18336	Up	7.08e-22	8e-21	K13415|1|4e-137|488|pop:POPTR_562744|protein brassinosteroid insensitive 1 [EC:2.7.10.1 2.7.11.1]	GO:0016023//cytoplasmic membrane-bounded vesicle;GO:0016021//integral to membrane;GO:0005886//plasma membrane;GO:0005739//mitochondrion	GO:0004721//phosphoprotein phosphatase activity;GO:0004674//protein serine/threonine kinase activity;GO:0005524//ATP binding	GO:0031348//negative regulation of defense response;GO:0009595//detection of biotic stimulus;GO:0009867//jasmonic acid mediated signaling pathway;GO:0009862//systemic acquired resistance, salicylic acid mediated signaling pathway;GO:0006944//cellular membrane fusion;GO:0010363//regulation of plant-type hypersensitive response;GO:0010310//regulation of hydrogen peroxide metabolic process;GO:000267…	-
Potri.004G167700	390	963	4357	358.913	1629.53	2.18275	Up	0	0	-	GO:0016020//membrane;GO:0009536//plastid	-	GO:0006661//phosphatidylinositol biosynthetic process	gi|224078081|ref|XP_002305484.1|/1.02795e-69/predicted protein [Populus trichocarpa]
Potri.014G149900	312	5399	24326	2515.28	11372.5	2.17676	Up	0	0	K02605|1|8e-07|52.8|smo:SELMODRAFT_418877|origin recognition complex subunit 3	-	-	-	-
Potri.007G040400	1167	12	54	1.49464	6.74936	2.17495	Up	9.52e-08	4.41e-07	-	-	GO:0016787//hydrolase activity;GO:0016787//hydrolase activity	GO:0006629//lipid metabolic process;GO:0006629//lipid metabolic process	-
Potri.012G012100	639	16	72	3.63954	16.4351	2.17495	Up	6.55e-10	3.67e-09	-	-	-	GO:0006457//protein folding;GO:0006457//protein folding;GO:0006457//protein folding	-
Potri.005G010700	798	12	54	2.18578	9.8703	2.17495	Up	9.52e-08	4.41e-07	K02717|1|9e-08|55.5|smo:SELMODRAFT_74043|photosystem II oxygen-evolving enhancer protein 2	GO:0030095//chloroplast photosystem II;GO:0009543//chloroplast thylakoid lumen;GO:0019898//extrinsic to membrane;GO:0009570//chloroplast stroma;GO:0009654//oxygen evolving complex;GO:0030095//chloroplast photosystem II;GO:0009543//chloroplast thylakoid lumen;GO:0019898//extrinsic to membrane;GO:0009570//chloroplast stroma;GO:0009654//oxygen evolving complex;GO:0030095//chloroplast photosystem II;…	GO:0005515//protein binding;GO:0005509//calcium ion binding;GO:0005515//protein binding;GO:0005509//calcium ion binding;GO:0005515//protein binding;GO:0005509//calcium ion binding	GO:0048564//photosystem I assembly;GO:0048564//photosystem I assembly;GO:0048564//photosystem I assembly	-
Potri.011G031300	705	93	418	19.1744	86.4822	2.17322	Up	1.16e-50	2.96e-49	K08901|1|4e-124|442|pop:POPTR_834003|photosystem II oxygen-evolving enhancer protein 3	GO:0048046//apoplast;GO:0030095//chloroplast photosystem II;GO:0009570//chloroplast stroma;GO:0009654//oxygen evolving complex;GO:0019898//extrinsic to membrane;GO:0009543//chloroplast thylakoid lumen	GO:0005509//calcium ion binding	GO:0010155//regulation of proton transport;GO:0009853//photorespiration;GO:0010218//response to far red light;GO:0009744//response to sucrose stimulus;GO:0035304//regulation of protein dephosphorylation;GO:0010114//response to red light;GO:0030003//cellular cation homeostasis;GO:0010207//photosystem II assembly;GO:0009637//response to blue light;GO:0009644//response to high light intensity;GO:007…	-
Potri.012G135000	1113	63	283	8.22759	37.0878	2.1724	Up	8.34e-35	1.47e-33	K00008|1|9e-175|611|pop:POPTR_890818|L-iditol 2-dehydrogenase [EC:1.1.1.14]	GO:0005829//cytosol;GO:0009506//plasmodesma;GO:0005829//cytosol;GO:0009506//plasmodesma;GO:0005829//cytosol;GO:0009506//plasmodesma	GO:0003939//L-iditol 2-dehydrogenase activity;GO:0000166//nucleotide binding;GO:0008270//zinc ion binding;GO:0003939//L-iditol 2-dehydrogenase activity;GO:0000166//nucleotide binding;GO:0008270//zinc ion binding;GO:0003939//L-iditol 2-dehydrogenase activity;GO:0000166//nucleotide binding;GO:0008270//zinc ion binding	GO:0055114//oxidation-reduction process;GO:0055114//oxidation-reduction process;GO:0055114//oxidation-reduction process	-
Potri.016G037900	1128	74	332	9.53564	42.9308	2.17061	Up	1.62e-40	3.27e-39	K01757|1|5e-46|183|ath:AT1G74020|strictosidine synthase [EC:4.3.3.2]	GO:0009505//plant-type cell wall;GO:0009506//plasmodesma;GO:0005886//plasma membrane;GO:0009507//chloroplast;GO:0005783//endoplasmic reticulum;GO:0009505//plant-type cell wall;GO:0009506//plasmodesma;GO:0005886//plasma membrane;GO:0009507//chloroplast;GO:0005783//endoplasmic reticulum	GO:0016844//strictosidine synthase activity;GO:0016844//strictosidine synthase activity	GO:0009821//alkaloid biosynthetic process;GO:0009821//alkaloid biosynthetic process	-
Potri.001G274900	4899	31	139	0.919775	4.13854	2.16977	Up	7.91e-18	7.34e-17	K13118|1|8e-14|79.0|cre:CHLREDRAFT_17930|protein DGCR14;K04424|4|8e-11|68.9|olu:OSTLU_6189|sterile alpha motif and leucine zipper containing kinase AZK [EC:2.7.11.25];K04688|5|8e-11|68.9|ppp:PHYPADRAFT_188412|p70 ribosomal S6 kinase [EC:2.7.11.1]	GO:0005802//trans-Golgi network;GO:0005769//early endosome;GO:0005802//trans-Golgi network;GO:0005769//early endosome;GO:0005802//trans-Golgi network;GO:0005769//early endosome;GO:0005802//trans-Golgi network;GO:0005769//early endosome;GO:0005802//trans-Golgi network;GO:0005769//early endosome	GO:0008270//zinc ion binding;GO:0043621//protein self-association;GO:0004672//protein kinase activity;GO:0004623//phospholipase A2 activity;GO:0004842//ubiquitin-protein ligase activity;GO:0005524//ATP binding;GO:0043621//protein self-association;GO:0004672//protein kinase activity;GO:0016787//hydrolase activity;GO:0046872//metal ion binding;GO:0004842//ubiquitin-protein ligase activity;GO:004362…	GO:0009788//negative regulation of abscisic acid mediated signaling pathway;GO:0048589//developmental growth;GO:0000956//nuclear-transcribed mRNA catabolic process;GO:0016197//endosomal transport;GO:0006468//protein phosphorylation;GO:0016567//protein ubiquitination;GO:0055114//oxidation-reduction process;GO:0006952//defense response;GO:0032940//secretion by cell;GO:0009788//negative regulation o…	-
Potri.005G249700	1311	103	461	11.4199	51.2906	2.16715	Up	1.64e-55	4.64e-54	-	-	-	-	-
Potri.006G112500	582	254	1136	63.4363	284.705	2.16609	Up	3.9e-134	2.99e-132	K13448|1|6e-105|379|pop:POPTR_676209|calcium-binding protein CML	GO:0005886//plasma membrane	GO:0005515//protein binding;GO:0005509//calcium ion binding	GO:0046686//response to cadmium ion;GO:0010091//trichome branching	-
Potri.015G143600	606	685	3060	164.303	736.527	2.16438	Up	0	0	K08818|1|1e-12|72.4|vvi:100246062|cell division cycle 2-like [EC:2.7.11.22];K03243|2|2e-07|55.5|pop:POPTR_823158|translation initiation factor 5B	GO:0005634//nucleus	GO:0003677//DNA binding	GO:0042546//cell wall biogenesis	-
Potri.014G033200	1254	69	308	7.99795	35.8255	2.16329	Up	1.5e-37	2.82e-36	-	-	GO:0016787//hydrolase activity	GO:0006629//lipid metabolic process	-
Potri.010G244400	813	50	223	8.93936	40.0087	2.16207	Up	1.35e-27	1.9e-26	-	-	-	-	gi|118487344|gb|ABK95500.1|/1.35472e-159/unknown [Populus trichocarpa]
Potri.004G175800	1341	66	294	7.15389	31.9785	2.1603	Up	7.44e-36	1.34e-34	K15893|1|1e-152|537|pop:POPTR_818203|hydroxypyruvate reductase 1	GO:0048046//apoplast;GO:0009507//chloroplast;GO:0005777//peroxisome;GO:0048046//apoplast;GO:0009507//chloroplast;GO:0005777//peroxisome;GO:0048046//apoplast;GO:0009507//chloroplast;GO:0005777//peroxisome;GO:0048046//apoplast;GO:0009507//chloroplast;GO:0005777//peroxisome;GO:0048046//apoplast;GO:0009507//chloroplast;GO:0005777//peroxisome;GO:0048046//apoplast;GO:0009507//chloroplast;GO:0005777//pe…	GO:0051287//NAD binding;GO:0008465//glycerate dehydrogenase activity;GO:0008266//poly(U) RNA binding;GO:0051287//NAD binding;GO:0008465//glycerate dehydrogenase activity;GO:0008266//poly(U) RNA binding;GO:0051287//NAD binding;GO:0008465//glycerate dehydrogenase activity;GO:0008266//poly(U) RNA binding;GO:0051287//NAD binding;GO:0008465//glycerate dehydrogenase activity;GO:0008266//poly(U) RNA bin…	GO:0010218//response to far red light;GO:0035304//regulation of protein dephosphorylation;GO:0010114//response to red light;GO:0010207//photosystem II assembly;GO:0042631//cellular response to water deprivation;GO:0009854//oxidative photosynthetic carbon pathway;GO:0009773//photosynthetic electron transport in photosystem I;GO:0071482//cellular response to light stimulus;GO:0010304//PSII associat…	gi|224078341|ref|XP_002305524.1|/0/predicted protein [Populus trichocarpa]
Potri.012G075800	249	150	668	87.5627	391.306	2.15991	Up	2.43e-79	1.01e-77	-	-	-	GO:0031348//negative regulation of defense response;GO:0009862//systemic acquired resistance, salicylic acid mediated signaling pathway;GO:0030968//endoplasmic reticulum unfolded protein response;GO:0009611//response to wounding;GO:0006979//response to oxidative stress;GO:0010200//response to chitin;GO:0050832//defense response to fungus;GO:0009625//response to insect	-
Potri.010G066600	720	29	129	5.85454	26.1335	2.15827	Up	1.51e-16	1.31e-15	-	GO:0005773//vacuole;GO:0016021//integral to membrane;GO:0009570//chloroplast stroma;GO:0031969//chloroplast membrane;GO:0005773//vacuole;GO:0016021//integral to membrane;GO:0009570//chloroplast stroma;GO:0031969//chloroplast membrane	GO:0005509//calcium ion binding;GO:0071614//linoleic acid epoxygenase activity;GO:0016165//lipoxygenase activity;GO:0004392//heme oxygenase (decyclizing) activity;GO:0004366//glycerol-3-phosphate O-acyltransferase activity;GO:0005509//calcium ion binding;GO:0071614//linoleic acid epoxygenase activity;GO:0016165//lipoxygenase activity;GO:0004392//heme oxygenase (decyclizing) activity;GO:0004366//g…	GO:0050826//response to freezing;GO:0016117//carotenoid biosynthetic process;GO:0006655//phosphatidylglycerol biosynthetic process;GO:0009620//response to fungus;GO:0006636//unsaturated fatty acid biosynthetic process;GO:0019288//isopentenyl diphosphate biosynthetic process, mevalonate-independent pathway;GO:0009651//response to salt stress;GO:0010118//stomatal movement;GO:0048825//cotyledon deve…	gi|224107499|ref|XP_002314502.1|/1.02963e-134/predicted protein [Populus trichocarpa]
Potri.014G141400	1332	163	725	17.7873	79.3914	2.15813	Up	7.15e-86	3.22e-84	-	GO:0005634//nucleus;GO:0005634//nucleus	GO:0003700//sequence-specific DNA binding transcription factor activity;GO:0043565//sequence-specific DNA binding;GO:0003700//sequence-specific DNA binding transcription factor activity;GO:0043565//sequence-specific DNA binding	GO:0006355//regulation of transcription, DNA-dependent;GO:0006355//regulation of transcription, DNA-dependent	-
Potri.006G186300	681	9	40	1.92098	8.56747	2.15703	Up	5.3e-06	2.05e-05	K09287|1|2e-131|347|pop:POPTR_779580|RAV-like factor	GO:0005634//nucleus	GO:0003677//DNA binding;GO:0008081//phosphoric diester hydrolase activity;GO:0003700//sequence-specific DNA binding transcription factor activity	GO:0006629//lipid metabolic process;GO:0006355//regulation of transcription, DNA-dependent	-
Potri.010G198200	861	41	182	6.92162	30.8324	2.15527	Up	1.03e-22	1.2e-21	-	-	-	-	gi|224112677|ref|XP_002316259.1|/1.48538e-170/predicted protein [Populus trichocarpa]
Potri.005G220900	1524	32	142	3.05205	13.5907	2.15477	Up	4.89e-18	4.59e-17	K13407|1|0.0|1009|pop:POPTR_588365|cytochrome P450, family 94, subfamily A, polypeptide 1 (fatty acid omega-hydroxylase) [EC:1.14.-.-];K00517|4|2e-119|427|ath:AT3G56630|[EC:1.14.-.-]	-	GO:0020037//heme binding;GO:0005506//iron ion binding;GO:0009055//electron carrier activity;GO:0070330//aromatase activity;GO:0020037//heme binding;GO:0005506//iron ion binding;GO:0009055//electron carrier activity;GO:0070330//aromatase activity	GO:0055114//oxidation-reduction process;GO:0055114//oxidation-reduction process	-
Potri.005G208200	1128	23	102	2.96378	13.1896	2.15389	Up	2.42e-13	1.74e-12	K14495|1|1e-08|60.1|vvi:100245654|F-box protein GID2	-	-	-	-
Potri.006G133100	783	30	133	5.56912	24.7759	2.15342	Up	5.68e-17	5.03e-16	K01684|1|2e-06|52.4|olu:OSTLU_29175|galactonate dehydratase [EC:4.2.1.6]	GO:0005576//extracellular region;GO:0009507//chloroplast;GO:0005576//extracellular region;GO:0009507//chloroplast;GO:0005576//extracellular region;GO:0009507//chloroplast;GO:0005576//extracellular region;GO:0009507//chloroplast;GO:0005576//extracellular region;GO:0009507//chloroplast;GO:0005576//extracellular region;GO:0009507//chloroplast;GO:0005576//extracellular region;GO:0009507//chloroplast	GO:0016209//antioxidant activity;GO:0016491//oxidoreductase activity	GO:0010264//myo-inositol hexakisphosphate biosynthetic process;GO:0010264//myo-inositol hexakisphosphate biosynthetic process;GO:0010264//myo-inositol hexakisphosphate biosynthetic process;GO:0010264//myo-inositol hexakisphosphate biosynthetic process;GO:0010264//myo-inositol hexakisphosphate biosynthetic process;GO:0055114//oxidation-reduction process;GO:0010264//myo-inositol hexakisphosphate bi…	-
Potri.003G033600	726	114	505	22.8242	101.46	2.15227	Up	3.87e-60	1.19e-58	K03025|1|1e-94|345|rcu:RCOM_1676960|DNA-directed RNA polymerase III subunit RPC6	GO:0009507//chloroplast;GO:0009507//chloroplast;GO:0009507//chloroplast	GO:0003899//DNA-directed RNA polymerase activity;GO:0003677//DNA binding;GO:0003899//DNA-directed RNA polymerase activity;GO:0003677//DNA binding;GO:0003899//DNA-directed RNA polymerase activity;GO:0003677//DNA binding	GO:0006351//transcription, DNA-dependent;GO:0006351//transcription, DNA-dependent;GO:0006351//transcription, DNA-dependent	-
Potri.001G041600	1455	7	31	0.699298	3.10769	2.15187	Up	6.72e-05	0.000226056	-	GO:0016020//membrane;GO:0005634//nucleus	GO:0005215//transporter activity	GO:0006810//transport	-
Potri.010G101700	1341	33	146	3.57695	15.8805	2.15045	Up	1.84e-18	1.77e-17	K01099|1|1e-51|202|ota:Ot04g02290|phosphatidylinositol-bisphosphatase [EC:3.1.3.36]	GO:0005634//nucleus	GO:0052659//inositol-1,3,4,5-tetrakisphosphate 5-phosphatase activity;GO:0052658//inositol-1,4,5-trisphosphate 5-phosphatase activity;GO:0004445//inositol-polyphosphate 5-phosphatase activity;GO:0004518//nuclease activity	GO:0010413//glucuronoxylan metabolic process;GO:0045492//xylan biosynthetic process;GO:0046854//phosphatidylinositol phosphorylation	gi|224101943|ref|XP_002312484.1|/0/predicted protein [Populus trichocarpa]
Potri.015G079300	1563	59	261	5.48681	24.3569	2.15029	Up	7.9e-32	1.28e-30	K04354|1|6e-164|510|bdi:100839377|protein phosphatase 2 (formerly 2A), regulatory subunit B	GO:0000159//protein phosphatase type 2A complex;GO:0000159//protein phosphatase type 2A complex;GO:0000159//protein phosphatase type 2A complex;GO:0000159//protein phosphatase type 2A complex	GO:0008601//protein phosphatase type 2A regulator activity;GO:0008601//protein phosphatase type 2A regulator activity;GO:0008601//protein phosphatase type 2A regulator activity;GO:0008601//protein phosphatase type 2A regulator activity	GO:0007165//signal transduction;GO:0007165//signal transduction;GO:0007165//signal transduction;GO:0007165//signal transduction	-
Potri.014G025700	879	26	115	4.29944	19.0831	2.15007	Up	7.73e-15	6.06e-14	-	-	GO:0003677//DNA binding;GO:0003677//DNA binding	GO:0006355//regulation of transcription, DNA-dependent;GO:0006355//regulation of transcription, DNA-dependent	-
Potri.009G141600	855	19	84	3.23009	14.3302	2.14941	Up	3.37e-11	2.08e-10	-	GO:0005634//nucleus	GO:0003677//DNA binding;GO:0003700//sequence-specific DNA binding transcription factor activity	GO:0048281//inflorescence morphogenesis;GO:0045792//negative regulation of cell size;GO:0006355//regulation of transcription, DNA-dependent;GO:0009965//leaf morphogenesis;GO:0010200//response to chitin;GO:0009814//defense response, incompatible interaction;GO:0000165//MAPK cascade	gi|224105083|ref|XP_002313680.1|/3.11521e-168/NAC domain protein, IPR003441 [Populus trichocarpa]
Potri.009G080600	1620	158	698	14.1765	62.8463	2.14833	Up	2.83e-82	1.22e-80	K02492|1|0.0|1042|pop:POPTR_1087484|glutamyl-tRNA reductase [EC:1.2.1.70]	-	GO:0050661//NADP binding;GO:0008883//glutamyl-tRNA reductase activity;GO:0050661//NADP binding;GO:0008883//glutamyl-tRNA reductase activity	GO:0006979//response to oxidative stress;GO:0006782//protoporphyrinogen IX biosynthetic process;GO:0015995//chlorophyll biosynthetic process;GO:0009416//response to light stimulus;GO:0055114//oxidation-reduction process;GO:0006979//response to oxidative stress;GO:0006782//protoporphyrinogen IX biosynthetic process;GO:0015995//chlorophyll biosynthetic process;GO:0009416//response to light stimulus…	gi|224103827|ref|XP_002313208.1|/0/predicted protein [Populus trichocarpa]
Potri.004G223500	693	230	1016	48.2416	213.846	2.14822	Up	6.28e-119	4.27e-117	-	GO:0005783//endoplasmic reticulum;GO:0005739//mitochondrion	-	-	gi|224129676|ref|XP_002328775.1|/1.74368e-126/predicted protein [Populus trichocarpa]
Potri.006G189100	1560	12	53	1.11811	4.95554	2.14798	Up	1.57e-07	7.14e-07	K08150|1|9e-50|197|aly:ARALYDRAFT_322009|MFS transporter, SP family, solute carrier family 2 (myo-inositol transporter), member 13	GO:0005886//plasma membrane;GO:0016021//integral to membrane;GO:0005886//plasma membrane;GO:0016021//integral to membrane	GO:0005351//sugar:hydrogen symporter activity;GO:0032440//2-alkenal reductase [NAD(P)] activity;GO:0005351//sugar:hydrogen symporter activity;GO:0032440//2-alkenal reductase [NAD(P)] activity	GO:0055085//transmembrane transport;GO:0008643//carbohydrate transport;GO:0055114//oxidation-reduction process;GO:0055085//transmembrane transport;GO:0008643//carbohydrate transport;GO:0055114//oxidation-reduction process	-
Potri.007G048900	993	288	1271	42.1571	186.696	2.14685	Up	3.44e-148	2.94e-146	K09422|1|0.0|610|pop:POPTR_1083038|myb proto-oncogene protein, plant	-	GO:0003677//DNA binding;GO:0003682//chromatin binding;GO:0003677//DNA binding;GO:0003682//chromatin binding	-	-
Potri.008G119600	756	73	322	14.0355	62.126	2.14612	Up	8.3e-39	1.61e-37	-	GO:0005737//cytoplasm;GO:0005634//nucleus	GO:0051861//glycolipid binding;GO:0017089//glycolipid transporter activity	GO:0031348//negative regulation of defense response;GO:0010286//heat acclimation;GO:0009867//jasmonic acid mediated signaling pathway;GO:0009697//salicylic acid biosynthetic process;GO:0010363//regulation of plant-type hypersensitive response;GO:0002679//respiratory burst involved in defense response;GO:0010200//response to chitin;GO:0006612//protein targeting to membrane;GO:0050832//defense resp…	-
Potri.004G141200	807	256	1129	46.1098	204.061	2.14585	Up	9.1e-132	6.84e-130	K09286|1|5e-26|116|gmx:100818646|EREBP-like factor	GO:0005634//nucleus	GO:0003700//sequence-specific DNA binding transcription factor activity;GO:0003677//DNA binding	GO:0006355//regulation of transcription, DNA-dependent	gi|224123482|ref|XP_002330325.1|/6.92024e-155/AP2/ERF domain-containing transcription factor [Populus trichocarpa]
Potri.005G142600	1056	91	401	12.5258	55.3886	2.14469	Up	6.84e-48	1.63e-46	K09422|1|3e-139|493|pop:POPTR_1083038|myb proto-oncogene protein, plant	-	GO:0003677//DNA binding;GO:0003682//chromatin binding	-	-
Potri.002G106300	558	70	308	18.2344	80.5112	2.14253	Up	4.09e-37	7.6e-36	-	-	-	-	-
Potri.006G102500	1818	55	242	4.3974	19.4161	2.14253	Up	1.7e-29	2.54e-28	K01568|1|0.0|1228|pop:POPTR_560932|pyruvate decarboxylase [EC:4.1.1.1]	GO:0016020//membrane	GO:0000287//magnesium ion binding;GO:0030976//thiamine pyrophosphate binding;GO:0004737//pyruvate decarboxylase activity	GO:0008152//metabolic process;GO:0001666//response to hypoxia	-
Potri.002G128800	693	10	44	2.09746	9.26103	2.14253	Up	1.93e-06	7.87e-06	-	GO:0009507//chloroplast	-	-	-
Potri.003G053000	1458	10	44	0.996941	4.40185	2.14253	Up	1.93e-06	7.87e-06	-	GO:0016021//integral to membrane;GO:0009507//chloroplast;GO:0016021//integral to membrane;GO:0009507//chloroplast	-	-	-
Potri.T130000	759	10	44	1.91507	8.45572	2.14253	Up	1.93e-06	7.87e-06	K13457|1|4e-38|157|vvi:100252764|disease resistance protein RPM1	-	GO:0043531//ADP binding	GO:0006952//defense response	-
Potri.001G464300	1431	395	1737	40.1222	177.052	2.1417	Up	3.31e-201	4.07e-199	-	-	-	-	-
Potri.001G100800	1992	78	343	5.69157	25.1157	2.14169	Up	3.95e-41	8.09e-40	-	GO:0005829//cytosol;GO:0009506//plasmodesma;GO:0005634//nucleus;GO:0005829//cytosol;GO:0009506//plasmodesma;GO:0005634//nucleus	GO:0043565//sequence-specific DNA binding;GO:0005515//protein binding;GO:0003700//sequence-specific DNA binding transcription factor activity;GO:0043565//sequence-specific DNA binding;GO:0005515//protein binding;GO:0003700//sequence-specific DNA binding transcription factor activity	GO:0006355//regulation of transcription, DNA-dependent;GO:0048481//ovule development;GO:0006355//regulation of transcription, DNA-dependent;GO:0048481//ovule development	-
Potri.007G080600	2103	63	277	4.3544	19.2123	2.14149	Up	1.62e-33	2.72e-32	K06185|1|2e-58|225|sbi:SORBI_07g023740|ATP-binding cassette, subfamily F, member 2	GO:0000123//histone acetyltransferase complex;GO:0005886//plasma membrane;GO:0000123//histone acetyltransferase complex;GO:0005886//plasma membrane;GO:0000123//histone acetyltransferase complex;GO:0005886//plasma membrane;GO:0000123//histone acetyltransferase complex;GO:0005886//plasma membrane;GO:0000123//histone acetyltransferase complex;GO:0005886//plasma membrane;GO:0000123//histone acetyltra…	GO:0010484//H3 histone acetyltransferase activity;GO:0005515//protein binding;GO:0015408;GO:0004694//eukaryotic translation initiation factor 2alpha kinase activity;GO:0003677//DNA binding;GO:0000049//tRNA binding;GO:0005524//ATP binding;GO:0010484//H3 histone acetyltransferase activity;GO:0005515//protein binding;GO:0015408;GO:0004694//eukaryotic translation initiation factor 2alpha kinase activ…	GO:0009908//flower development;GO:0006521//regulation of cellular amino acid metabolic process;GO:0016579//protein deubiquitination;GO:0009410//response to xenobiotic stimulus;GO:0016571//histone methylation;GO:0009624//response to nematode;GO:0010388//cullin deneddylation;GO:0009640//photomorphogenesis;GO:0010015//root morphogenesis;GO:0018105//peptidyl-serine phosphorylation;GO:0016567//protein…	-
Potri.014G162600	1269	121	532	13.8596	61.149	2.14144	Up	7.16e-63	2.31e-61	-	GO:0005634//nucleus;GO:0009506//plasmodesma	-	-	-
Potri.019G093600	726	23	101	4.60488	20.292	2.13967	Up	3.97e-13	2.82e-12	K11975|1|2e-23|109|smo:SELMODRAFT_48577|E3 ubiquitin-protein ligase RNF144 [EC:6.3.2.19];K11971|2|1e-16|86.7|cre:CHLREDRAFT_116192|E3 ubiquitin-protein ligase RNF14 [EC:6.3.2.19]	-	GO:0008270//zinc ion binding;GO:0008270//zinc ion binding;GO:0008270//zinc ion binding;GO:0008270//zinc ion binding	-	-
Potri.018G032500	1263	41	180	4.71854	20.7878	2.13933	Up	2.75e-22	3.17e-21	K09838|1|6e-12|70.9|rcu:RCOM_1408430|zeaxanthin epoxidase [EC:1.14.13.90]	GO:0005739//mitochondrion	GO:0004497//monooxygenase activity	GO:0055114//oxidation-reduction process	-
Potri.007G054200	1245	45	197	5.25376	23.08	2.13522	Up	3.39e-24	4.28e-23	-	-	GO:0008080//N-acetyltransferase activity	GO:0009826//unidimensional cell growth;GO:0009734//auxin mediated signaling pathway;GO:0008152//metabolic process;GO:0009640//photomorphogenesis;GO:0009723//response to ethylene stimulus	-
Potri.011G149500	537	8	35	2.16542	9.50678	2.13431	Up	2.42e-05	8.63e-05	K07213|1|9e-11|65.9|smo:SELMODRAFT_109953|copper chaperone	GO:0005576//extracellular region	GO:0046872//metal ion binding	GO:0030001//metal ion transport	-
Potri.014G088000	2109	24	105	1.6541	7.26194	2.13431	Up	1.49e-13	1.08e-12	K13447|1|4e-22|105|zma:100101532|respiratory burst oxidase [EC:1.6.3.- 1.11.1.-]	GO:0016021//integral to membrane	GO:0016174//NAD(P)H oxidase activity	GO:0055114//oxidation-reduction process	-
Potri.002G018200	1179	8	35	0.986287	4.33006	2.13431	Up	2.42e-05	8.64e-05	-	-	-	-	-
Potri.003G070900	321	8	35	3.62253	15.9039	2.13431	Up	2.42e-05	8.63e-05	K14488|1|1e-08|57.4|bdi:100845647|SAUR family protein	-	-	-	-
Potri.010G217500	600	8	35	1.93805	8.50857	2.13431	Up	2.42e-05	8.63e-05	-	-	GO:0004848//ureidoglycolate hydrolase activity;GO:0004848//ureidoglycolate hydrolase activity;GO:0004848//ureidoglycolate hydrolase activity;GO:0004848//ureidoglycolate hydrolase activity;GO:0004848//ureidoglycolate hydrolase activity	GO:0000256//allantoin catabolic process	gi|224112953|ref|XP_002316344.1|/2.75575e-107/predicted protein [Populus trichocarpa]
Potri.008G131500	522	35	153	9.74596	42.7524	2.13313	Up	4.25e-19	4.23e-18	-	GO:0005773//vacuole;GO:0005886//plasma membrane;GO:0005773//vacuole;GO:0005886//plasma membrane;GO:0005773//vacuole;GO:0005886//plasma membrane;GO:0005886//plasma membrane;GO:0005773//vacuole	-	-	-
Potri.003G167400	504	318	1390	91.7115	402.276	2.13301	Up	1.42e-160	1.33e-158	K14488|1|1e-95|348|pop:POPTR_817524|SAUR family protein	-	-	-	-
Potri.004G029600	492	112	489	33.0887	144.972	2.13136	Up	1.37e-57	4.04e-56	-	GO:0009507//chloroplast	-	-	gi|118483192|gb|ABK93500.1|/2.75568e-87/unknown [Populus trichocarpa]
Potri.006G127900	525	22	96	6.09103	26.6718	2.13056	Up	1.75e-12	1.18e-11	-	-	-	-	-
Potri.018G006800	507	20	87	5.73389	25.0294	2.12604	Up	2.06e-11	1.29e-10	-	-	-	GO:0071456//cellular response to hypoxia	-
Potri.016G109400	612	106	461	25.1757	109.873	2.12573	Up	3.27e-54	9.06e-53	-	GO:0042644//chloroplast nucleoid;GO:0005829//cytosol;GO:0005773//vacuole;GO:0005794//Golgi apparatus;GO:0005634//nucleus;GO:0005886//plasma membrane	-	GO:0009744//response to sucrose stimulus;GO:0010224//response to UV-B;GO:0009813//flavonoid biosynthetic process;GO:0010017//red or far-red light signaling pathway	-
Potri.008G069400	2040	2054	8915	146.352	637.428	2.12282	Up	0	0	K15172|1|3e-28|125|vcn:VOLCADRAFT_106802|transcription elongation factor SPT5	-	GO:0003676//nucleic acid binding;GO:0008270//zinc ion binding;GO:0003676//nucleic acid binding;GO:0008270//zinc ion binding	GO:0050832//defense response to fungus;GO:0010200//response to chitin;GO:0009409//response to cold;GO:0050832//defense response to fungus;GO:0010200//response to chitin;GO:0009409//response to cold	-
Potri.017G049000	1101	21	91	2.77242	12.0557	2.1205	Up	7.67e-12	4.98e-11	K06892|1|9e-56|216|pop:POPTR_550478|;K05278|3|6e-47|187|gmx:778157|flavonol synthase [EC:1.14.11.23];K05933|4|1e-46|186|pop:POPTR_643574|aminocyclopropanecarboxylate oxidase [EC:1.14.17.4]	-	GO:0045431//flavonol synthase activity;GO:0016702//oxidoreductase activity, acting on single donors with incorporation of molecular oxygen, incorporation of two atoms of oxygen;GO:0050589//leucocyanidin oxygenase activity;GO:0045431//flavonol synthase activity;GO:0016702//oxidoreductase activity, acting on single donors with incorporation of molecular oxygen, incorporation of two atoms of oxygen;…	GO:0051555//flavonol biosynthetic process;GO:0055114//oxidation-reduction process;GO:0051555//flavonol biosynthetic process;GO:0055114//oxidation-reduction process;GO:0051555//flavonol biosynthetic process;GO:0055114//oxidation-reduction process	gi|224141201|ref|XP_002323963.1|/0/predicted protein [Populus trichocarpa]
Potri.015G068200	663	42	182	9.20795	40.0403	2.1205	Up	2.77e-22	3.19e-21	-	GO:0048046//apoplast	GO:0045735//nutrient reservoir activity;GO:0030145//manganese ion binding;GO:0004784//superoxide dismutase activity	GO:0010106//cellular response to iron ion starvation;GO:0015706//nitrate transport;GO:0010167//response to nitrate;GO:0006826//iron ion transport;GO:0055114//oxidation-reduction process	-
Potri.019G020500	3525	6	26	0.247411	1.07586	2.1205	Up	0.000312148	0.000949012	K13459|1|3e-89|328|rcu:RCOM_1047690|disease resistance protein RPS2;K13460|5|4e-72|271|ath:AT1G12220|disease resistance protein RPS5	-	GO:0043531//ADP binding;GO:0003677//DNA binding;GO:0005524//ATP binding;GO:0017111//nucleoside-triphosphatase activity	GO:0006952//defense response	-
Potri.013G040100	1047	6	26	0.832975	3.62215	2.1205	Up	0.000312148	0.000949105	K05275|1|2e-39|161|zma:100272747|pyridoxine 4-dehydrogenase [EC:1.1.1.65];K00064|2|2e-25|114|ath:AT4G33670|D-threo-aldose 1-dehydrogenase [EC:1.1.1.122]	-	GO:0050236//pyridoxine:NADP 4-dehydrogenase activity	GO:0055114//oxidation-reduction process	-
Potri.007G111900	1107	21	91	2.75739	11.9904	2.1205	Up	7.67e-12	4.98e-11	K05283|1|4e-22|104|aly:ARALYDRAFT_354960|phosphatidylinositol glycan, class W [EC:2.3.-.-];K15692|2|9e-10|63.5|smo:SELMODRAFT_66937|E3 ubiquitin-protein ligase RNF13 [EC:6.3.2.19];K11982|3|1e-08|60.1|bdi:100833984|E3 ubiquitin-protein ligase RNF115/126 [EC:6.3.2.19]	-	GO:0008270//zinc ion binding;GO:0008270//zinc ion binding	-	-
Potri.008G072700	795	145	628	26.5111	115.221	2.11974	Up	5.64e-73	2.13e-71	K00522|1|3e-111|400|pop:POPTR_832601|ferritin heavy chain [EC:1.16.3.1]	GO:0009507//chloroplast;GO:0009507//chloroplast;GO:0009536//plastid	GO:0008199//ferric iron binding;GO:0004322//ferroxidase activity;GO:0008199//ferric iron binding;GO:0004322//ferroxidase activity;GO:0016491//oxidoreductase activity;GO:0008199//ferric iron binding	GO:0006979//response to oxidative stress;GO:0006879//cellular iron ion homeostasis;GO:0009737//response to abscisic acid stimulus;GO:0006826//iron ion transport;GO:0055114//oxidation-reduction process;GO:0006979//response to oxidative stress;GO:0006879//cellular iron ion homeostasis;GO:0009737//response to abscisic acid stimulus;GO:0006826//iron ion transport;GO:0055114//oxidation-reduction proce…	-
Potri.009G044600	1416	82	355	8.4174	36.5683	2.11915	Up	5.75e-42	1.2e-40	K08237|1|2e-60|231|ath:AT1G01420|hydroquinone glucosyltransferase [EC:2.4.1.218]	-	GO:0080044//quercetin 7-O-glucosyltransferase activity;GO:0080045//quercetin 3'-O-glucosyltransferase activity;GO:0080043//quercetin 3-O-glucosyltransferase activity;GO:0080044//quercetin 7-O-glucosyltransferase activity;GO:0080045//quercetin 3'-O-glucosyltransferase activity;GO:0080043//quercetin 3-O-glucosyltransferase activity	GO:0008152//metabolic process;GO:0008152//metabolic process	gi|224106279|ref|XP_002314111.1|/0/predicted protein [Populus trichocarpa]
Potri.005G213200	1200	25	108	3.02821	13.1275	2.11606	Up	9.09e-14	6.72e-13	K04424|1|4e-41|167|aly:ARALYDRAFT_909157|sterile alpha motif and leucine zipper containing kinase AZK [EC:2.7.11.25];K14510|3|2e-39|162|aly:ARALYDRAFT_487152|serine/threonine-protein kinase CTR1 [EC:2.7.11.1]	GO:0005886//plasma membrane	GO:0004715//non-membrane spanning protein tyrosine kinase activity;GO:0005524//ATP binding;GO:0004674//protein serine/threonine kinase activity	GO:0006468//protein phosphorylation	-
Potri.007G092300	582	169	730	42.2076	182.953	2.1159	Up	2.37e-84	1.04e-82	-	-	-	-	-
Potri.016G056800	792	79	341	14.4987	62.8013	2.11487	Up	2.82e-40	5.65e-39	-	GO:0005789//endoplasmic reticulum membrane;GO:0032541//cortical endoplasmic reticulum	-	GO:0009658//chloroplast organization	-
Potri.014G072000	1536	32	138	3.02821	13.1047	2.11355	Up	3.51e-17	3.16e-16	K15402|1|4e-87|298|aly:ARALYDRAFT_910327|cytochrome P450, family 86, subfamily B, polypeptide 1 (fatty acid omega-hydroxylase) [EC:1.14.-.-]	GO:0005783//endoplasmic reticulum;GO:0005783//endoplasmic reticulum;GO:0005783//endoplasmic reticulum	GO:0003964//RNA-directed DNA polymerase activity;GO:0009055//electron carrier activity;GO:0003723//RNA binding;GO:0005506//iron ion binding;GO:0020037//heme binding;GO:0070330//aromatase activity;GO:0020037//heme binding;GO:0005506//iron ion binding;GO:0009055//electron carrier activity;GO:0070330//aromatase activity;GO:0003964//RNA-directed DNA polymerase activity;GO:0009055//electron carrier ac…	GO:0006278//RNA-dependent DNA replication;GO:0055114//oxidation-reduction process;GO:0055114//oxidation-reduction process;GO:0006278//RNA-dependent DNA replication;GO:0055114//oxidation-reduction process	-
Potri.019G128600	1821	16	69	1.27714	5.52686	2.11355	Up	2.92e-09	1.55e-08	K08867|1|5e-125|447|smo:SELMODRAFT_136322|WNK lysine deficient protein kinase [EC:2.7.11.1];K12132|2|6e-125|446|pop:POPTR_1096507|serine/threonine-protein kinase WNK1 [EC:2.7.11.1]	GO:0005737//cytoplasm;GO:0005634//nucleus;GO:0005737//cytoplasm;GO:0005634//nucleus;GO:0005737//cytoplasm;GO:0005634//nucleus;GO:0005737//cytoplasm;GO:0005634//nucleus;GO:0005737//cytoplasm;GO:0005634//nucleus;GO:0005737//cytoplasm;GO:0005886//plasma membrane;GO:0005634//nucleus;GO:0005737//cytoplasm;GO:0005634//nucleus	GO:0004709//MAP kinase kinase kinase activity;GO:0005524//ATP binding;GO:0004709//MAP kinase kinase kinase activity;GO:0005524//ATP binding;GO:0004709//MAP kinase kinase kinase activity;GO:0005524//ATP binding;GO:0004709//MAP kinase kinase kinase activity;GO:0005524//ATP binding;GO:0004709//MAP kinase kinase kinase activity;GO:0005524//ATP binding;GO:0043424//protein histidine kinase binding;GO:0…	GO:0016036//cellular response to phosphate starvation;GO:0019375//galactolipid biosynthetic process;GO:0000186//activation of MAPKK activity;GO:0010260//organ senescence;GO:0042631//cellular response to water deprivation;GO:0046777//protein autophosphorylation;GO:0016036//cellular response to phosphate starvation;GO:0019375//galactolipid biosynthetic process;GO:0000186//activation of MAPKK activi…	-
Potri.015G070700	249	108	465	63.0451	272.391	2.11122	Up	3.3e-54	9.15e-53	-	-	-	GO:0031348//negative regulation of defense response;GO:0009862//systemic acquired resistance, salicylic acid mediated signaling pathway;GO:0030968//endoplasmic reticulum unfolded protein response;GO:0009611//response to wounding;GO:0006979//response to oxidative stress;GO:0010200//response to chitin;GO:0050832//defense response to fungus;GO:0009625//response to insect	-
Potri.009G149200	609	76	327	18.1394	78.3195	2.11024	Up	1.39e-38	2.68e-37	-	GO:0005634//nucleus	-	GO:0006914//autophagy	gi|224104997|ref|XP_002313647.1|/3.39256e-111/predicted protein [Populus trichocarpa]
Potri.004G209300	2115	10	43	0.687253	2.9655	2.10936	Up	3.19e-06	1.26e-05	K04733|1|5e-51|201|pop:POPTR_878434|interleukin-1 receptor-associated kinase 4 [EC:2.7.11.1];K05658|2|1e-50|199|vvi:100262734|ATP-binding cassette, subfamily B (MDR/TAP), member 1;K00924|3|7e-50|197|osa:4337593|[EC:2.7.1.-];K13416|4|1e-49|197|rcu:RCOM_1534760|brassinosteroid insensitive 1-associated receptor kinase 1 [EC:2.7.10.1 2.7.11.1]	-	GO:0030246//carbohydrate binding;GO:0005524//ATP binding;GO:0004674//protein serine/threonine kinase activity	GO:0006468//protein phosphorylation	gi|224131956|ref|XP_002328149.1|/0/predicted protein [Populus trichocarpa]
Potri.001G240600	1353	41	176	4.40467	18.9738	2.1069	Up	1.96e-21	2.17e-20	K00924|1|6e-07|54.3|ath:AT5G22850|[EC:2.7.1.-]	GO:0009505//plant-type cell wall;GO:0005794//Golgi apparatus;GO:0005886//plasma membrane	GO:0004190//aspartic-type endopeptidase activity	GO:0006508//proteolysis;GO:0009651//response to salt stress	-
Potri.011G102700	3066	24	103	1.1378	4.9001	2.10656	Up	3.98e-13	2.83e-12	K13428|1|0.0|811|aly:ARALYDRAFT_488953|LRR receptor-like serine/threonine-protein kinase EFR [EC:2.7.11.1];K13420|3|2e-150|531|vvi:100253808|LRR receptor-like serine/threonine-protein kinase FLS2 [EC:2.7.11.1]	GO:0016023//cytoplasmic membrane-bounded vesicle;GO:0016021//integral to membrane;GO:0009507//chloroplast;GO:0005886//plasma membrane	GO:0016491//oxidoreductase activity;GO:0004674//protein serine/threonine kinase activity;GO:0005524//ATP binding	GO:0016045//detection of bacterium;GO:0042742//defense response to bacterium;GO:0002764//immune response-regulating signaling pathway;GO:0006468//protein phosphorylation;GO:0010359//regulation of anion channel activity;GO:0016567//protein ubiquitination;GO:0010204//defense response signaling pathway, resistance gene-independent;GO:0009626//plant-type hypersensitive response;GO:0032940//secretion …	-
Potri.005G220700	1524	318	1364	30.3298	130.548	2.10577	Up	4.53e-155	4.05e-153	K13407|1|0.0|975|pop:POPTR_588365|cytochrome P450, family 94, subfamily A, polypeptide 1 (fatty acid omega-hydroxylase) [EC:1.14.-.-];K00517|4|1e-120|432|ath:AT3G56630|[EC:1.14.-.-]	-	GO:0020037//heme binding;GO:0005506//iron ion binding;GO:0009055//electron carrier activity;GO:0070330//aromatase activity	GO:0055114//oxidation-reduction process	-
Potri.003G063400	1362	118	506	12.5931	54.1892	2.10537	Up	1.23e-58	3.69e-57	-	-	-	-	-
Potri.006G185300	1341	56	240	6.06997	26.1049	2.10456	Up	1.21e-28	1.77e-27	-	GO:0008076//voltage-gated potassium channel complex;GO:0005634//nucleus	GO:0005249//voltage-gated potassium channel activity	GO:0051260//protein homooligomerization;GO:0006813//potassium ion transport	-
Potri.007G032700	2475	28	120	1.64441	7.07206	2.10456	Up	4.75e-15	3.77e-14	-	GO:0005634//nucleus;GO:0005634//nucleus	GO:0003700//sequence-specific DNA binding transcription factor activity;GO:0043565//sequence-specific DNA binding;GO:0003700//sequence-specific DNA binding transcription factor activity;GO:0043565//sequence-specific DNA binding	GO:0006355//regulation of transcription, DNA-dependent;GO:0006355//regulation of transcription, DNA-dependent	-
Potri.011G059500	1077	85	364	11.4718	49.2975	2.10343	Up	1.34e-42	2.84e-41	K16040|1|4e-103|373|vvi:100233030|trans-resveratrol di-O-methyltransferase [EC:2.1.1.240];K13230|2|4e-59|227|zma:100147731|2,4,7-trihydroxy-1,4-benzoxazin-3-one-glucoside 7-O-methyltransferase [EC:2.1.1.241];K05279|3|4e-40|164|aly:ARALYDRAFT_495497|flavonol 3-O-methyltransferase [EC:2.1.1.76];K13066|5|1e-39|162|pop:POPTR_824484|caffeic acid 3-O-methyltransferase [EC:2.1.1.68]	-	GO:0046983//protein dimerization activity;GO:0050630	GO:0032259//methylation	-
Potri.001G191300	1968	25	107	1.84647	7.93046	2.10264	Up	1.49e-13	1.08e-12	K10400|1|2e-09|63.5|ath:AT3G19050|kinesin family member 15;K10405|3|5e-06|52.0|osa:4337093|kinesin family member C1;K09291|4|5e-06|52.0|rcu:RCOM_1128370|nucleoprotein TPR	-	-	-	-
Potri.001G449900	306	68	291	32.3009	138.711	2.10244	Up	2.35e-34	4.05e-33	-	-	-	GO:0009725//response to hormone stimulus;GO:0009611//response to wounding;GO:0009987//cellular process;GO:1901700	-
Potri.001G108100	1032	22	94	3.09863	13.2858	2.10018	Up	4.67e-12	3.07e-11	K11323|1|5e-06|37.0|vcn:VOLCADRAFT_121342|histone arginine demethylase JMJD6 [EC:1.14.11.-]	GO:0005634//nucleus;GO:0005634//nucleus;GO:0005634//nucleus	GO:0043565//sequence-specific DNA binding;GO:0003700//sequence-specific DNA binding transcription factor activity;GO:0043565//sequence-specific DNA binding;GO:0003700//sequence-specific DNA binding transcription factor activity;GO:0043565//sequence-specific DNA binding;GO:0003700//sequence-specific DNA binding transcription factor activity	GO:0009408//response to heat;GO:0010200//response to chitin;GO:0045892//negative regulation of transcription, DNA-dependent;GO:0009644//response to high light intensity;GO:0042542//response to hydrogen peroxide;GO:0009408//response to heat;GO:0010200//response to chitin;GO:0045892//negative regulation of transcription, DNA-dependent;GO:0009644//response to high light intensity;GO:0042542//respons…	-
Potri.016G090300	2103	57	243	3.9397	16.8541	2.09695	Up	7.44e-29	1.09e-27	K14486|1|3e-73|275|pop:POPTR_589324|auxin response factor	GO:0005634//nucleus;GO:0005634//nucleus;GO:0005634//nucleus	GO:0003677//DNA binding;GO:0046983//protein dimerization activity;GO:0003677//DNA binding;GO:0046983//protein dimerization activity;GO:0003677//DNA binding;GO:0046983//protein dimerization activity	GO:0006355//regulation of transcription, DNA-dependent;GO:0007275//multicellular organismal development;GO:0009734//auxin mediated signaling pathway;GO:0006355//regulation of transcription, DNA-dependent;GO:0007275//multicellular organismal development;GO:0009734//auxin mediated signaling pathway;GO:0006355//regulation of transcription, DNA-dependent;GO:0007275//multicellular organismal developme…	-
[truncated: 5,075 more rows]
