# Supplementary material for: Global Transcriptomic Profile Analysis of Genes Involved in Lignin Biosynthesis and Accumulation Induced by Boron Deficiency in Poplar Roots
Source: Biomolecules. 2019 Apr 19;9(4):156. doi: 10.3390/biom9040156 (PMC6523340; doi:10.3390/biom9040156)
Supplement: Supplementary file 1 [file biomolecules-09-00156-s001.zip › supplememt files/Table s4.xlsx]

## Sheet: Sheet1
Table S4 GO term analysis of significantly differentially expressed genes in roots of ‘Nanlin895’ exposed to boron deficiency.
GO accession	Term type	Term	Query item	Query total	Background item	Background total	P value	FDR	Entries
GO:0007017	P	microtubule-based process	56	3634	144	21638	4.1e-07	0.00058	// Potri.001G289500 // Potri.003G052800 // Potri.003G053800 // Potri.006G082900 // Potri.013G020700 // Potri.006G095000 // Potri.006G048600 // Potri.002G235500 // Potri.001G000800 // Potri.003G126800 // Potri.009G122100 // Potri.005G030300 // Potri.003G127800 // Potri.006G085300 // Potri.002G021800 // Potri.001G104000 // Potri.T049200 // Potri.017G081000 // Potri.009G026000 // Potri.010G069400 //…
GO:0007018	P	microtubule-based movement	42	3634	91	21638	3.4e-07	0.00058	// Potri.003G053800 // Potri.006G082900 // Potri.013G020700 // Potri.006G048600 // Potri.002G235500 // Potri.001G000800 // Potri.012G058400 // Potri.009G122100 // Potri.005G030300 // Potri.003G127800 // Potri.006G085300 // Potri.001G104000 // Potri.T049200 // Potri.010G069400 // Potri.002G027600 // Potri.005G150800 // Potri.008G169000 // Potri.005G031800 // Potri.012G054400 // Potri.002G106000 //…
GO:0008152	P	metabolic process	2051	3634	11384	21638	9.9e-06	0.0095	// Potri.002G024700 // Potri.013G064300 // Potri.005G172800 // Potri.003G112400 // Potri.019G078300 // Potri.013G022700 // Potri.001G173700 // Potri.015G132200 // Potri.010G097400 // Potri.009G044600 // Potri.009G081800 // Potri.004G196200 // Potri.014G040600 // Potri.010G047900 // Potri.018G091000 // Potri.005G105100 // Potri.005G065800 // Potri.007G022000 // Potri.015G092800 // Potri.006G246700…
GO:0005975	P	carbohydrate metabolic process	230	3634	1018	21638	3e-05	0.019	// Potri.007G099800 // Potri.005G180600 // Potri.014G079700 // Potri.009G073800 // Potri.004G086400 // Potri.003G112400 // Potri.011G004200 // Potri.014G068400 // Potri.012G017800 // Potri.013G005200 // Potri.002G204400 // Potri.003G168000 // Potri.003G088700 // Potri.018G094000 // Potri.011G154300 // Potri.009G144000 // Potri.T167100 // Potri.007G020100 // Potri.006G039500 // Potri.019G032900 //…
GO:0015979	P	photosynthesis	54	3634	164	21638	3.3e-05	0.019	// Potri.014G172400 // Potri.016G115200 // Potri.002G239700 // Potri.014G121000 // Potri.005G218800 // Potri.006G254200 // Potri.018G065200 // Potri.005G206700 // Potri.008G151600 // Potri.005G130400 // Potri.011G142300 // Potri.001G070500 // Potri.004G131600 // Potri.002G221400 // Potri.005G239200 // Potri.001G416400 // Potri.011G079500 // Potri.019G117900 // Potri.007G105900 // Potri.005G239300…
GO:0003777	F	microtubule motor activity	42	3634	91	21638	3.4e-07	0.0006	// Potri.003G053800 // Potri.006G082900 // Potri.013G020700 // Potri.006G048600 // Potri.002G235500 // Potri.001G000800 // Potri.012G058400 // Potri.009G122100 // Potri.005G030300 // Potri.003G127800 // Potri.006G085300 // Potri.001G104000 // Potri.T049200 // Potri.010G069400 // Potri.002G027600 // Potri.005G150800 // Potri.008G169000 // Potri.005G031800 // Potri.012G054400 // Potri.002G106000 //…
GO:0003774	F	motor activity	45	3634	107	21638	1e-06	0.0009	// Potri.003G053800 // Potri.006G082900 // Potri.013G020700 // Potri.006G048600 // Potri.002G235500 // Potri.001G000800 // Potri.012G058400 // Potri.009G122100 // Potri.005G030300 // Potri.003G127800 // Potri.006G085300 // Potri.001G104000 // Potri.T049200 // Potri.010G069400 // Potri.002G027600 // Potri.005G150800 // Potri.008G169000 // Potri.005G031800 // Potri.012G054400 // Potri.002G106000 //…
GO:0003700	F	transcription factor activity	186	3634	748	21638	1.6e-06	0.00092	// Potri.005G122700 // Potri.009G164300 // Potri.011G057000 // Potri.008G113400 // Potri.001G188500 // Potri.014G074200 // Potri.001G110800 // Potri.001G328000 // Potri.006G138800 // Potri.003G111900 // Potri.010G248100 // Potri.019G043300 // Potri.009G093000 // Potri.001G108100 // Potri.009G101900 // Potri.015G023200 // Potri.003G150800 // Potri.002G115900 // Potri.009G068000 // Potri.001G079800…
GO:0044427	C	chromosomal part	37	3634	87	21638	7.3e-06	0.0017	// Potri.010G109600 // Potri.003G208800 // Potri.002G028800 // Potri.006G168100 // Potri.011G083700 // Potri.015G055500 // Potri.007G013500 // Potri.014G085900 // Potri.003G210100 // Potri.001G016700 // Potri.005G115300 // Potri.013G077200 // Potri.014G096400 // Potri.018G093000 // Potri.010G230800 // Potri.007G014200 // Potri.013G042700 // Potri.005G115600 // Potri.001G016900 // Potri.008G029900…
GO:0005694	C	chromosome	45	3634	114	21638	3.9e-06	0.0017	// Potri.010G109600 // Potri.003G208800 // Potri.002G028800 // Potri.006G168100 // Potri.011G083700 // Potri.015G055500 // Potri.007G013500 // Potri.014G085900 // Potri.008G030400 // Potri.001G016700 // Potri.005G115300 // Potri.013G077200 // Potri.014G096400 // Potri.018G093000 // Potri.010G230800 // Potri.007G014200 // Potri.013G042700 // Potri.005G115600 // Potri.009G058900 // Potri.001G016900…
GO:0000785	C	chromatin	29	3634	65	21638	3.5e-05	0.0033	// Potri.010G109600 // Potri.003G208800 // Potri.002G028800 // Potri.006G168100 // Potri.007G013500 // Potri.003G210100 // Potri.001G016700 // Potri.005G115300 // Potri.014G096400 // Potri.018G093000 // Potri.010G230800 // Potri.007G014200 // Potri.013G042700 // Potri.005G115600 // Potri.001G016900 // Potri.008G029900 // Potri.010G230600 // Potri.008G132400 // Potri.008G030400 // Potri.003G209800…
GO:0000786	C	nucleosome	29	3634	65	21638	3.5e-05	0.0033	// Potri.010G109600 // Potri.003G208800 // Potri.002G028800 // Potri.006G168100 // Potri.007G013500 // Potri.003G210100 // Potri.001G016700 // Potri.005G115300 // Potri.014G096400 // Potri.018G093000 // Potri.010G230800 // Potri.007G014200 // Potri.013G042700 // Potri.005G115600 // Potri.001G016900 // Potri.008G029900 // Potri.010G230600 // Potri.008G132400 // Potri.008G030400 // Potri.003G209800…
GO:0032993	C	protein-DNA complex	29	3634	65	21638	3.5e-05	0.0033	// Potri.010G109600 // Potri.003G208800 // Potri.002G028800 // Potri.006G168100 // Potri.007G013500 // Potri.003G210100 // Potri.001G016700 // Potri.005G115300 // Potri.014G096400 // Potri.018G093000 // Potri.010G230800 // Potri.007G014200 // Potri.013G042700 // Potri.005G115600 // Potri.001G016900 // Potri.008G029900 // Potri.010G230600 // Potri.008G132400 // Potri.008G030400 // Potri.003G209800…
