# Supplementary material for: Global Transcriptomic Profile Analysis of Genes Involved in Lignin Biosynthesis and Accumulation Induced by Boron Deficiency in Poplar Roots
Source: Biomolecules. 2019 Apr 19;9(4):156. doi: 10.3390/biom9040156 (PMC6523340; doi:10.3390/biom9040156)
Supplement: Supplementary file 1 [file biomolecules-09-00156-s001.zip › supplememt files/Table s5.xlsx]

## Sheet: Sheet1
Table S5 Functional categories of significantly differentially expressed genes in roots of ‘Nanlin895’ exposed to boron deficiency.
Bin Code	Bin name	Gene model	Description	Log2 Ratio
1.1.1.1	PS.lightreaction.photosystem II.LHC-II	potri.001g210000	moderately similar to ( 390) AT1G15820 | Symbols: LHCB6, CP24 | LHCB6 (LIGHT HARVESTING COMPLEX PSII SUBUNIT 6); chlorophyll binding | chr1:5446685-5447676 REVERSEmoderately similar to ( 359) CB4_SPIOL Chlorophyll a-b binding protein CP24, chloroplast precursor - Spinacia oleracea (Spinach)moderately similar to ( 351) loc_os04g38410 12004.m08831 protein chlorophyll a-b binding protein CP24, chlor…	1.86752
1.1.1.1	PS.lightreaction.photosystem II.LHC-II	potri.015g062200	moderately similar to ( 437) AT3G47470 | Symbols: LHCA4, CAB4 | LHCA4 (LIGHT-HARVESTING CHLOROPHYLL-PROTEIN COMPLEX I SUBUNIT A4); chlorophyll binding | chr3:17493622-17494773 REVERSEmoderately similar to ( 227) CB12_PETHY Chlorophyll a-b binding protein, chloroplast precursor (LHCI type II CAB) - Petunia hybrida (Petunia)moderately similar to ( 399) loc_os08g33820 12008.m080044 protein chlorophy…	2.94629
1.1.1.1	PS.lightreaction.photosystem II.LHC-II	potri.014g172400	moderately similar to ( 344) AT1G61520 | Symbols: LHCA3 | LHCA3; chlorophyll binding | chr1:22700493-22701149 FORWARDweakly similar to ( 124) CB12_PETHY Chlorophyll a-b binding protein, chloroplast precursor (LHCI type II CAB) - Petunia hybrida (Petunia)moderately similar to ( 325) loc_os02g10390 12002.m33354 protein chlorophyll a-b binding protein 8, chloroplast precursor, putative, expressedChl…	4.96585
1.1.1.1	PS.lightreaction.photosystem II.LHC-II	potri.011g126700	moderately similar to ( 309) AT5G54270 | Symbols: LHCB3, LHCB3*1 | LHCB3 (LIGHT-HARVESTING CHLOROPHYLL B-BINDING PROTEIN 3); structural molecule | chr5:22038424-22039383 FORWARDmoderately similar to ( 302) CB23_HORVU Chlorophyll a-b binding protein of LHCII type III, chloroplast precursor (CAB) - Hordeum vulgare (Barley)moderately similar to ( 314) loc_os07g37550 12007.m079717 protein chlorophyll…	3.02492
1.1.1.1	PS.lightreaction.photosystem II.LHC-II	potri.005g239200	moderately similar to ( 237) AT2G34420 | Symbols: LHB1B2, LHCB1.5 | LHB1B2; chlorophyll binding | chr2:14522716-14523513 REVERSEmoderately similar to ( 256) CB21_CUCSA Chlorophyll a-b binding protein of LHCII type I, chloroplast precursor (CAB) (LHCP) (Fragment) - Cucumis sativus (Cucumber)moderately similar to ( 251) loc_os01g41710 12001.m42672 protein chlorophyll a-b binding protein 2, chloropl…	6.16993
1.1.1.1	PS.lightreaction.photosystem II.LHC-II	potri.011g079500	moderately similar to ( 450) AT2G34430 | Symbols: LHB1B1, LHCB1.4 | LHB1B1; chlorophyll binding | chr2:14524818-14525618 FORWARDmoderately similar to ( 474) CB22_TOBAC Chlorophyll a-b binding protein 21, chloroplast precursor (LHCII type I CAB-21) (LHCP) - Nicotiana tabacum (Common tobacco)moderately similar to ( 444) loc_os01g41710 12001.m42672 protein chlorophyll a-b binding protein 2, chloropl…	3.53752
1.1.1.1	PS.lightreaction.photosystem II.LHC-II	potri.014g165100	moderately similar to ( 491) AT2G05100 | Symbols: LHCB2.1, LHCB2 | LHCB2.1; chlorophyll binding | chr2:1823449-1824331 REVERSEhighly similar to ( 502) CB21_GOSHI Chlorophyll a-b binding protein 151, chloroplast precursor (LHCII type II CAB-151) (LHCP) - Gossypium hirsutum (Upland cotton)moderately similar to ( 471) loc_os03g39610 12003.m35304 protein chlorophyll a-b binding protein, chloroplast p…	3.62952
1.1.1.1	PS.lightreaction.photosystem II.LHC-II	potri.008g067300	moderately similar to ( 415) AT2G40100 | Symbols: LHCB4.3 | LHCB4.3 (light harvesting complex PSII); chlorophyll binding | chr2:16745884-16747190 FORWARDmoderately similar to ( 247) CB29_CHLRE Chlorophyll a-b binding protein CP29 - Chlamydomonas reinhardtiimoderately similar to ( 362) loc_os07g37240 12007.m29225 protein expressed proteinChloroa_b-bind no original description	3.09249
1.1.1.1	PS.lightreaction.photosystem II.LHC-II	potri.010g221100	moderately similar to ( 378) AT3G54890 | Symbols: LHCA1 | LHCA1; chlorophyll binding | chr3:20339881-20340922 REVERSEweakly similar to ( 135) CB21_SINAL Chlorophyll a-b binding protein 1, chloroplast precursor (LHCII type I CAB-1) (LHCP) - Sinapis alba (White mustard) (Brassica hirta)moderately similar to ( 358) loc_os06g21590 12006.m32064 protein chlorophyll a-b binding protein 6A, chloroplast p…	3.49856
1.1.1.1	PS.lightreaction.photosystem II.LHC-II	potri.003g171500	moderately similar to ( 395) AT3G61470 | Symbols: LHCA2 | LHCA2; chlorophyll binding | chr3:22745736-22747032 FORWARDmoderately similar to ( 436) CB12_PETHY Chlorophyll a-b binding protein, chloroplast precursor (LHCI type II CAB) - Petunia hybrida (Petunia)moderately similar to ( 405) loc_os07g38960 12007.m29236 protein chlorophyll a-b binding protein, chloroplast precursor, putative, expressedC…	2.96585
1.1.1.1	PS.lightreaction.photosystem II.LHC-II	potri.006g099500	moderately similar to ( 469) AT3G08940 | Symbols: LHCB4.2 | LHCB4.2 (light harvesting complex PSII); chlorophyll binding | chr3:2717717-2718665 FORWARDmoderately similar to ( 239) CB29_CHLRE Chlorophyll a-b binding protein CP29 - Chlamydomonas reinhardtiimoderately similar to ( 446) loc_os07g37240 12007.m29225 protein expressed proteinChloroa_b-bind no original description	1.90741
1.1.1.1	PS.lightreaction.photosystem II.LHC-II	potri.016g115200	moderately similar to ( 444) AT3G08940 | Symbols: LHCB4.2 | LHCB4.2 (light harvesting complex PSII); chlorophyll binding | chr3:2717717-2718665 FORWARDmoderately similar to ( 216) CB29_CHLRE Chlorophyll a-b binding protein CP29 - Chlamydomonas reinhardtiimoderately similar to ( 419) loc_os07g37240 12007.m29225 protein expressed proteinChloroa_b-bind no original description	1.63258
1.1.1.1	PS.lightreaction.photosystem II.LHC-II	potri.005g239300	moderately similar to ( 457) AT2G34430 | Symbols: LHB1B1, LHCB1.4 | LHB1B1; chlorophyll binding | chr2:14524818-14525618 FORWARDmoderately similar to ( 473) CB24_TOBAC Chlorophyll a-b binding protein 40, chloroplast precursor (LHCII type I CAB-40) (LHCP) - Nicotiana tabacum (Common tobacco)moderately similar to ( 448) loc_os01g41710 12001.m42672 protein chlorophyll a-b binding protein 2, chloropl…	7.06572
1.1.1.1	PS.lightreaction.photosystem II.LHC-II	potri.002g221400	moderately similar to ( 483) AT2G05070 | Symbols: LHCB2.2, LHCB2 | LHCB2.2; chlorophyll binding | chr2:1799436-1800329 REVERSEmoderately similar to ( 494) CB21_GOSHI Chlorophyll a-b binding protein 151, chloroplast precursor (LHCII type II CAB-151) (LHCP) - Gossypium hirsutum (Upland cotton)moderately similar to ( 465) loc_os03g39610 12003.m35304 protein chlorophyll a-b binding protein, chloropla…	4.07191
1.1.1.1	PS.lightreaction.photosystem II.LHC-II	potri.001g407100	moderately similar to ( 432) AT5G54270 | Symbols: LHCB3, LHCB3*1 | LHCB3 (LIGHT-HARVESTING CHLOROPHYLL B-BINDING PROTEIN 3); structural molecule | chr5:22038424-22039383 FORWARDmoderately similar to ( 424) CB23_HORVU Chlorophyll a-b binding protein of LHCII type III, chloroplast precursor (CAB) - Hordeum vulgare (Barley)moderately similar to ( 434) loc_os07g37550 12007.m079717 protein chlorophyll…	3.77761
1.1.1.2	PS.lightreaction.photosystem II.PSII polypeptide subunits	potri.005g130400	moderately similar to ( 383) AT3G50820 | Symbols: PSBO2, PSBO-2, OEC33 | PSBO2 (PHOTOSYSTEM II SUBUNIT O-2); oxygen evolving/ poly(U) binding | chr3:18891008-18892311 REVERSEmoderately similar to ( 403) PSBO_TOBAC Oxygen-evolving enhancer protein 1, chloroplast precursor (OEE1) (33 kDa subunit of oxygen evolving system of photosystem II) (OEC 33 kDa subunit) (33 kDa thylakoid membrane protein) - …	3.95584
1.1.1.2	PS.lightreaction.photosystem II.PSII polypeptide subunits	potri.006g088200	very weakly similar to (87.0) AT5G02120 | Symbols: OHP | OHP (ONE HELIX PROTEIN) | chr5:419144-419633 FORWARDvery weakly similar to (89.7) loc_os05g22730 12005.m06569 protein expressed protein no original description	1.0717
1.1.1.2	PS.lightreaction.photosystem II.PSII polypeptide subunits	potri.010g052000	very weakly similar to (89.4) AT1G67740 | Symbols: PSBY, YCF32 | PSBY | chr1:25394429-25394998 REVERSEweakly similar to ( 109) PSBY_SPIOL Photosystem II core complex proteins psbY, chloroplast precursor (L-arginine-metabolizing enzyme) (L-AME) [Contains: Photosystem II protein psbY-1 (psbY-A1); Photosystem II protein psbY-2 (psbY-A2)] - Spinacia oleracea (Spinach)very weakly similar to (84.0) loc…	1.38517
1.1.1.2	PS.lightreaction.photosystem II.PSII polypeptide subunits	potri.002g055700	moderately similar to ( 355) AT1G06680 | Symbols: PSBP-1, OEE2, PSII-P | PSBP-1 (PHOTOSYSTEM II SUBUNIT P-1); poly(U) binding | chr1:2048076-2049186 FORWARDmoderately similar to ( 383) PSBP_CUCSA Oxygen-evolving enhancer protein 2, chloroplast precursor (OEE2) (23 kDa subunit of oxygen evolving system of photosystem II) (OEC 23 kDa subunit) (23 kDa thylakoid membrane protein) (OEC23) - Cucumis sa…	3.5244
1.1.1.2	PS.lightreaction.photosystem II.PSII polypeptide subunits	potri.007g033700	moderately similar to ( 484) AT3G50820 | Symbols: PSBO2, PSBO-2, OEC33 | PSBO2 (PHOTOSYSTEM II SUBUNIT O-2); oxygen evolving/ poly(U) binding | chr3:18891008-18892311 REVERSEhighly similar to ( 526) PSBO_TOBAC Oxygen-evolving enhancer protein 1, chloroplast precursor (OEE1) (33 kDa subunit of oxygen evolving system of photosystem II) (OEC 33 kDa subunit) (33 kDa thylakoid membrane protein) - Nico…	5.24416
1.1.1.2	PS.lightreaction.photosystem II.PSII polypeptide subunits	potri.004g031500	moderately similar to ( 241) AT4G05180 | Symbols: PSBQ, PSBQ-2, PSII-Q | PSBQ-2; calcium ion binding | chr4:2672093-2673170 REVERSEmoderately similar to ( 241) PSBQ_SPIOL Oxygen-evolving enhancer protein 3, chloroplast precursor (OEE3) (16 kDa subunit of oxygen evolving system of photosystem II) (OEC 16 kDa subunit) - Spinacia oleracea (Spinach)weakly similar to ( 166) loc_os07g36080 12007.m07970…	3.41349
1.1.1.2	PS.lightreaction.photosystem II.PSII polypeptide subunits	potri.001g416400	moderately similar to ( 220) AT3G01440 | Symbols: | oxygen evolving enhancer 3 (PsbQ) family protein | chr3:168478-169407 FORWARDweakly similar to ( 152) loc_os07g01480 12007.m04628 protein oxygen evolving enhancer protein 3 containing protein, expressedPsbQ no original description	8.26549
1.1.1.2	PS.lightreaction.photosystem II.PSII polypeptide subunits	potri.006g034300	moderately similar to ( 338) AT3G56650 | Symbols: | thylakoid lumenal 20 kDa protein | chr3:20984807-20985913 FORWARDmoderately similar to ( 330) loc_os01g59090 12001.m12048 protein expressed protein no original description	2.43798
1.1.1.2	PS.lightreaction.photosystem II.PSII polypeptide subunits	potri.005g218800	very weakly similar to ( 100) AT2G30570 | Symbols: PSBW | PSBW (PHOTOSYSTEM II REACTION CENTER W) | chr2:13019326-13020053 REVERSEvery weakly similar to (99.8) PSBW_SPIOL Photosystem II reaction center W protein, chloroplast precursor (PSII 6.1 kDa protein) - Spinacia oleracea (Spinach)PsbW no original description	2.06878
1.1.1.2	PS.lightreaction.photosystem II.PSII polypeptide subunits	potri.005g010700	moderately similar to ( 308) AT4G15510 | Symbols: | photosystem II reaction center PsbP family protein | chr4:8861351-8862529 FORWARDmoderately similar to ( 308) loc_os12g37710 12012.m26772 protein thylakoid lumenal 21.5 kDa protein, chloroplast precursor, putative, expressedPsbP no original description	2.17495
1.1.1.2	PS.lightreaction.photosystem II.PSII polypeptide subunits	potri.005g206700	moderately similar to ( 221) AT1G06680 | Symbols: PSBP-1, OEE2, PSII-P | PSBP-1 (PHOTOSYSTEM II SUBUNIT P-1); poly(U) binding | chr1:2048076-2049186 FORWARDmoderately similar to ( 242) PSBP_CUCSA Oxygen-evolving enhancer protein 2, chloroplast precursor (OEE2) (23 kDa subunit of oxygen evolving system of photosystem II) (OEC 23 kDa subunit) (23 kDa thylakoid membrane protein) (OEC23) - Cucumis sa…	2.50862
1.1.1.2	PS.lightreaction.photosystem II.PSII polypeptide subunits	potri.010g166800	weakly similar to ( 184) AT1G14150 | Symbols: | oxygen evolving enhancer 3 (PsbQ) family protein | chr1:4839885-4840632 FORWARDweakly similar to ( 160) loc_os02g36850 12002.m08772 protein oxygen evolving enhancer protein 3, putative, expressedPsbQ no original description	3.39734
1.1.1.2	PS.lightreaction.photosystem II.PSII polypeptide subunits	potri.005g206200	weakly similar to ( 179) AT1G03600 | Symbols: | photosystem II family protein | chr1:898916-899440 FORWARDweakly similar to ( 168) loc_os03g21560 12003.m07560 protein photosystem II 11 kD protein, putative, expressed no original description	1.67245
1.1.1.2	PS.lightreaction.photosystem II.PSII polypeptide subunits	potri.011g142300	weakly similar to ( 130) AT1G79040 | Symbols: PSBR | PSBR (photosystem II subunit R) | chr1:29736085-29736781 FORWARDweakly similar to ( 142) PSBR_TOBAC Photosystem II 10 kDa polypeptide, chloroplast precursor (PII10) - Nicotiana tabacum (Common tobacco)weakly similar to ( 119) loc_os08g10020 12008.m26609 protein photosystem II 10 kDa polypeptide, chloroplast precursor, putative, expressedPsbR no…	3.07429
1.1.1.2	PS.lightreaction.photosystem II.PSII polypeptide subunits	potri.011g031300	moderately similar to ( 259) AT4G05180 | Symbols: PSBQ, PSBQ-2, PSII-Q | PSBQ-2; calcium ion binding | chr4:2672093-2673170 REVERSEmoderately similar to ( 237) PSBQ_SPIOL Oxygen-evolving enhancer protein 3, chloroplast precursor (OEE3) (16 kDa subunit of oxygen evolving system of photosystem II) (OEC 16 kDa subunit) - Spinacia oleracea (Spinach)weakly similar to ( 156) loc_os07g36080 12007.m07970…	2.17322
1.1.1.2	PS.lightreaction.photosystem II.PSII polypeptide subunits	potri.008g181900	very weakly similar to (90.9) AT1G67740 | Symbols: PSBY, YCF32 | PSBY | chr1:25394429-25394998 REVERSEvery weakly similar to (90.9) PSBY_SPIOL Photosystem II core complex proteins psbY, chloroplast precursor (L-arginine-metabolizing enzyme) (L-AME) [Contains: Photosystem II protein psbY-1 (psbY-A1); Photosystem II protein psbY-2 (psbY-A2)] - Spinacia oleracea (Spinach)very weakly similar to (80.1…	3.54776
1.1.1.2	PS.lightreaction.photosystem II.PSII polypeptide subunits	potri.002g056300	weakly similar to ( 172) AT1G03600 | Symbols: | photosystem II family protein | chr1:898916-899440 FORWARDweakly similar to ( 164) loc_os03g21560 12003.m07560 protein photosystem II 11 kD protein, putative, expressed no original description	4.44797
1.1.1.2	PS.lightreaction.photosystem II.PSII polypeptide subunits	potri.009g062500	moderately similar to ( 229) loc_os08g39430 12008.m07924 protein thylakoid lumenal 19 kDa protein, chloroplast precursor, putative, expressed no original description	2.91929
1.1.2.1	PS.lightreaction.photosystem I.LHC-I	potri.015g062200	moderately similar to ( 288) AT3G47470 | Symbols: LHCA4, CAB4 | LHCA4 (LIGHT-HARVESTING CHLOROPHYLL-PROTEIN COMPLEX I SUBUNIT A4); chlorophyll binding | chr3:17493622-17494773 REVERSEweakly similar to ( 162) CB12_PETHY Chlorophyll a-b binding protein, chloroplast precursor (LHCI type II CAB) - Petunia hybrida (Petunia)moderately similar to ( 291) loc_os08g33820 12008.m080044 protein chlorophyll a…	2.94629
1.1.2.1	PS.lightreaction.photosystem I.LHC-I	potri.005g196100	weakly similar to ( 146) AT1G34000 | Symbols: OHP2 | OHP2 (ONE-HELIX PROTEIN 2) | chr1:12358151-12358902 REVERSEweakly similar to ( 143) loc_os01g40710 12001.m10341 protein OHP2, putative, expressed no original description	1.3565
1.1.2.2	PS.lightreaction.photosystem I.PSI polypeptide subunits	potri.004g199400	weakly similar to ( 127) AT1G08380 | Symbols: PSAO | PSAO (photosystem I subunit O) | chr1:2641004-2641739 REVERSEweakly similar to ( 101) loc_os04g33830 12004.m08478 protein 16kDa membrane protein, putative, expressed no original description	2.39734
1.1.2.2	PS.lightreaction.photosystem I.PSI polypeptide subunits	potri.008g151600	moderately similar to ( 276) AT4G02770 | Symbols: PSAD-1 | PSAD-1 (photosystem I subunit D-1) | chr4:1229247-1229873 REVERSEmoderately similar to ( 305) PSAD_CUCSA Photosystem I reaction center subunit II, chloroplast precursor (Photosystem I 20 kDa subunit) (PSI-D) (PS I subunit 5) - Cucumis sativus (Cucumber)moderately similar to ( 268) loc_os08g44680 12008.m08440 protein photosystem I reaction…	1.69576
1.1.2.2	PS.lightreaction.photosystem I.PSI polypeptide subunits	potri.001g081500	moderately similar to ( 296) AT1G31330 | Symbols: PSAF | PSAF (photosystem I subunit F) | chr1:11215011-11215939 REVERSEmoderately similar to ( 278) PSAF_SPIOL Photosystem I reaction center subunit III, chloroplast precursor (Light-harvesting complex I 17 kDa protein) (PSI-F) - Spinacia oleracea (Spinach)moderately similar to ( 266) loc_os03g56670 12003.m34938 protein photosystem I reaction cente…	1.76049
1.1.2.2	PS.lightreaction.photosystem I.PSI polypeptide subunits	potri.014g175600	moderately similar to ( 277) AT4G12800 | Symbols: PSAL | PSAL (photosystem I subunit L) | chr4:7521469-7522493 FORWARDmoderately similar to ( 267) PSAL_SPIOL Photosystem I reaction center subunit XI, chloroplast precursor (PSI-L) (PSI subunit V) - Spinacia oleracea (Spinach)moderately similar to ( 246) loc_os12g23200 12012.m26900 protein photosystem I reaction center subunit XI, chloroplast precu…	3.07743
1.1.2.2	PS.lightreaction.photosystem I.PSI polypeptide subunits	potri.001g471900	weakly similar to ( 195) AT1G55670 | Symbols: PSAG | PSAG (PHOTOSYSTEM I SUBUNIT G) | chr1:20802874-20803356 REVERSEweakly similar to ( 188) PSAG_SPIOL Photosystem I reaction center subunit V, chloroplast precursor (PSI-G) (Photosystem I 9 kDa protein) - Spinacia oleracea (Spinach)weakly similar to ( 174) loc_os09g30340 12009.m06185 protein photosystem I reaction center subunit V, chloroplast pre…	2.31761
1.1.2.2	PS.lightreaction.photosystem I.PSI polypeptide subunits	potri.005g063300	moderately similar to ( 209) AT5G64040 | Symbols: PSAN | PSAN; calmodulin binding | chr5:25628690-25629409 REVERSEweakly similar to ( 151) PSAN_HORVU Photosystem I reaction center subunit N, chloroplast precursor (PSI-N) - Hordeum vulgare (Barley)weakly similar to ( 157) loc_os12g08770 12012.m04863 protein photosystem I reaction center subunit N, chloroplast precursor, putative, expressedPsaN no …	4.7407
1.1.2.2	PS.lightreaction.photosystem I.PSI polypeptide subunits	potri.002g253800	no original description	3.24301
1.1.2.2	PS.lightreaction.photosystem I.PSI polypeptide subunits	potri.006g254200	weakly similar to ( 149) AT1G30380 | Symbols: PSAK | PSAK (photosystem I subunit K) | chr1:10722325-10723013 FORWARDweakly similar to ( 137) PSAK_MEDSA Photosystem I reaction center subunit psaK, chloroplast precursor (Photosystem I subunit X) (PSI-K) - Medicago sativa (Alfalfa)weakly similar to ( 123) loc_os07g05480 12007.m079603 protein photosystem I reaction center subunit psaK, chloroplast pr…	5.89849
1.1.2.2	PS.lightreaction.photosystem I.PSI polypeptide subunits	potri.007g105900	weakly similar to ( 154) AT5G64040 | Symbols: PSAN | PSAN; calmodulin binding | chr5:25628690-25629409 REVERSEweakly similar to ( 101) PSAN_MAIZE Photosystem I reaction center subunit N, chloroplast precursor (PSI-N) (Fragment) - Zea mays (Maize)weakly similar to ( 103) loc_os12g08770 12012.m04863 protein photosystem I reaction center subunit N, chloroplast precursor, putative, expressedPsaN no o…	4.41102
1.1.2.2	PS.lightreaction.photosystem I.PSI polypeptide subunits	potri.010g089400	weakly similar to ( 168) AT4G02770 | Symbols: PSAD-1 | PSAD-1 (photosystem I subunit D-1) | chr4:1229247-1229873 REVERSEweakly similar to ( 183) PSAD_CUCSA Photosystem I reaction center subunit II, chloroplast precursor (Photosystem I 20 kDa subunit) (PSI-D) (PS I subunit 5) - Cucumis sativus (Cucumber)weakly similar to ( 164) loc_os08g44680 12008.m08440 protein photosystem I reaction center subu…	3.51138
1.1.2.2	PS.lightreaction.photosystem I.PSI polypeptide subunits	potri.011g168700	weakly similar to ( 196) AT1G55670 | Symbols: PSAG | PSAG (PHOTOSYSTEM I SUBUNIT G) | chr1:20802874-20803356 REVERSEweakly similar to ( 190) PSAG_SPIOL Photosystem I reaction center subunit V, chloroplast precursor (PSI-G) (Photosystem I 9 kDa protein) - Spinacia oleracea (Spinach)weakly similar to ( 176) loc_os09g30340 12009.m06185 protein photosystem I reaction center subunit V, chloroplast pre…	3.95256
1.1.2.2	PS.lightreaction.photosystem I.PSI polypeptide subunits	potri.002g239700	moderately similar to ( 264) AT4G12800 | Symbols: PSAL | PSAL (photosystem I subunit L) | chr4:7521469-7522493 FORWARDmoderately similar to ( 261) PSAL_SPIOL Photosystem I reaction center subunit XI, chloroplast precursor (PSI-L) (PSI subunit V) - Spinacia oleracea (Spinach)moderately similar to ( 244) loc_os12g23200 12012.m26900 protein photosystem I reaction center subunit XI, chloroplast precu…	2.32695
1.1.2.2	PS.lightreaction.photosystem I.PSI polypeptide subunits	potri.003g052500	weakly similar to ( 145) AT1G52230 | Symbols: PSAH2, PSAH-2, PSI-H | PSAH2 (PHOTOSYSTEM I SUBUNIT H2) | chr1:19454902-19455508 FORWARDweakly similar to ( 149) PSAH_BRARA Photosystem I reaction center subunit VI, chloroplast precursor (PSI-H) (Light-harvesting complex I 11 kDa protein) - Brassica rapa (Turnip)weakly similar to ( 122) loc_os05g48630 12005.m08934 protein expressed proteinPSI_PsaH no…	2.00502
1.1.4.1	PS.lightreaction.ATP synthase.alpha subunit	potri.013g142800	highly similar to ( 545) ATCG00120 | Symbols: ATPA | Encodes the ATPase alpha subunit, which is a subunit of ATP synthase and part of the CF1 portion which catalyzes the conversion of ADP to ATP using the proton motive force. This complex is located in the thylakoid membrane of the chloroplast. | chrC:9938-11461 REVERSEhighly similar to ( 545) ATPA_SOYBN ATP synthase subunit alpha (EC 3.6.3.14) (…	1.42616
1.1.4.7	PS.lightreaction.ATP synthase.delta chain	potri.019g087300	weakly similar to ( 197) AT4G09650 | Symbols: ATPD | ATPD (ATP SYNTHASE DELTA-SUBUNIT GENE); hydrogen ion transporting ATP synthase, rotational mechanism / proton-transporting ATPase, rotational mechanism | chr4:6100799-6101503 FORWARDmoderately similar to ( 213) ATPD_PEA ATP synthase delta chain, chloroplast precursor (EC 3.6.3.14) - Pisum sativum (Garden pea)weakly similar to ( 165) loc_os02g51…	1.14694
1.1.5.1	PS.lightreaction.other electron carrier (ox/red).plastocyanin	potri.005g246100	weakly similar to ( 176) AT1G20340 | Symbols: DRT112, PETE2 | DRT112; copper ion binding / electron carrier | chr1:7042770-7043273 REVERSEweakly similar to ( 177) PLAS_PEA Plastocyanin, chloroplast precursor - Pisum sativum (Garden pea)weakly similar to ( 127) loc_os06g01210 12006.m04861 protein plastocyanin, chloroplast precursor, putative, expressedCopper-bind PRK02710 no original description	3.3508
1.1.5.1	PS.lightreaction.other electron carrier (ox/red).plastocyanin	potri.002g016000	weakly similar to ( 136) AT1G20340 | Symbols: DRT112, PETE2 | DRT112; copper ion binding / electron carrier | chr1:7042770-7043273 REVERSEweakly similar to ( 134) PLAS_PEA Plastocyanin, chloroplast precursor - Pisum sativum (Garden pea)very weakly similar to (97.1) loc_os06g01210 12006.m04861 protein plastocyanin, chloroplast precursor, putative, expressedCopper-bind no original description	4.61235
1.1.5.2	PS.lightreaction.other electron carrier (ox/red).ferredoxin	potri.006g220700	weakly similar to ( 128) AT1G02180 | Symbols: | ferredoxin-related | chr1:413619-414505 REVERSEweakly similar to ( 178) loc_os08g35710 12008.m07560 protein expressed protein no original description	-1.43447
1.1.5.2	PS.lightreaction.other electron carrier (ox/red).ferredoxin	potri.014g044500	moderately similar to ( 259) AT1G02180 | Symbols: | ferredoxin-related | chr1:413619-414505 REVERSEweakly similar to ( 176) loc_os02g58740 12002.m10894 protein expressed protein no original description	-1.4224
1.1.5.2	PS.lightreaction.other electron carrier (ox/red).ferredoxin	potri.009g163800	weakly similar to ( 156) AT2G27510 | Symbols: ATFD3 | ATFD3 (ferredoxin 3); 2 iron, 2 sulfur cluster binding / electron carrier/ iron-sulfur cluster binding | chr2:11758281-11758748 REVERSEweakly similar to ( 166) FER3_MAIZE Ferredoxin-3, chloroplast precursor (Ferredoxin III) (Fd III) - Zea mays (Maize)weakly similar to ( 166) loc_os03g61960 12003.m11075 protein ferredoxin-3, chloroplast precurs…	-1.24992
1.1.5.2	PS.lightreaction.other electron carrier (ox/red).ferredoxin	potri.008g020100	weakly similar to ( 166) AT2G27510 | Symbols: ATFD3 | ATFD3 (ferredoxin 3); 2 iron, 2 sulfur cluster binding / electron carrier/ iron-sulfur cluster binding | chr2:11758281-11758748 REVERSEweakly similar to ( 175) FER3_MAIZE Ferredoxin-3, chloroplast precursor (Ferredoxin III) (Fd III) - Zea mays (Maize)weakly similar to ( 171) loc_os05g37140 12005.m28058 protein ferredoxin-6, chloroplast precurs…	-1.46548
1.1.5.2	PS.lightreaction.other electron carrier (ox/red).ferredoxin	potri.004g218400	weakly similar to ( 174) AT1G60950 | Symbols: FED A, ATFD2 | FED A; 2 iron, 2 sulfur cluster binding / electron carrier/ iron-sulfur cluster binding | chr1:22444565-22445011 FORWARDweakly similar to ( 197) FER_CAPAN Ferredoxin, chloroplast precursor (PFLP) - Capsicum annuum (Bell pepper)weakly similar to ( 149) loc_os08g01380 12008.m080056 protein ferredoxin-1, chloroplast precursor, putative, ex…	7.07649
1.1.5.2	PS.lightreaction.other electron carrier (ox/red).ferredoxin	potri.001g470700	weakly similar to ( 162) AT1G60950 | Symbols: FED A, ATFD2 | FED A; 2 iron, 2 sulfur cluster binding / electron carrier/ iron-sulfur cluster binding | chr1:22444565-22445011 FORWARDweakly similar to ( 171) FER_CAPAN Ferredoxin, chloroplast precursor (PFLP) - Capsicum annuum (Bell pepper)weakly similar to ( 154) loc_os08g01380 12008.m080056 protein ferredoxin-1, chloroplast precursor, putative, ex…	5.88767
1.1.5.2	PS.lightreaction.other electron carrier (ox/red).ferredoxin	potri.002g136000	moderately similar to ( 262) AT1G02180 | Symbols: | ferredoxin-related | chr1:413619-414505 REVERSEweakly similar to ( 180) loc_os02g58740 12002.m10894 protein expressed protein no original description	-1.90187
1.1.5.2	PS.lightreaction.other electron carrier (ox/red).ferredoxin	potri.003g015200	weakly similar to ( 164) AT1G60950 | Symbols: FED A, ATFD2 | FED A; 2 iron, 2 sulfur cluster binding / electron carrier/ iron-sulfur cluster binding | chr1:22444565-22445011 FORWARDweakly similar to ( 188) FER_CAPAN Ferredoxin, chloroplast precursor (PFLP) - Capsicum annuum (Bell pepper)weakly similar to ( 147) loc_os08g01380 12008.m080056 protein ferredoxin-1, chloroplast precursor, putative, ex…	2.92063
1.1.5.3	PS.lightreaction.other electron carrier (ox/red).ferredoxin reductase	potri.005g112900	moderately similar to ( 361) AT5G66190 | Symbols: ATLFNR1 | FNR1 (FERREDOXIN-NADP(+)-OXIDOREDUCTASE 1); NADPH dehydrogenase/ electron transporter, transferring electrons within the cyclic electron transport pathway of photosynthesis/ electron transporter, transferring electrons within the noncyclic electron transp | chr5:26451203-26452616 REVERSEmoderately similar to ( 376) FENR1_PEA Ferredoxin--…	4.49688
1.1.5.4	PS.lightreaction.other electron carrier (ox/red).ferredoxin oxireductase	potri.008g126700	moderately similar to ( 381) AT1G15140 | Symbols: | oxidoreductase NAD-binding domain-containing protein | chr1:5210642-5212137 REVERSEmoderately similar to ( 271) K502_ACTCH Fruit protein PKIWI502 - Actinidia chinensis (Kiwi) (Yangtao)moderately similar to ( 291) loc_os02g22260 12002.m33669 protein fruit protein PKIWI502, putative, expressedUbiB Hmp no original description	-1.90187
1.1.6	PS.lightreaction.NADH DH	potri.005g183000	moderately similar to ( 242) AT4G37925 | Symbols: NDH-M | NDH-M (subunit NDH-M of NAD(P)H:plastoquinone dehydrogenase complex) | chr4:17830748-17831485 REVERSEmoderately similar to ( 229) loc_os04g45600 12004.m09513 protein expressed protein no original description	8.66238
1.1.30	PS.lightreaction.state transition	potri.008g116800	highly similar to ( 883) AT1G68830 | Symbols: STN7 | STN7 (Stt7 homolog STN7); kinase/ protein kinase | chr1:25872654-25875473 REVERSEmoderately similar to ( 331) STT7_CHLRE Serine/threonine-protein kinase stt7, chloroplast precursor (EC 2.7.11.1) - Chlamydomonas reinhardtiihighly similar to ( 788) loc_os05g47560 12005.m08829 protein serine/threonine-protein kinase SNT7, chloroplast precursor, pu…	2.72288
1.1.40	PS.lightreaction.cyclic electron flow-chlororespiration	potri.008g171000	weakly similar to ( 164) AT2G05620 | Symbols: PGR5 | PGR5 (proton gradient regulation 5); electron carrier | chr2:2081204-2081687 REVERSEweakly similar to ( 124) loc_os08g45190 12008.m08489 protein PGR5, putative, expressed no original description	2.22004
1.1.40	PS.lightreaction.cyclic electron flow-chlororespiration	potri.010g066900	weakly similar to ( 158) AT2G05620 | Symbols: PGR5 | PGR5 (proton gradient regulation 5); electron carrier | chr2:2081204-2081687 REVERSEweakly similar to ( 130) loc_os08g45190 12008.m08489 protein PGR5, putative, expressed no original description	2.66799
1.2.1	PS.photorespiration.phosphoglycolate phosphatase	potri.010g180400	moderately similar to ( 218) AT5G36700 | Symbols: ATPGLP1, PGLP1 | PGLP1 (2-PHOSPHOGLYCOLATE PHOSPHATASE 1); phosphoglycolate phosphatase | chr5:14422120-14424430 REVERSEmoderately similar to ( 219) loc_os04g41340 12004.m09113 protein 4-nitrophenylphosphatase, putative, expressedNagD no original description	1.10124
1.2.3	PS.photorespiration.aminotransferases peroxisomal	potri.001g253300	highly similar to ( 640) AT2G13360 | Symbols: AGT, AGT1 | AGT (ALANINE:GLYOXYLATE AMINOTRANSFERASE); alanine-glyoxylate transaminase/ serine-glyoxylate transaminase/ serine-pyruvate transaminase | chr2:5539417-5540902 REVERSEweakly similar to ( 105) SGAT_MAIZE Serine--glyoxylate aminotransferase (EC 2.6.1.45) (SGAT) (Alanine--glyoxylate aminotransferase) (EC 2.6.1.44) (AGT) (Fragments) - Zea mays…	2.75437
1.2.3	PS.photorespiration.aminotransferases peroxisomal	potri.009g047700	highly similar to ( 644) AT2G13360 | Symbols: AGT, AGT1 | AGT (ALANINE:GLYOXYLATE AMINOTRANSFERASE); alanine-glyoxylate transaminase/ serine-glyoxylate transaminase/ serine-pyruvate transaminase | chr2:5539417-5540902 REVERSEweakly similar to ( 102) SGAT_MAIZE Serine--glyoxylate aminotransferase (EC 2.6.1.45) (SGAT) (Alanine--glyoxylate aminotransferase) (EC 2.6.1.44) (AGT) (Fragments) - Zea mays…	5.12996
1.2.5	PS.photorespiration.serine hydroxymethyltransferase	potri.008g002900	highly similar to ( 899) AT4G37930 | Symbols: SHM1, STM, SHMT1 | SHM1 (SERINE TRANSHYDROXYMETHYLTRANSFERASE 1); glycine hydroxymethyltransferase/ poly(U) binding | chr4:17831891-17834742 REVERSEhighly similar to ( 932) GLYM_FLAPR Serine hydroxymethyltransferase 1, mitochondrial precursor (EC 2.1.2.1) (Serine methylase) (Glycine hydroxymethyltransferase) (SHMT) - Flaveria pringleihighly similar to…	1.76402
1.2.5	PS.photorespiration.serine hydroxymethyltransferase	potri.002g109200	highly similar to ( 874) AT5G26780 | Symbols: SHM2 | SHM2 (SERINE HYDROXYMETHYLTRANSFERASE 2); catalytic/ glycine hydroxymethyltransferase/ pyridoxal phosphate binding | chr5:9418299-9421725 FORWARDhighly similar to ( 878) GLYM_SOLTU Serine hydroxymethyltransferase, mitochondrial precursor (EC 2.1.2.1) (Serine methylase) (Glycine hydroxymethyltransferase) (SHMT) - Solanum tuberosum (Potato)highly…	-1.22432
1.2.5	PS.photorespiration.serine hydroxymethyltransferase	potri.017g059300	highly similar to ( 733) AT4G13930 | Symbols: SHM4 | SHM4 (serine hydroxymethyltransferase 4); catalytic/ glycine hydroxymethyltransferase/ pyridoxal phosphate binding | chr4:8048013-8050021 REVERSEmoderately similar to ( 491) GLYM_PEA Serine hydroxymethyltransferase, mitochondrial precursor (EC 2.1.2.1) (Serine methylase) (Glycine hydroxymethyltransferase) (SHMT) - Pisum sativum (Garden pea)high…	-1.71167
1.2.6	PS.photorespiration.hydroxypyruvate reductase	potri.004g175800	highly similar to ( 675) AT1G68010 | Symbols: HPR | HPR; glycerate dehydrogenase/ poly(U) binding | chr1:25493418-25495720 FORWARDhighly similar to ( 671) DHGY_CUCSA Glycerate dehydrogenase (EC 1.1.1.29) (NADH-dependent hydroxypyruvate reductase) (HPR) (GDH) - Cucumis sativus (Cucumber)highly similar to ( 661) loc_os02g01150 12002.m33493 protein hydroxypyruvate reductase, putative, expressed2-Hac…	2.1603
1.2.6	PS.photorespiration.hydroxypyruvate reductase	potri.002g151200	moderately similar to ( 382) AT2G45630 | Symbols: | oxidoreductase family protein | chr2:18796000-18797089 FORWARDweakly similar to ( 106) FDH1_ORYSA Formate dehydrogenase 1, mitochondrial precursor (EC 1.2.1.2) (NAD-dependent formate dehydrogenase 1) (FDH 1) - Oryza sativa (Rice)moderately similar to ( 320) loc_os04g01650 12004.m05482 protein glyoxylate reductase, putativeLdhA 2-Hacid_dh SerA 2-…	1.55862
1.3.2	PS.calvin cycle.rubisco small subunit	potri.017g114600	moderately similar to ( 290) AT1G67090 | Symbols: RBCS1A | RBCS1A (RIBULOSE BISPHOSPHATE CARBOXYLASE SMALL CHAIN 1A); copper ion binding / ribulose-bisphosphate carboxylase | chr1:25048590-25049249 REVERSEmoderately similar to ( 286) RBS_GOSHI Ribulose bisphosphate carboxylase small chain, chloroplast precursor (EC 4.1.1.39) (RuBisCO small subunit) - Gossypium hirsutum (Upland cotton)moderately s…	7.95339
1.3.2	PS.calvin cycle.rubisco small subunit	potri.004g100000	moderately similar to ( 254) AT1G67090 | Symbols: RBCS1A | RBCS1A (RIBULOSE BISPHOSPHATE CARBOXYLASE SMALL CHAIN 1A); copper ion binding / ribulose-bisphosphate carboxylase | chr1:25048590-25049249 REVERSEmoderately similar to ( 253) RBS_BETVE Ribulose bisphosphate carboxylase small chain, chloroplast precursor (EC 4.1.1.39) (RuBisCO small subunit) - Betula verrucosa (White birch) (Betula pendula…	5.36258
1.3.4	PS.calvin cycle.GAP	potri.014g140500	highly similar to ( 526) AT3G26650 | Symbols: GAPA, GAPA-1 | GAPA (GLYCERALDEHYDE 3-PHOSPHATE DEHYDROGENASE A SUBUNIT); glyceraldehyde-3-phosphate dehydrogenase/ protein binding | chr3:9795226-9796848 FORWARDhighly similar to ( 533) G3PA_PEA Glyceraldehyde-3-phosphate dehydrogenase A, chloroplast precursor (EC 1.2.1.13) (NADP-dependent glyceraldehydephosphate dehydrogenase subunit A) - Pisum sati…	7.29043
1.3.4	PS.calvin cycle.GAP	potri.005g254100	highly similar to ( 624) AT1G42970 | Symbols: GAPB | GAPB (GLYCERALDEHYDE-3-PHOSPHATE DEHYDROGENASE B SUBUNIT); glyceraldehyde-3-phosphate dehydrogenase (NADP+)/ glyceraldehyde-3-phosphate dehydrogenase | chr1:16127552-16129584 FORWARDhighly similar to ( 642) G3PB_PEA Glyceraldehyde-3-phosphate dehydrogenase B, chloroplast precursor (EC 1.2.1.13) (NADP-dependent glyceraldehydephosphate dehydrogen…	2.81238
1.3.4	PS.calvin cycle.GAP	potri.018g020600	highly similar to ( 874) AT2G24270 | Symbols: ALDH11A3 | ALDH11A3; 3-chloroallyl aldehyde dehydrogenase/ glyceraldehyde-3-phosphate dehydrogenase (NADP+) | chr2:10327325-10329601 REVERSEhighly similar to ( 904) GAPN_NICPL NADP-dependent glyceraldehyde-3-phosphate dehydrogenase (EC 1.2.1.9) (Non-phosphorylating glyceraldehyde 3-phosphate dehydrogenase) (Glyceraldehyde-3-phosphate dehydrogenase [NA…	1.02539
1.3.5	PS.calvin cycle.TPI	potri.009g129500	moderately similar to ( 389) AT2G21170 | Symbols: TIM | TIM (TRIOSEPHOSPHATE ISOMERASE); catalytic/ triose-phosphate isomerase | chr2:9071047-9073106 REVERSEmoderately similar to ( 402) TPIC_FRAAN Triosephosphate isomerase, chloroplast precursor (EC 5.3.1.1) (TIM) (Triose-phosphate isomerase) - Fragaria ananassa (Strawberry)moderately similar to ( 369) loc_os09g36450 12009.m060049 protein triosep…	-1.32234
1.3.5	PS.calvin cycle.TPI	potri.008g056300	moderately similar to ( 376) AT3G55440 | Symbols: ATCTIMC, TPI | TPI (TRIOSEPHOSPHATE ISOMERASE); triose-phosphate isomerase | chr3:20553794-20556078 FORWARDmoderately similar to ( 378) TPIS_PETHY Triosephosphate isomerase, cytosolic (EC 5.3.1.1) (TIM) (Triose-phosphate isomerase) - Petunia hybrida (Petunia)moderately similar to ( 362) loc_os01g62420 12001.m43510 protein triosephosphate isomerase…	-1.00049
1.3.6	PS.calvin cycle.aldolase	potri.009g124100	highly similar to ( 514) AT4G38970 | Symbols: | fructose-bisphosphate aldolase, putative | chr4:18163769-18165659 REVERSEhighly similar to ( 503) ALFC_ORYSA Fructose-bisphosphate aldolase, chloroplast precursor (EC 4.1.2.13) (ALDP) - Oryza sativa (Rice)highly similar to ( 503) loc_os11g07020 12011.m28744 protein fructose-bisphosphate aldolase, chloroplast precursor, putative, expressedGlycolytic …	11.7385
1.3.6	PS.calvin cycle.aldolase	potri.006g165700	moderately similar to ( 338) AT2G36460 | Symbols: | fructose-bisphosphate aldolase, putative | chr2:15296929-15297732 REVERSEmoderately similar to ( 330) ALF_MAIZE Fructose-bisphosphate aldolase, cytoplasmic isozyme (EC 4.1.2.13) - Zea mays (Maize)moderately similar to ( 332) loc_os01g67860 12001.m12890 protein fructose-bisphosphate aldolase cytoplasmic isozyme, putative, expressedGlycolytic FBP_…	1.08882
1.3.6	PS.calvin cycle.aldolase	potri.001g468100	highly similar to ( 597) AT4G26530 | Symbols: | fructose-bisphosphate aldolase, putative | chr4:13391566-13392937 FORWARDhighly similar to ( 603) ALF1_PEA Fructose-bisphosphate aldolase, cytoplasmic isozyme 1 (EC 4.1.2.13) - Pisum sativum (Garden pea)highly similar to ( 535) loc_os06g40640 12006.m091735 protein fructose-bisphosphate aldolase, cytoplasmic isozyme 1, putative, expressedGlycolytic F…	7.34849
1.3.7	PS.calvin cycle.FBPase	potri.005g191400	highly similar to ( 634) AT1G43670 | Symbols: | fructose-1,6-bisphosphatase, putative / D-fructose-1,6-bisphosphate 1-phosphohydrolase, putative / FBPase, putative | chr1:16468184-16470347 FORWARDhighly similar to ( 650) F16P2_SOLTU Fructose-1,6-bisphosphatase, cytosolic (EC 3.1.3.11) (D-fructose-1,6-bisphosphate 1-phosphohydrolase) (FBPase) (CY-F1) - Solanum tuberosum (Potato)highly similar to (…	1.05417
1.3.7	PS.calvin cycle.FBPase	potri.017g042900	highly similar to ( 542) AT5G64380 | Symbols: | fructose-1,6-bisphosphatase family protein | chr5:25741342-25743024 FORWARDmoderately similar to ( 272) F16P1_SPIOL Fructose-1,6-bisphosphatase, chloroplast precursor (EC 3.1.3.11) (D-fructose-1,6-bisphosphate 1-phosphohydrolase) (FBPase) - Spinacia oleracea (Spinach)highly similar to ( 533) loc_os06g45370 12006.m09064 protein fructose-1,6-bisphosph…	1.66214
1.3.9	PS.calvin cycle.seduheptulose bisphosphatase	potri.010g193300	highly similar to ( 614) AT3G55800 | Symbols: SBPASE | SBPASE (sedoheptulose-bisphosphatase); phosphoric ester hydrolase/ sedoheptulose-bisphosphatase | chr3:20709640-20711421 FORWARDhighly similar to ( 638) S17P_SPIOL Sedoheptulose-1,7-bisphosphatase, chloroplast precursor (EC 3.1.3.37) (Sedoheptulose-bisphosphatase) (SBPase) (SED(1,7)P2ase) - Spinacia oleracea (Spinach)highly similar to ( 587) …	4.95922
1.3.12	PS.calvin cycle.PRK	potri.003g099400	moderately similar to ( 381) AT1G32060 | Symbols: PRK | PRK (PHOSPHORIBULOKINASE); ATP binding / phosphoribulokinase/ protein binding | chr1:11532668-11534406 FORWARDmoderately similar to ( 399) KPPR_MESCR Phosphoribulokinase, chloroplast precursor (EC 2.7.1.19) (Phosphopentokinase) (PRKase) (PRK) - Mesembryanthemum crystallinum (Common ice plant)moderately similar to ( 386) loc_os02g47020 12002.…	1.13335
1.3.12	PS.calvin cycle.PRK	potri.001g134000	highly similar to ( 691) AT1G32060 | Symbols: PRK | PRK (PHOSPHORIBULOKINASE); ATP binding / phosphoribulokinase/ protein binding | chr1:11532668-11534406 FORWARDhighly similar to ( 698) KPPR_WHEAT Phosphoribulokinase, chloroplast precursor (EC 2.7.1.19) (Phosphopentokinase) (PRKase) (PRK) - Triticum aestivum (Wheat)highly similar to ( 700) loc_os02g47020 12002.m09738 protein phosphoribulokinase,…	2.07111
1.3.13	PS.calvin cycle.rubisco interacting	potri.008g058500	highly similar to ( 572) AT2G39730 | Symbols: RCA | RCA (RUBISCO ACTIVASE); ADP binding / ATP binding / enzyme regulator/ ribulose-1,5-bisphosphate carboxylase/oxygenase activator | chr2:16571174-16573345 REVERSEhighly similar to ( 591) RCA_MALDO Ribulose bisphosphate carboxylase/oxygenase activase, chloroplast precursor (RuBisCO activase) (RA) - Malus domestica (Apple) (Malus sylvestris)highly s…	3.94121
2.1.1.1	major CHO metabolism.synthesis.sucrose.SPS	potri.006g064300	nearly identical (1611) AT5G20280 | Symbols: ATSPS1F | ATSPS1F (sucrose phosphate synthase 1F); sucrose-phosphate synthase/ transferase, transferring glycosyl groups | chr5:6844994-6849997 REVERSEnearly identical (1654) SPS_VICFA Sucrose-phosphate synthase (EC 2.4.1.14) (UDP-glucose-fructose-phosphate glucosyltransferase) - Vicia faba (Broad bean)nearly identical (1404) loc_os08g20660 12008.m2665…	-1.01964
2.1.1.2	major CHO metabolism.synthesis.sucrose.SPP	potri.016g066100	highly similar to ( 619) AT2G35840 | Symbols: | sucrose-phosphatase 1 (SPP1) | chr2:15053952-15055776 FORWARDhighly similar to ( 571) loc_os02g05030 12002.m05851 protein sucrose phosphate synthase, putative, expressedS6PP S6PP_C no original description	1.1205
2.1.2.1	major CHO metabolism.synthesis.starch.AGPase	potri.004g157100	highly similar to ( 766) AT4G39210 | Symbols: APL3 | APL3; glucose-1-phosphate adenylyltransferase | chr4:18260332-18263181 FORWARDhighly similar to ( 748) GLGL1_SOLTU Glucose-1-phosphate adenylyltransferase large subunit 1 (EC 2.7.7.27) (ADP-glucose synthase) (ADP-glucose pyrophosphorylase) (AGPase S) (Alpha-D-glucose-1-phosphate adenyl transferase) (Fragment) - Solanum tuberosum (Potato)highly …	-1.86944
2.1.2.1	major CHO metabolism.synthesis.starch.AGPase	potri.015g070500	highly similar to ( 620) AT1G74910 | Symbols: | ADP-glucose pyrophosphorylase family protein | chr1:28135770-28138456 REVERSEhighly similar to ( 616) loc_os03g11050 12003.m35086 protein mannose-1-phosphate guanyltransferase, putative, expressedGCD1 NTP_transferase RfbA no original description	-1.17536
2.1.2.1	major CHO metabolism.synthesis.starch.AGPase	potri.014g110000	highly similar to ( 742) AT1G27680 | Symbols: APL2 | APL2 (ADPGLC-PPASE LARGE SUBUNIT); glucose-1-phosphate adenylyltransferase | chr1:9631630-9634450 FORWARDhighly similar to ( 730) GLGL2_SOLTU Glucose-1-phosphate adenylyltransferase large subunit 2, chloroplast precursor (EC 2.7.7.27) (ADP-glucose synthase) (ADP-glucose pyrophosphorylase) (AGPase S) (Alpha-D-glucose-1-phosphate adenyl transfera…	-1.70547
2.1.2.1	major CHO metabolism.synthesis.starch.AGPase	potri.009g118800	highly similar to ( 814) AT4G39210 | Symbols: APL3 | APL3; glucose-1-phosphate adenylyltransferase | chr4:18260332-18263181 FORWARDhighly similar to ( 800) GLGL1_SOLTU Glucose-1-phosphate adenylyltransferase large subunit 1 (EC 2.7.7.27) (ADP-glucose synthase) (ADP-glucose pyrophosphorylase) (AGPase S) (Alpha-D-glucose-1-phosphate adenyl transferase) (Fragment) - Solanum tuberosum (Potato)highly …	2.08749
2.1.2.1	major CHO metabolism.synthesis.starch.AGPase	potri.002g033400	highly similar to ( 829) AT1G27680 | Symbols: APL2 | APL2 (ADPGLC-PPASE LARGE SUBUNIT); glucose-1-phosphate adenylyltransferase | chr1:9631630-9634450 FORWARDhighly similar to ( 853) GLGL1_BETVU Glucose-1-phosphate adenylyltransferase large subunit, chloroplast precursor (EC 2.7.7.27) (ADP-glucose synthase) (ADP-glucose pyrophosphorylase) (AGPase S) (Alpha-D-glucose-1-phosphate adenyl transferase…	-1.90187
2.1.2.2	major CHO metabolism.synthesis.starch.starch synthase	potri.001g449500	moderately similar to ( 478) AT1G32900 | Symbols: | starch synthase, putative | chr1:11920582-11923506 REVERSEmoderately similar to ( 473) SSG1_IPOBA Granule-bound starch synthase 1, chloroplast precursor (EC 2.4.1.242) (Granule-bound starch synthase I) (GBSS-I) - Ipomoea batatas (Sweet potato) (Batate)moderately similar to ( 391) loc_os07g22930 12007.m29139 protein granule-bound starch synthase …	2.66575
2.1.2.3	major CHO metabolism.synthesis.starch.starch branching	potri.005g251000	highly similar to ( 781) AT2G36390 | Symbols: SBE2.1, BE3 | SBE2.1 (starch branching enzyme 2.1); 1,4-alpha-glucan branching enzyme | chr2:15264283-15269940 FORWARDnearly identical (1124) GLGB_SOLTU 1,4-alpha-glucan branching enzyme (EC 2.4.1.18) (Starch branching enzyme) (Q-enzyme) - Solanum tuberosum (Potato)nearly identical (1063) loc_os06g51084 12006.m091801 protein 1,4-alpha-glucan branching…	1.57641
2.1.2.5	major CHO metabolism.synthesis.starch.transporter	potri.001g267800	highly similar to ( 569) AT3G08580 | Symbols: AAC1 | AAC1 (ADP/ATP CARRIER 1); ATP:ADP antiporter/ binding | chr3:2605706-2607030 REVERSEhighly similar to ( 601) ADT1_GOSHI ADP,ATP carrier protein 1, mitochondrial precursor (ADP/ATP translocase 1) (Adenine nucleotide translocator 1) (ANT 1) - Gossypium hirsutum (Upland cotton)highly similar to ( 514) loc_os02g48720 12002.m33839 protein ADP,ATP ca…	-1.16313
2.1.2.60	major CHO metabolism.synthesis.starch.ADP Glucose Phosphorylase	potri.006g233200	moderately similar to ( 457) AT5G18200 | Symbols: | UTP:galactose-1-phosphate uridylyltransferase/ ribose-5-phosphate adenylyltransferase | chr5:6015270-6016555 FORWARDmoderately similar to ( 369) loc_os07g07550 12007.m05214 protein galactose-1-phosphate uridyl transferase-like protein, putative, expressedGalT GalT PRK11720 no original description	1.01293
2.2.1.1	major CHO metabolism.degradation.sucrose.fructokinase	potri.004g089300	highly similar to ( 518) AT1G66430 | Symbols: | pfkB-type carbohydrate kinase family protein | chr1:24778400-24780393 FORWARDmoderately similar to ( 379) SCRK2_MAIZE Fructokinase-2 (EC 2.7.1.4) (ZmFRK2) - Zea mays (Maize)moderately similar to ( 487) loc_os06g12600 12006.m05976 protein fructokinase-2, putative, expressedbac_FRK PRK09434 PfkB KdgK RbsK ribokinase ribokinase_group_A adenosine_kinase…	-1.37858
2.2.1.3.1	major CHO metabolism.degradation.sucrose.invertases.neutral	potri.008g101500	highly similar to ( 933) AT3G06500 | Symbols: | beta-fructofuranosidase, putative / invertase, putative / saccharase, putative / beta-fructosidase, putative | chr3:2012309-2015471 FORWARDhighly similar to ( 860) loc_os03g20020 12003.m07415 protein beta-fructofuranosidase, putative, expressedInvertase_neut no original description	-1.85975
2.2.1.3.2	major CHO metabolism.degradation.sucrose.invertases.cell wall	potri.006g227500	highly similar to ( 546) AT3G13790 | Symbols: ATCWINV1, ATBFRUCT1 | ATBFRUCT1; beta-fructofuranosidase/ hydrolase, hydrolyzing O-glycosyl compounds | chr3:4533084-4535831 REVERSEhighly similar to ( 516) INV1_DAUCA Beta-fructofuranosidase, insoluble isoenzyme 1 precursor (EC 3.2.1.26) (Sucrose hydrolase 1) (Invertase 1) (Cell wall beta-fructosidase 1) - Daucus carota (Carrot)moderately similar to …	1.19617
2.2.1.3.2	major CHO metabolism.degradation.sucrose.invertases.cell wall	potri.006g210600	highly similar to ( 768) AT3G52600 | Symbols: AtcwINV2 | AtcwINV2 (Arabidopsis thaliana cell wall invertase 2); hydrolase, hydrolyzing O-glycosyl compounds | chr3:19507080-19508833 REVERSEhighly similar to ( 839) INV1_DAUCA Beta-fructofuranosidase, insoluble isoenzyme 1 precursor (EC 3.2.1.26) (Sucrose hydrolase 1) (Invertase 1) (Cell wall beta-fructosidase 1) - Daucus carota (Carrot)highly simil…	-1.84964
2.2.1.3.2	major CHO metabolism.degradation.sucrose.invertases.cell wall	potri.015g127100	highly similar to ( 652) AT1G62660 | Symbols: | beta-fructosidase (BFRUCT3) / beta-fructofuranosidase / invertase, vacuolar | chr1:23199949-23203515 FORWARDhighly similar to ( 736) INVB_DAUCA Beta-fructofuranosidase, soluble isoenzyme I precursor (EC 3.2.1.26) (Sucrose hydrolase) (Invertase) (Saccharase) - Daucus carota (Carrot)highly similar to ( 654) loc_os04g45290 12004.m35180 protein beta-fru…	-3.04072
2.2.1.3.2	major CHO metabolism.degradation.sucrose.invertases.cell wall	potri.016g077500	highly similar to ( 684) AT3G52600 | Symbols: AtcwINV2 | AtcwINV2 (Arabidopsis thaliana cell wall invertase 2); hydrolase, hydrolyzing O-glycosyl compounds | chr3:19507080-19508833 REVERSEhighly similar to ( 736) INV1_DAUCA Beta-fructofuranosidase, insoluble isoenzyme 1 precursor (EC 3.2.1.26) (Sucrose hydrolase 1) (Invertase 1) (Cell wall beta-fructosidase 1) - Daucus carota (Carrot)highly simil…	-8.04931
2.2.1.3.3	major CHO metabolism.degradation.sucrose.invertases.vacuolar	potri.003g112600	highly similar to ( 728) AT1G12240 | Symbols: ATBETAFRUCT4, VAC-INV | ATBETAFRUCT4; beta-fructofuranosidase/ hydrolase, hydrolyzing O-glycosyl compounds | chr1:4153699-4157457 FORWARDhighly similar to ( 773) INVA_PHAAU Acid beta-fructofuranosidase precursor (EC 3.2.1.26) (Acid sucrose hydrolase) (Acid invertase) (AI) (Vacuolar invertase) [Contains: Acid beta-fructofuranosidase 30 kDa subunit; Aci…	-1.10305
2.2.1.3.3	major CHO metabolism.degradation.sucrose.invertases.vacuolar	potri.015g127100	highly similar to ( 652) AT1G62660 | Symbols: | beta-fructosidase (BFRUCT3) / beta-fructofuranosidase / invertase, vacuolar | chr1:23199949-23203515 FORWARDhighly similar to ( 736) INVB_DAUCA Beta-fructofuranosidase, soluble isoenzyme I precursor (EC 3.2.1.26) (Sucrose hydrolase) (Invertase) (Saccharase) - Daucus carota (Carrot)highly similar to ( 654) loc_os04g45290 12004.m35180 protein beta-fru…	-3.04072
2.2.1.4	major CHO metabolism.degradation.sucrose.hexokinase	potri.018g088300	highly similar to ( 728) AT4G29130 | Symbols: ATHXK1, GIN2, HXK1 | HXK1 (HEXOKINASE 1); ATP binding / fructokinase/ glucokinase/ hexokinase | chr4:14352338-14354865 REVERSEhighly similar to ( 704) HXK1_SPIOL Hexokinase-1 (EC 2.7.1.1) (SoHxK1) - Spinacia oleracea (Spinach)highly similar to ( 652) loc_os05g45590 12005.m08684 protein hexokinase-2, putative, expressedCOG5026 Hexokinase_2 Hexokinase_1…	-1.37718
2.2.1.4	major CHO metabolism.degradation.sucrose.hexokinase	potri.001g190400	highly similar to ( 635) AT4G29130 | Symbols: ATHXK1, GIN2, HXK1 | HXK1 (HEXOKINASE 1); ATP binding / fructokinase/ glucokinase/ hexokinase | chr4:14352338-14354865 REVERSEhighly similar to ( 684) HXK1_TOBAC Hexokinase-1 (EC 2.7.1.1) (NtHxK1) - Nicotiana tabacum (Common tobacco)highly similar to ( 607) loc_os05g45590 12005.m08684 protein hexokinase-2, putative, expressedCOG5026 Hexokinase_2 Hexok…	-1.49505
2.2.1.4	major CHO metabolism.degradation.sucrose.hexokinase	potri.009g050000	highly similar to ( 560) AT1G50460 | Symbols: HKL1 | HKL1 (HEXOKINASE-LIKE 1); ATP binding / fructokinase/ glucokinase/ hexokinase | chr1:18694031-18697429 FORWARDhighly similar to ( 514) HXK3_ORYSA Hexokinase-3 (EC 2.7.1.1) (Hexokinase-8) - Oryza sativa (Rice)highly similar to ( 514) loc_os01g71320 12001.m13175 protein hexokinase-1, putative, expressedCOG5026 Hexokinase_2 Hexokinase_1 no origina…	-1.1649
2.2.1.5	major CHO metabolism.degradation.sucrose.Susy	potri.004g081300	nearly identical (1233) AT1G73370 | Symbols: SUS6, ATSUS6 | SUS6 (SUCROSE SYNTHASE 6); UDP-glycosyltransferase/ sucrose synthase | chr1:27584533-27588326 REVERSEhighly similar to ( 963) SUS2_PEA Sucrose synthase 2 (EC 2.4.1.13) (Sucrose-UDP glucosyltransferase 2) - Pisum sativum (Garden pea)nearly identical (1212) loc_os04g24430 12004.m07574 protein sucrose synthase 2, putative, expressedSucrose_…	-1.23705
2.2.1.5	major CHO metabolism.degradation.sucrose.Susy	potri.015g029100	nearly identical (1269) AT1G73370 | Symbols: SUS6, ATSUS6 | SUS6 (SUCROSE SYNTHASE 6); UDP-glycosyltransferase/ sucrose synthase | chr1:27584533-27588326 REVERSEhighly similar to ( 958) SUS2_PEA Sucrose synthase 2 (EC 2.4.1.13) (Sucrose-UDP glucosyltransferase 2) - Pisum sativum (Garden pea)nearly identical (1192) loc_os04g24430 12004.m07574 protein sucrose synthase 2, putative, expressedSucrose_…	-1.33893
2.2.1.5	major CHO metabolism.degradation.sucrose.Susy	potri.017g139100	nearly identical (1226) AT5G37180 | Symbols: SUS5, ATSUS5 | SUS5; UDP-glycosyltransferase/ sucrose synthase | chr5:14718238-14722913 FORWARDhighly similar to ( 962) SUS2_PEA Sucrose synthase 2 (EC 2.4.1.13) (Sucrose-UDP glucosyltransferase 2) - Pisum sativum (Garden pea)nearly identical (1220) loc_os04g24430 12004.m07574 protein sucrose synthase 2, putative, expressedSucrose_synth Glycos_transf_1…	-1.26346
2.2.1.5	major CHO metabolism.degradation.sucrose.Susy	potri.002g202300	nearly identical (1439) AT4G02280 | Symbols: SUS3, ATSUS3 | SUS3 (sucrose synthase 3); UDP-glycosyltransferase/ sucrose synthase/ transferase, transferring glycosyl groups | chr4:995166-998719 FORWARDnearly identical (1452) SUS2_PEA Sucrose synthase 2 (EC 2.4.1.13) (Sucrose-UDP glucosyltransferase 2) - Pisum sativum (Garden pea)nearly identical (1384) loc_os03g22120 12003.m34861 protein sucrose s…	2.67205
2.2.1.5	major CHO metabolism.degradation.sucrose.Susy	potri.012g037200	nearly identical (1274) AT1G73370 | Symbols: SUS6, ATSUS6 | SUS6 (SUCROSE SYNTHASE 6); UDP-glycosyltransferase/ sucrose synthase | chr1:27584533-27588326 REVERSEhighly similar to ( 952) SUS2_PEA Sucrose synthase 2 (EC 2.4.1.13) (Sucrose-UDP glucosyltransferase 2) - Pisum sativum (Garden pea)nearly identical (1194) loc_os04g24430 12004.m07574 protein sucrose synthase 2, putative, expressedSucrose_…	-1.71379
2.2.1.5	major CHO metabolism.degradation.sucrose.Susy	potri.006g136700	nearly identical (1381) AT3G43190 | Symbols: SUS4, ATSUS4 | SUS4; UDP-glycosyltransferase/ sucrose synthase/ transferase, transferring glycosyl groups | chr3:15179204-15182577 REVERSEnearly identical (1409) SUSY_SOYBN Sucrose synthase (EC 2.4.1.13) (Sucrose-UDP glucosyltransferase) (Nodulin-100) - Glycine max (Soybean)nearly identical (1248) loc_os06g09450 12006.m091637 protein sucrose synthase 1…	1.20077
2.2.2.1	major CHO metabolism.degradation.starch.starch cleavage	potri.012g001700	weakly similar to ( 153) AT2G46420 | Symbols: | unknown protein | chr2:19054891-19056645 FORWARDweakly similar to ( 172) loc_os01g12080 12001.m42921 protein plant-specific domain TIGR01589 family protein, expressed no original description	1.87949
2.2.2.1	major CHO metabolism.degradation.starch.starch cleavage	potri.017g093200	highly similar to ( 520) AT1G69830 | Symbols: ATAMY3, AMY3 | AMY3 (ALPHA-AMYLASE-LIKE 3); alpha-amylase | chr1:26288518-26293003 REVERSEmoderately similar to ( 411) AMY1_HORVU Alpha-amylase type A isozyme precursor (EC 3.2.1.1) (1,4-alpha-D-glucan glucanohydrolase) (AMY1) (Low pI alpha-amylase) - Hordeum vulgare (Barley)highly similar to ( 522) loc_os01g51754 12001.m97454 protein alpha-amylase is…	-1.84297
2.2.2.1.2	major CHO metabolism.degradation.starch.starch cleavage.beta amylase	potri.017g040800	highly similar to ( 707) AT4G15210 | Symbols: ATBETA-AMY, AT-BETA-AMY, RAM1 | BAM5 (BETA-AMYLASE 5); beta-amylase | chr4:8666852-8669357 REVERSEhighly similar to ( 755) AMYB_VIGUN Beta-amylase (EC 3.2.1.2) (1,4-alpha-D-glucan maltohydrolase) - Vigna unguiculata (Cowpea)highly similar to ( 665) loc_os07g35940 12007.m07847 protein beta-amylase, putativeGlyco_hydro_14 no original description	3.52719
2.2.2.1.2	major CHO metabolism.degradation.starch.starch cleavage.beta amylase	potri.002g159300	highly similar to ( 877) AT2G45880 | Symbols: BMY4, BAM7 | BAM7 (BETA-AMYLASE 7); beta-amylase/ catalytic/ cation binding | chr2:18878674-18881824 REVERSEmoderately similar to ( 461) AMYB_SOYBN Beta-amylase (EC 3.2.1.2) (1,4-alpha-D-glucan maltohydrolase) - Glycine max (Soybean)highly similar to ( 760) loc_os09g39570 12009.m06895 protein beta-amylase, putative, expressedGlyco_hydro_14 DUF822 no o…	-1.08661
2.2.2.1.2	major CHO metabolism.degradation.starch.starch cleavage.beta amylase	potri.010g062900	highly similar to ( 746) AT3G23920 | Symbols: BAM1, BMY7, TR-BAMY | BAM1 (BETA-AMYLASE 1); beta-amylase | chr3:8641722-8644199 FORWARDmoderately similar to ( 420) AMYB_MEDSA Beta-amylase (EC 3.2.1.2) (1,4-alpha-D-glucan maltohydrolase) - Medicago sativa (Alfalfa)highly similar to ( 617) loc_os03g04770 12003.m06004 protein beta-amylase, putative, expressedGlyco_hydro_14 no original description	-1.3981
2.2.2.1.2	major CHO metabolism.degradation.starch.starch cleavage.beta amylase	potri.001g087600	moderately similar to ( 463) AT3G23920 | Symbols: BAM1, BMY7, TR-BAMY | BAM1 (BETA-AMYLASE 1); beta-amylase | chr3:8641722-8644199 FORWARDmoderately similar to ( 337) AMYB_MEDSA Beta-amylase (EC 3.2.1.2) (1,4-alpha-D-glucan maltohydrolase) - Medicago sativa (Alfalfa)highly similar to ( 540) loc_os01g13550 12001.m07964 protein beta-amylase, putative, expressedGlyco_hydro_14 no original description	-1.01074
2.2.2.1.2	major CHO metabolism.degradation.starch.starch cleavage.beta amylase	potri.003g085500	highly similar to ( 860) AT4G17090 | Symbols: CT-BMY, BAM3, BMY8 | CT-BMY (CHLOROPLAST BETA-AMYLASE); beta-amylase | chr4:9605266-9607250 REVERSEmoderately similar to ( 467) AMYB_MEDSA Beta-amylase (EC 3.2.1.2) (1,4-alpha-D-glucan maltohydrolase) - Medicago sativa (Alfalfa)highly similar to ( 677) loc_os10g41550 12010.m06918 protein beta-amylase, putative, expressedGlyco_hydro_14 no original desc…	3.1205
2.2.2.3	major CHO metabolism.degradation.starch.glucan water dikinase	potri.010g044100	nearly identical (1642) AT1G10760 | Symbols: SEX1, SOP1, SOP, GWD1, GWD | SEX1 (STARCH EXCESS 1); alpha-glucan, water dikinase | chr1:3581210-3590043 REVERSEnearly identical (1845) GWD1_SOLTU Alpha-glucan water dikinase, chloroplast precursor (EC 2.7.9.4) (EC 2.7.13.3) (Starch-related R1 protein) - Solanum tuberosum (Potato)nearly identical (1557) loc_os06g30310 12006.m07575 protein alpha-glucan …	-1.06927
2.2.2.4	major CHO metabolism.degradation.starch.D enzyme	potri.016g114500	weakly similar to ( 161) AT5G01260 | Symbols: | glycoside hydrolase starch-binding domain-containing protein | chr5:105367-106488 FORWARDweakly similar to ( 132) loc_os05g37450 12005.m07925 protein starch binding domain containing protein, expressed no original description	2.55392
2.2.2.4	major CHO metabolism.degradation.starch.D enzyme	potri.007g081400	highly similar to ( 845) AT5G64860 | Symbols: DPE1 | DPE1 (DISPROPORTIONATING ENZYME); 4-alpha-glucanotransferase/ catalytic/ cation binding | chr5:25925373-25928788 REVERSEhighly similar to ( 884) DPEP_SOLTU 4-alpha-glucanotransferase, chloroplast precursor (EC 2.4.1.25) (Amylomaltase) (Disproportionating enzyme) (D-enzyme) - Solanum tuberosum (Potato)highly similar to ( 790) loc_os07g43390 1200…	1.20433
2.2.2.4	major CHO metabolism.degradation.starch.D enzyme	potri.016g028900	nearly identical (1491) AT2G40840 | Symbols: DPE2 | DPE2 (DISPROPORTIONATING ENZYME 2); 4-alpha-glucanotransferase/ heteroglycan binding | chr2:17045368-17050779 FORWARDweakly similar to ( 117) DPEP_SOLTU 4-alpha-glucanotransferase, chloroplast precursor (EC 2.4.1.25) (Amylomaltase) (Disproportionating enzyme) (D-enzyme) - Solanum tuberosum (Potato)nearly identical (1430) loc_os07g46790 12007.m08…	1.1414
3.1.1.2	minor CHO metabolism.raffinose family.galactinol synthases.putative	potri.014g116800	highly similar to ( 555) AT2G47180 | Symbols: AtGolS1 | AtGolS1 (Arabidopsis thaliana galactinol synthase 1); transferase, transferring glycosyl groups / transferase, transferring hexosyl groups | chr2:19369049-19370372 REVERSEhighly similar to ( 508) loc_os03g20120 12003.m07424 protein galactinol synthase 3, putative, expressedGlyco_transf_8 no original description	-2.94607
3.1.1.2	minor CHO metabolism.raffinose family.galactinol synthases.putative	potri.005g006800	moderately similar to ( 385) AT1G56600 | Symbols: AtGolS2 | AtGolS2 (Arabidopsis thaliana galactinol synthase 2); transferase, transferring glycosyl groups / transferase, transferring hexosyl groups | chr1:21207620-21209291 FORWARDmoderately similar to ( 347) loc_os03g20120 12003.m07424 protein galactinol synthase 3, putative, expressedGlyco_transf_8 no original description	-4.3169
3.1.1.2	minor CHO metabolism.raffinose family.galactinol synthases.putative	potri.013g005900	moderately similar to ( 447) AT1G56600 | Symbols: AtGolS2 | AtGolS2 (Arabidopsis thaliana galactinol synthase 2); transferase, transferring glycosyl groups / transferase, transferring hexosyl groups | chr1:21207620-21209291 FORWARDmoderately similar to ( 421) loc_os03g20120 12003.m07424 protein galactinol synthase 3, putative, expressedGlyco_transf_8 no original description	3.3135
3.1.1.2	minor CHO metabolism.raffinose family.galactinol synthases.putative	potri.010g042000	highly similar to ( 516) AT1G60470 | Symbols: AtGolS4 | AtGolS4 (Arabidopsis thaliana galactinol synthase 4); transferase, transferring glycosyl groups / transferase, transferring hexosyl groups | chr1:22279181-22280454 REVERSEmoderately similar to ( 468) loc_os03g20120 12003.m07424 protein galactinol synthase 3, putative, expressedGlyco_transf_8 no original description	2.73607
3.1.1.2	minor CHO metabolism.raffinose family.galactinol synthases.putative	potri.002g191600	highly similar to ( 551) AT2G47180 | Symbols: AtGolS1 | AtGolS1 (Arabidopsis thaliana galactinol synthase 1); transferase, transferring glycosyl groups / transferase, transferring hexosyl groups | chr2:19369049-19370372 REVERSEhighly similar to ( 508) loc_os03g20120 12003.m07424 protein galactinol synthase 3, putative, expressedGlyco_transf_8 no original description	-2.81314
3.1.2.1	minor CHO metabolism.raffinose family.raffinose synthases.known	potri.011g166700	nearly identical (1032) AT1G55740 | Symbols: AtSIP1 | AtSIP1 (Arabidopsis thaliana seed imbibition 1); hydrolase, hydrolyzing O-glycosyl compounds | chr1:20835507-20838707 REVERSEmoderately similar to ( 265) STSYN_PEA Stachyose synthase precursor (EC 2.4.1.67) (Galactinol--raffinose galactosyltransferase) - Pisum sativum (Garden pea)nearly identical (1083) loc_os08g38710 12008.m26519 protein stac…	-3.06898
3.1.2.2	minor CHO metabolism.raffinose family.raffinose synthases.putative	potri.016g054700	highly similar to ( 775) AT3G57520 | Symbols: AtSIP2 | AtSIP2 (Arabidopsis thaliana seed imbibition 2); hydrolase, hydrolyzing O-glycosyl compounds | chr3:21289299-21292694 REVERSEmoderately similar to ( 288) STSYN_PEA Stachyose synthase precursor (EC 2.4.1.67) (Galactinol--raffinose galactosyltransferase) - Pisum sativum (Garden pea)highly similar to ( 710) loc_os03g59430 12003.m10841 protein st…	1.79275
3.1.2.2	minor CHO metabolism.raffinose family.raffinose synthases.putative	potri.011g166700	nearly identical (1032) AT1G55740 | Symbols: AtSIP1 | AtSIP1 (Arabidopsis thaliana seed imbibition 1); hydrolase, hydrolyzing O-glycosyl compounds | chr1:20835507-20838707 REVERSEmoderately similar to ( 265) STSYN_PEA Stachyose synthase precursor (EC 2.4.1.67) (Galactinol--raffinose galactosyltransferase) - Pisum sativum (Garden pea)nearly identical (1083) loc_os08g38710 12008.m26519 protein stac…	-3.06898
3.1.2.2	minor CHO metabolism.raffinose family.raffinose synthases.putative	potri.015g086400	highly similar to ( 841) AT3G57520 | Symbols: AtSIP2 | AtSIP2 (Arabidopsis thaliana seed imbibition 2); hydrolase, hydrolyzing O-glycosyl compounds | chr3:21289299-21292694 REVERSEmoderately similar to ( 295) STSYN_PEA Stachyose synthase precursor (EC 2.4.1.67) (Galactinol--raffinose galactosyltransferase) - Pisum sativum (Garden pea)highly similar to ( 965) loc_os04g40520 12004.m09033 protein st…	2.39734
3.1.2.2	minor CHO metabolism.raffinose family.raffinose synthases.putative	potri.018g126400	nearly identical (1222) AT5G20250 | Symbols: DIN10 | DIN10 (DARK INDUCIBLE 10); hydrolase, hydrolyzing O-glycosyl compounds | chr5:6834207-6836635 FORWARDmoderately similar to ( 290) STSYN_PEA Stachyose synthase precursor (EC 2.4.1.67) (Galactinol--raffinose galactosyltransferase) - Pisum sativum (Garden pea)nearly identical (1073) loc_os06g07600 12006.m05483 protein alkaline alpha galactosidase …	-1.71665
3.1.3	minor CHO metabolism.raffinose family.stachyose synthases	potri.002g193700	nearly identical (1054) AT4G01970 | Symbols: AtSTS | AtSTS (Arabidopsis thaliana stachyose synthase); galactinol-raffinose galactosyltransferase/ hydrolase, hydrolyzing O-glycosyl compounds | chr4:854073-856953 REVERSEnearly identical (1201) STSYN_PEA Stachyose synthase precursor (EC 2.4.1.67) (Galactinol--raffinose galactosyltransferase) - Pisum sativum (Garden pea)highly similar to ( 519) loc_o…	2.77761
3.2.2	minor CHO metabolism.trehalose.TPP	potri.003g112400	moderately similar to ( 474) AT4G12430 | Symbols: | trehalose-6-phosphate phosphatase, putative | chr4:7365480-7367346 REVERSEmoderately similar to ( 414) loc_os10g40550 12010.m22032 protein trehalose-phosphate phosphatase, putative, expressedTrehalose_PPase OtsB no original description	-1.40023
3.2.2	minor CHO metabolism.trehalose.TPP	potri.001g120500	moderately similar to ( 489) AT4G22590 | Symbols: | trehalose-6-phosphate phosphatase, putative | chr4:11893707-11895371 REVERSEmoderately similar to ( 422) loc_os10g40550 12010.m22032 protein trehalose-phosphate phosphatase, putative, expressedTrehalose_PPase OtsB PRK10187 no original description	-1.56202
3.2.2	minor CHO metabolism.trehalose.TPP	potri.015g126900	highly similar to ( 523) AT5G51460 | Symbols: ATTPPA | ATTPPA; trehalose-phosphatase | chr5:20902266-20904292 FORWARDmoderately similar to ( 442) loc_os10g40550 12010.m22032 protein trehalose-phosphate phosphatase, putative, expressedTrehalose_PPase OtsB no original description	-1.25484
3.2.3	minor CHO metabolism.trehalose.potential TPS/TPP	potri.010g104500	nearly identical (1434) AT1G68020 | Symbols: ATTPS6, TPS6 | ATTPS6; alpha,alpha-trehalose-phosphate synthase (UDP-forming)/ transferase, transferring glycosyl groups / trehalose-phosphatase | chr1:25497493-25500241 FORWARDnearly identical (1317) loc_os09g23350 12009.m05492 protein ATTPS6, putative, expressedGlyco_transf_20 OtsA Trehalose_PPase PRK10117 OtsB no original description	1.23472
3.2.3	minor CHO metabolism.trehalose.potential TPS/TPP	potri.008g136500	nearly identical (1431) AT1G68020 | Symbols: ATTPS6, TPS6 | ATTPS6; alpha,alpha-trehalose-phosphate synthase (UDP-forming)/ transferase, transferring glycosyl groups / trehalose-phosphatase | chr1:25497493-25500241 FORWARDnearly identical (1321) loc_os09g23350 12009.m05492 protein ATTPS6, putative, expressedGlyco_transf_20 OtsA Trehalose_PPase PRK10117 OtsB no original description	1.27953
3.3	minor CHO metabolism.sugar alcohols	potri.012g135000	moderately similar to ( 435) AT5G51970 | Symbols: | sorbitol dehydrogenase, putative / L-iditol 2-dehydrogenase, putative | chr5:21111820-21113284 FORWARDmoderately similar to ( 403) loc_os08g43190 12008.m08293 protein sorbitol dehydrogenase, putative, expressedTdh tdh AdhC PRK09880 AdhP PRK10083 PRK10309 ADH_zinc_N Qor PRK09422 no original description	2.1724
3.3	minor CHO metabolism.sugar alcohols	potri.012g134900	moderately similar to ( 421) AT5G51970 | Symbols: | sorbitol dehydrogenase, putative / L-iditol 2-dehydrogenase, putative | chr5:21111820-21113284 FORWARDmoderately similar to ( 370) loc_os08g43190 12008.m08293 protein sorbitol dehydrogenase, putative, expressedTdh tdh AdhP PRK10083 PRK10309 PRK09880 ADH_N AdhC Qor PRK09422 no original description	1.16047
3.4.3	minor CHO metabolism.myo-inositol.InsP Synthases	potri.007g089000	highly similar to ( 951) AT2G22240 | Symbols: ATMIPS2, MIPS2 | MIPS2 (MYO-INOSITOL-1-PHOSTPATE SYNTHASE 2); binding / catalytic/ inositol-3-phosphate synthase | chr2:9451901-9453375 REVERSEhighly similar to ( 968) INO1_TOBAC Inositol-3-phosphate synthase (EC 5.5.1.4) (Myo-inositol-1-phosphate synthase) (MI-1-P synthase) (IPS) - Nicotiana tabacum (Common tobacco)highly similar to ( 918) loc_os03g0…	-3.62433
3.5	minor CHO metabolism.others	potri.017g080000	moderately similar to ( 397) AT5G15140 | Symbols: | aldose 1-epimerase family protein | chr5:4908686-4910670 FORWARDmoderately similar to ( 345) loc_os04g38530 12004.m08843 protein aldose 1-epimerase precursor, putative, expressedgalM Aldose_epim GalM no original description	-2.05726
3.5	minor CHO metabolism.others	potri.001g344100	moderately similar to ( 497) AT3G01590 | Symbols: | aldose 1-epimerase family protein | chr3:226647-228346 FORWARDmoderately similar to ( 408) loc_os04g56290 12004.m35496 protein apospory-associated protein C, putative, expressedCOG0676 Aldose_epim no original description	1.9107
3.5	minor CHO metabolism.others	potri.001g037700	moderately similar to ( 483) AT5G57330 | Symbols: | aldose 1-epimerase family protein | chr5:23218392-23220664 FORWARDhighly similar to ( 502) loc_os04g56290 12004.m35496 protein apospory-associated protein C, putative, expressedCOG0676 Aldose_epim no original description	-2.73194
3.5	minor CHO metabolism.others	potri.015g140600	moderately similar to ( 266) AT5G52190 | Symbols: | sugar isomerase (SIS) domain-containing protein | chr5:21201817-21202443 REVERSEweakly similar to ( 170) loc_os04g48020 12004.m09742 protein 6-phospho 3-hexuloisomerase, putative, expressedGutQ no original description	1.34383
3.5	minor CHO metabolism.others	potri.017g080100	moderately similar to ( 393) AT3G47800 | Symbols: | aldose 1-epimerase family protein | chr3:17634971-17636998 FORWARDmoderately similar to ( 374) loc_os02g36600 12002.m08747 protein aldose 1-epimerase precursor, putative, expressedgalM Aldose_epim GalM no original description	-1.97152
3.5	minor CHO metabolism.others	potri.015g130400	moderately similar to ( 333) AT3G47800 | Symbols: | aldose 1-epimerase family protein | chr3:17634971-17636998 FORWARDmoderately similar to ( 263) loc_os10g06720 12010.m21832 protein aldose 1-epimerase, putative, expressedgalM Aldose_epim GalM no original description	-5.6674
3.5	minor CHO metabolism.others	potri.001g125400	moderately similar to ( 446) AT5G62420 | Symbols: | aldo/keto reductase family protein | chr5:25064835-25066111 FORWARDmoderately similar to ( 283) NADO1_ORYSA Probable NAD(P)H-dependent oxidoreductase 1 (EC 1.1.1.-) - Oryza sativa (Rice)moderately similar to ( 283) loc_os10g02380 12010.m03658 protein NAD(P)H-dependent oxidoreductase, putative, expressedAldo_ket_red ARA1 dkgA dkgB Tas COG4989 no …	-8.26047
3.6	minor CHO metabolism.callose	potri.001g012200	nearly identical (3228) AT5G13000 | Symbols: ATGSL12, gsl12 | ATGSL12 (glucan synthase-like 12); 1,3-beta-glucan synthase/ transferase, transferring glycosyl groups | chr5:4110445-4121202 REVERSEnearly identical (2731) loc_os03g03610 12003.m34995 protein CALS1, putative, expressedGlucan_synthase no original description	-1.94181
3.6	minor CHO metabolism.callose	potri.001g230000	nearly identical (2088) AT2G31960 | Symbols: ATGSL03, GSL03, ATGSL3 | ATGSL03 (GLUCAN SYNTHASE-LIKE 3); 1,3-beta-glucan synthase/ transferase, transferring glycosyl groups | chr2:13589545-13600066 FORWARDnearly identical (1778) loc_os03g03610 12003.m34995 protein CALS1, putative, expressedGlucan_synthase no original description	1.3263
3.6	minor CHO metabolism.callose	potri.003g214200	nearly identical (3284) AT5G13000 | Symbols: ATGSL12, gsl12 | ATGSL12 (glucan synthase-like 12); 1,3-beta-glucan synthase/ transferase, transferring glycosyl groups | chr5:4110445-4121202 REVERSEnearly identical (2783) loc_os03g03610 12003.m34995 protein CALS1, putative, expressedGlucan_synthase no original description	-1.13546
3.8.1	minor CHO metabolism.galactose.galactokinases	potri.008g102800	highly similar to ( 554) AT3G06580 | Symbols: GAL1, GALK | GALK; ATP binding / galactokinase | chr3:2049141-2051867 REVERSEhighly similar to ( 573) loc_os03g61710 12003.m11051 protein galactokinase, putative, expressedGalK PRK05322 PRK05101 PRK03817 no original description	1.8985
3.99	minor CHO metabolism.misc	potri.010g180400	highly similar to ( 518) AT5G36790 | Symbols: | phosphoglycolate phosphatase, putative | chr5:14481229-14483730 REVERSEhighly similar to ( 516) loc_os04g41340 12004.m09113 protein 4-nitrophenylphosphatase, putative, expressedNagD PRK10444 no original description	1.10124
4.1.4	glycolysis.cytosolic branch.phosphofructokinase (PFK)	potri.004g003800	highly similar to ( 801) AT1G12000 | Symbols: | pyrophosphate--fructose-6-phosphate 1-phosphotransferase beta subunit, putative / pyrophosphate-dependent 6-phosphofructose-1-kinase, putative | chr1:4050159-4053727 REVERSEhighly similar to ( 827) PFPB_RICCO Pyrophosphate--fructose 6-phosphate 1-phosphotransferase subunit beta (EC 2.7.1.90) (PFP) (6-phosphofructokinase, pyrophosphate dependent) (Py…	1.25244
4.1.4	glycolysis.cytosolic branch.phosphofructokinase (PFK)	potri.005g257800	highly similar to ( 855) AT1G76550 | Symbols: | pyrophosphate--fructose-6-phosphate 1-phosphotransferase alpha subunit, putative / pyrophosphate-dependent 6-phosphofructose-1-kinase, putative | chr1:28722900-28726929 REVERSEhighly similar to ( 912) PFPA_RICCO Pyrophosphate--fructose 6-phosphate 1-phosphotransferase alpha subunit (EC 2.7.1.90) (PFP) (6-phosphofructokinase, pyrophosphate dependent)…	-1.8765
4.1.4	glycolysis.cytosolic branch.phosphofructokinase (PFK)	potri.011g015900	highly similar to ( 946) AT1G12000 | Symbols: | pyrophosphate--fructose-6-phosphate 1-phosphotransferase beta subunit, putative / pyrophosphate-dependent 6-phosphofructose-1-kinase, putative | chr1:4050159-4053727 REVERSEnearly identical (1009) PFPB_RICCO Pyrophosphate--fructose 6-phosphate 1-phosphotransferase subunit beta (EC 2.7.1.90) (PFP) (6-phosphofructokinase, pyrophosphate dependent) (Pyr…	-1.85992
4.1.4	glycolysis.cytosolic branch.phosphofructokinase (PFK)	potri.011g018700	moderately similar to ( 201) AT1G12000 | Symbols: | pyrophosphate--fructose-6-phosphate 1-phosphotransferase beta subunit, putative / pyrophosphate-dependent 6-phosphofructose-1-kinase, putative | chr1:4050159-4053727 REVERSEmoderately similar to ( 206) PFPB_RICCO Pyrophosphate--fructose 6-phosphate 1-phosphotransferase subunit beta (EC 2.7.1.90) (PFP) (6-phosphofructokinase, pyrophosphate depend…	-2.3169
4.1.4	glycolysis.cytosolic branch.phosphofructokinase (PFK)	potri.011g015600	highly similar to ( 655) AT1G12000 | Symbols: | pyrophosphate--fructose-6-phosphate 1-phosphotransferase beta subunit, putative / pyrophosphate-dependent 6-phosphofructose-1-kinase, putative | chr1:4050159-4053727 REVERSEhighly similar to ( 684) PFPB_RICCO Pyrophosphate--fructose 6-phosphate 1-phosphotransferase subunit beta (EC 2.7.1.90) (PFP) (6-phosphofructokinase, pyrophosphate dependent) (Py…	-1.61096
4.1.7	glycolysis.cytosolic branch.triosephosphate isomerase (TPI)	potri.008g056300	moderately similar to ( 376) AT3G55440 | Symbols: ATCTIMC, TPI | TPI (TRIOSEPHOSPHATE ISOMERASE); triose-phosphate isomerase | chr3:20553794-20556078 FORWARDmoderately similar to ( 378) TPIS_PETHY Triosephosphate isomerase, cytosolic (EC 5.3.1.1) (TIM) (Triose-phosphate isomerase) - Petunia hybrida (Petunia)moderately similar to ( 362) loc_os01g62420 12001.m43510 protein triosephosphate isomerase…	-1.00049
4.1.8	glycolysis.cytosolic branch.glyceraldehyde 3-phosphate dehydrogenase (GAP-DH)	potri.008g083900	highly similar to ( 603) AT1G16300 | Symbols: GAPCP-2 | GAPCP-2; NAD or NADH binding / binding / catalytic/ glyceraldehyde-3-phosphate dehydrogenase (phosphorylating)/ glyceraldehyde-3-phosphate dehydrogenase | chr1:5574433-5577406 FORWARDmoderately similar to ( 451) G3PC_GINBI Glyceraldehyde-3-phosphate dehydrogenase, cytosolic (EC 1.2.1.12) - Ginkgo biloba (Ginkgo)highly similar to ( 568) loc_o…	-1.44092
4.1.8	glycolysis.cytosolic branch.glyceraldehyde 3-phosphate dehydrogenase (GAP-DH)	potri.008g179300	moderately similar to ( 348) AT3G04120 | Symbols: GAPC, GAPC-1, GAPC1 | GAPC1 (GLYCERALDEHYDE-3-PHOSPHATE DEHYDROGENASE C SUBUNIT 1); glyceraldehyde-3-phosphate dehydrogenase (phosphorylating)/ glyceraldehyde-3-phosphate dehydrogenase | chr3:1081077-1083131 FORWARDmoderately similar to ( 358) G3PC_ANTMA Glyceraldehyde-3-phosphate dehydrogenase, cytosolic (EC 1.2.1.12) - Antirrhinum majus (Garden …	-1.5544
4.1.12	glycolysis.cytosolic branch.phosphoglycerate mutase	potri.009g080300	moderately similar to ( 449) AT5G64460 | Symbols: | FUNCTIONS IN: molecular_function unknown; INVOLVED IN: biological_process unknown; LOCATED IN: cellular_component unknown; EXPRESSED IN: 22 plant structures; EXPRESSED DURING: 13 growth stages; CONTAINS InterPro DOMAIN/s: Phosphoglycerate mutase (InterPro:IPR013078); BEST Arabidopsis thaliana protein match is: unknown protein (TAIR:AT1G58280.3);…	-1.47885
4.1.12	glycolysis.cytosolic branch.phosphoglycerate mutase	potri.002g108600	weakly similar to ( 182) AT1G58280 | Symbols: | CONTAINS InterPro DOMAIN/s: Phosphoglycerate mutase (InterPro:IPR013078); BEST Arabidopsis thaliana protein match is: unknown protein (TAIR:AT5G64460.6). | chr1:21620497-21622611 REVERSEweakly similar to ( 186) loc_os04g01230 12004.m35229 protein phosphoglycerate mutase-like protein, putative, expressed no original description	-1.38729
4.1.12	glycolysis.cytosolic branch.phosphoglycerate mutase	potri.001g286000	moderately similar to ( 443) AT5G64460 | Symbols: | FUNCTIONS IN: molecular_function unknown; INVOLVED IN: biological_process unknown; LOCATED IN: cellular_component unknown; EXPRESSED IN: 22 plant structures; EXPRESSED DURING: 13 growth stages; CONTAINS InterPro DOMAIN/s: Phosphoglycerate mutase (InterPro:IPR013078); BEST Arabidopsis thaliana protein match is: unknown protein (TAIR:AT1G58280.3);…	-1.6147
4.1.12	glycolysis.cytosolic branch.phosphoglycerate mutase	potri.002g108500	moderately similar to ( 390) AT1G58280 | Symbols: | CONTAINS InterPro DOMAIN/s: Phosphoglycerate mutase (InterPro:IPR013078); BEST Arabidopsis thaliana protein match is: unknown protein (TAIR:AT5G64460.6). | chr1:21620497-21622611 REVERSEmoderately similar to ( 384) loc_os04g01230 12004.m35229 protein phosphoglycerate mutase-like protein, putative, expressed no original description	-1.3909
4.2.4	glycolysis.plastid branch.phosphofructokinase (PFK)	potri.007g010300	highly similar to ( 823) AT2G22480 | Symbols: PFK5 | PFK5 (PHOSPHOFRUCTOKINASE 5); 6-phosphofructokinase | chr2:9545670-9548414 FORWARDhighly similar to ( 706) loc_os09g24910 12009.m05645 protein 6-phosphofructokinase 2, putative, expressedPRK06830 PfkA PRK03202 PFK Bacterial_PFK PFK Eukaryotic_PFK no original description	-1.22363
4.2.4	glycolysis.plastid branch.phosphofructokinase (PFK)	potri.006g235100	highly similar to ( 736) AT4G26270 | Symbols: PFK3 | PFK3 (PHOSPHOFRUCTOKINASE 3); 6-phosphofructokinase | chr4:13301094-13304030 REVERSEhighly similar to ( 733) loc_os01g09570 12001.m07582 protein 6-phosphofructokinase 2, putative, expressedPRK06830 PfkA PRK03202 PFK Bacterial_PFK PFK PRK06555 no original description	1.68551
4.2.4	glycolysis.plastid branch.phosphofructokinase (PFK)	potri.003g151100	highly similar to ( 803) AT5G61580 | Symbols: PFK4 | PFK4 (PHOSPHOFRUCTOKINASE 4); 6-phosphofructokinase | chr5:24761150-24763827 FORWARDhighly similar to ( 718) loc_os01g09570 12001.m07582 protein 6-phosphofructokinase 2, putative, expressedPRK06830 PfkA PRK03202 PFK Bacterial_PFK PFK PRK06555 PRK07085 Pyrophosphate_PFK no original description	-1.65794
4.2.14	glycolysis.plastid branch.pyruvate kinase (PK)	potri.003g088700	highly similar to ( 796) AT1G32440 | Symbols: PKp3 | PKp3 (plastidial pyruvate kinase 3); pyruvate kinase | chr1:11712205-11714963 FORWARDhighly similar to ( 822) KPYG_TOBAC Pyruvate kinase isozyme G, chloroplast precursor (EC 2.7.1.40) - Nicotiana tabacum (Common tobacco)highly similar to ( 764) loc_os10g42100 12010.m06967 protein pyruvate kinase isozyme G, chloroplast precursor, putative, expre…	2.47896
4.3.12	glycolysis.unclear/dually targeted.phosphoglycerate mutase	potri.005g078100	moderately similar to ( 427) AT1G22170 | Symbols: | phosphoglycerate/bisphosphoglycerate mutase family protein | chr1:7826603-7828055 FORWARDmoderately similar to ( 416) loc_os02g51590 12002.m33276 protein 2,3-bisphosphoglycerate-dependent phosphoglycerate mutase, putative, expressedPRK01112 GpmA PRK01295 PGAM phoE no original description	-1.83148
5.1	fermentation.LDH	potri.003g111200	moderately similar to ( 461) AT4G17260 | Symbols: | L-lactate dehydrogenase, putative | chr4:9674057-9675309 FORWARDmoderately similar to ( 373) LDHB_HORVU L-lactate dehydrogenase B (EC 1.1.1.27) (LDH-B) (Fragment) - Hordeum vulgare (Barley)moderately similar to ( 387) loc_os02g01510 12002.m05501 protein L-lactate dehydrogenase A, putative, expressedLDH ldh LDH_MDH Mdh LDH-like_MDH PRK06223 Ldh_1…	-8.05645
5.2	fermentation.PDC	potri.016g120100	highly similar to ( 986) AT4G33070 | Symbols: | pyruvate decarboxylase, putative | chr4:15952519-15954676 REVERSEhighly similar to ( 924) PDC2_ORYSA Pyruvate decarboxylase isozyme 2 (EC 4.1.1.1) (PDC) - Oryza sativa (Rice)highly similar to ( 924) loc_os03g18220 12003.m101116 protein pyruvate decarboxylase isozyme 2, putative, expressedCOG3961 IlvB TPP_PDC_IPDC TPP_enzyme_N PRK08611 PRK08199 PRK07…	-2.5344
5.2	fermentation.PDC	potri.t102400	highly similar to ( 758) AT4G33070 | Symbols: | pyruvate decarboxylase, putative | chr4:15952519-15954676 REVERSEhighly similar to ( 818) PDC1_PEA Pyruvate decarboxylase isozyme 1 (EC 4.1.1.1) (PDC) - Pisum sativum (Garden pea)highly similar to ( 758) loc_os03g18220 12003.m101116 protein pyruvate decarboxylase isozyme 2, putative, expressedCOG3961 IlvB TPP_enzyme_N PRK08611 TPP_PDC_IPDC PRK08266 …	1.10865
5.2	fermentation.PDC	potri.006g102500	nearly identical (1029) AT4G33070 | Symbols: | pyruvate decarboxylase, putative | chr4:15952519-15954676 REVERSEhighly similar to ( 991) PDC2_ORYSA Pyruvate decarboxylase isozyme 2 (EC 4.1.1.1) (PDC) - Oryza sativa (Rice)highly similar to ( 991) loc_os03g18220 12003.m101116 protein pyruvate decarboxylase isozyme 2, putative, expressedCOG3961 TPP_PDC_IPDC IlvB TPP_enzyme_N PRK08611 PRK08322 PRK070…	2.14253
5.1	fermentation.aldehyde dehydrogenase	potri.001g412900	moderately similar to ( 424) AT1G44170 | Symbols: ALDH3H1, ALDH4 | ALDH3H1 (ALDEHYDE DEHYDROGENASE 3H1); 3-chloroallyl aldehyde dehydrogenase/ aldehyde dehydrogenase (NAD) | chr1:16796564-16798574 REVERSEweakly similar to ( 124) BADH_SPIOL Betaine-aldehyde dehydrogenase, chloroplast precursor (EC 1.2.1.8) (BADH) - Spinacia oleracea (Spinach)moderately similar to ( 424) loc_os12g07810 12012.m04768…	4.17495
5.1	fermentation.aldehyde dehydrogenase	potri.015g074100	highly similar to ( 709) AT3G48000 | Symbols: ALDH2B4, ALDH2, ALDH2A | ALDH2B4 (ALDEHYDE DEHYDROGENASE 2B4); 3-chloroallyl aldehyde dehydrogenase/ ATP binding / aldehyde dehydrogenase (NAD) | chr3:17717082-17719843 REVERSEmoderately similar to ( 296) BADH_SPIOL Betaine-aldehyde dehydrogenase, chloroplast precursor (EC 1.2.1.8) (BADH) - Spinacia oleracea (Spinach)highly similar to ( 685) loc_os06g…	1.38316
5.1	fermentation.aldehyde dehydrogenase	potri.008g106000	highly similar to ( 742) AT3G66658 | Symbols: ALDH22a1 | ALDH22a1 (Aldehyde Dehydrogenase 22a1); 3-chloroallyl aldehyde dehydrogenase/ oxidoreductase | chr3:2095471-2099013 REVERSEmoderately similar to ( 206) BADH_SPIOL Betaine-aldehyde dehydrogenase, chloroplast precursor (EC 1.2.1.8) (BADH) - Spinacia oleracea (Spinach)highly similar to ( 728) loc_os07g48920 12007.m09101 protein betaine-aldehyd…	-1.18899
6.3	gluconeogenesis / glyoxylate cycle.Malate DH	potri.001g287400	highly similar to ( 556) AT2G22780 | Symbols: PMDH1 | PMDH1 (PEROXISOMAL NAD-MALATE DEHYDROGENASE 1); L-malate dehydrogenase/ binding / catalytic/ malate dehydrogenase/ oxidoreductase/ oxidoreductase, acting on the CH-OH group of donors, NAD or NADP as acceptor | chr2:9689995-9691923 REVERSEhighly similar to ( 597) MDHG_CUCSA Malate dehydrogenase, glyoxysomal precursor (EC 1.1.1.37) - Cucumis sat…	2.75991
6.3	gluconeogenesis / glyoxylate cycle.Malate DH	potri.017g102000	highly similar to ( 541) AT3G47520 | Symbols: MDH | MDH (MALATE DEHYDROGENASE); L-malate dehydrogenase/ binding / catalytic/ malate dehydrogenase/ oxidoreductase/ oxidoreductase, acting on the CH-OH group of donors, NAD or NADP as acceptor | chr3:17513657-17514868 FORWARDmoderately similar to ( 405) MDHG_ORYSA Malate dehydrogenase, glyoxysomal precursor (EC 1.1.1.37) - Oryza sativa (Rice)highly s…	-1.38653
6.4	gluconeogenesis / glyoxylate cycle.PEPCK	potri.002g107700	nearly identical (1033) AT4G37870 | Symbols: PCK1, PEPCK | PCK1 (PHOSPHOENOLPYRUVATE CARBOXYKINASE 1); ATP binding / phosphoenolpyruvate carboxykinase (ATP)/ phosphoenolpyruvate carboxykinase/ purine nucleotide binding | chr4:17802974-17806332 REVERSEnearly identical (1021) PEPCK_MAIZE Phosphoenolpyruvate carboxykinase [ATP] (EC 4.1.1.49) (PEP carboxykinase) (Phosphoenolpyruvate carboxylase) (PEP…	1.87182
6.4	gluconeogenesis / glyoxylate cycle.PEPCK	potri.007g011200	highly similar to ( 635) AT4G37870 | Symbols: PCK1, PEPCK | PCK1 (PHOSPHOENOLPYRUVATE CARBOXYKINASE 1); ATP binding / phosphoenolpyruvate carboxykinase (ATP)/ phosphoenolpyruvate carboxykinase/ purine nucleotide binding | chr4:17802974-17806332 REVERSEhighly similar to ( 599) PEPCK_CUCSA Phosphoenolpyruvate carboxykinase [ATP] (EC 4.1.1.49) (PEP carboxykinase) (Phosphoenolpyruvate carboxylase) (P…	-3.22204
7.1.1	OPP.oxidative PP.G6PD	potri.014g166800	highly similar to ( 930) AT5G35790 | Symbols: G6PD1 | G6PD1 (GLUCOSE-6-PHOSPHATE DEHYDROGENASE 1); glucose-6-phosphate dehydrogenase | chr5:13956879-13959686 REVERSEhighly similar to ( 932) G6PDC_SOLTU Glucose-6-phosphate 1-dehydrogenase, chloroplast precursor (EC 1.1.1.49) (G6PD) - Solanum tuberosum (Potato)highly similar to ( 877) loc_os07g22350 12007.m06520 protein glucose-6-phosphate 1-dehydr…	1.70957
7.1.1	OPP.oxidative PP.G6PD	potri.013g005200	moderately similar to ( 479) AT1G09420 | Symbols: G6PD4 | G6PD4 (GLUCOSE-6-PHOSPHATE DEHYDROGENASE 4); glucose-6-phosphate dehydrogenase | chr1:3038640-3041715 REVERSEmoderately similar to ( 322) G6PDC_SPIOL Glucose-6-phosphate 1-dehydrogenase, chloroplast precursor (EC 1.1.1.49) (G6PD) - Spinacia oleracea (Spinach)moderately similar to ( 421) loc_os03g20300 12003.m101117 protein glucose-6-phosph…	1.46318
7.1.1	OPP.oxidative PP.G6PD	potri.001g337400	highly similar to ( 676) AT5G40760 | Symbols: G6PD6 | G6PD6 (GLUCOSE-6-PHOSPHATE DEHYDROGENASE 6); glucose-6-phosphate dehydrogenase | chr5:16311284-16314556 FORWARDhighly similar to ( 640) G6PD_SOLTU Glucose-6-phosphate 1-dehydrogenase, cytoplasmic isoform (EC 1.1.1.49) (G6PD) - Solanum tuberosum (Potato)highly similar to ( 602) loc_os02g38840 12002.m77828 protein glucose-6-phosphate 1-dehydroge…	1.12
7.1.1	OPP.oxidative PP.G6PD	potri.003g168000	highly similar to ( 949) AT5G13110 | Symbols: G6PD2 | G6PD2 (GLUCOSE-6-PHOSPHATE DEHYDROGENASE 2); glucose-6-phosphate dehydrogenase | chr5:4158952-4161640 FORWARDhighly similar to ( 969) G6PDC_TOBAC Glucose-6-phosphate 1-dehydrogenase, chloroplast precursor (EC 1.1.1.49) (G6PD) - Nicotiana tabacum (Common tobacco)highly similar to ( 907) loc_os07g22350 12007.m06520 protein glucose-6-phosphate 1-…	-1.59657
7.1.2	OPP.oxidative PP.6-phosphogluconolactonase	potri.010g157200	moderately similar to ( 374) AT1G13700 | Symbols: | glucosamine/galactosamine-6-phosphate isomerase family protein | chr1:4694475-4695600 REVERSEmoderately similar to ( 350) loc_os07g41280 12007.m079584 protein 6-phosphogluconolactonase, putative, expressed6PGL NagB GlcN6P_deaminase no original description	1.48971
7.1.3	OPP.oxidative PP.6-phosphogluconate dehydrogenase	potri.015g037000	nearly identical (1868) AT1G18270 | Symbols: | ketose-bisphosphate aldolase class-II family protein | chr1:6283634-6293772 REVERSEnearly identical (1714) loc_os06g14740 12006.m06189 protein ketose-bisphosphate aldolases family protein, expressedTBP_aldolase_IIB Fba PRK12857 gatY gatY MmsB F_bP_aldolase PRK08185 PRK06806 PRK05835 PRK07709 PRK08610 kbaY PRK09196 PRK06801 PRK07315 garR PRK07084 gatY…	1.22742
7.1.3	OPP.oxidative PP.6-phosphogluconate dehydrogenase	potri.003g135600	highly similar to ( 868) AT5G41670 | Symbols: | 6-phosphogluconate dehydrogenase family protein | chr5:16665647-16667110 REVERSEhighly similar to ( 723) loc_os06g02144 12006.m091574 protein 6-phosphogluconate dehydrogenase, decarboxylating, putative, expressedPRK09287 Gnd 6PGD PRK09599 Gnd PRK12490 NAD_binding_2 MmsB no original description	-1.10798
7.2.4	OPP.non-reductive PP.ribose 5-phosphate isomerase	potri.010g115300	moderately similar to ( 357) AT2G01290 | Symbols: | ribose-5-phosphate isomerase | chr2:149192-149989 REVERSEmoderately similar to ( 288) loc_os07g08030 12007.m05261 protein ribose-5-phosphate isomerase, putative, expressedRPI_A PRK00702 RpiA Rib_5-P_isom_A no original description	-1.1531
7.2.4	OPP.non-reductive PP.ribose 5-phosphate isomerase	potri.008g127600	moderately similar to ( 352) AT2G01290 | Symbols: | ribose-5-phosphate isomerase | chr2:149192-149989 REVERSEmoderately similar to ( 291) loc_os07g08030 12007.m05261 protein ribose-5-phosphate isomerase, putative, expressedRPI_A PRK00702 RpiA Rib_5-P_isom_A no original description	1.0379
8.1.1.2	TCA / org transformation.TCA.pyruvate DH.E2	potri.019g084900	moderately similar to ( 492) AT1G34430 | Symbols: EMB3003 | EMB3003 (embryo defective 3003); acyltransferase/ dihydrolipoyllysine-residue acetyltransferase/ protein binding | chr1:12588027-12590084 REVERSEmoderately similar to ( 363) loc_os12g08170 12012.m04804 protein dihydrolipoyllysine-residue acetyltransferase component of pyruvatedehydrogenase complex, mitochondrial precursor, putative, expr…	-2.84843
8.1.1.2	TCA / org transformation.TCA.pyruvate DH.E2	potri.008g119500	highly similar to ( 521) AT3G25860 | Symbols: LTA2, PLE2 | LTA2; dihydrolipoyllysine-residue acetyltransferase | chr3:9460632-9462585 FORWARDmoderately similar to ( 482) loc_os08g33440 12008.m07334 protein dihydrolipoyllysine-residue acetyltransferase component of pyruvatedehydrogenase complex, putative, expressedPRK11856 AceF PRK11855 2-oxoacid_dh aceF PRK11857 PRK05704 PRK11892 kgd no original …	-1.61341
8.1.1.2	TCA / org transformation.TCA.pyruvate DH.E2	potri.010g126600	highly similar to ( 528) AT3G25860 | Symbols: LTA2, PLE2 | LTA2; dihydrolipoyllysine-residue acetyltransferase | chr3:9460632-9462585 FORWARDmoderately similar to ( 492) loc_os08g33440 12008.m07334 protein dihydrolipoyllysine-residue acetyltransferase component of pyruvatedehydrogenase complex, putative, expressedPRK11856 AceF PRK11855 2-oxoacid_dh aceF PRK11857 PRK05704 PRK11892 kgd no original …	-1.32931
8.1.1.2	TCA / org transformation.TCA.pyruvate DH.E2	potri.013g114300	highly similar to ( 521) AT1G34430 | Symbols: EMB3003 | EMB3003 (embryo defective 3003); acyltransferase/ dihydrolipoyllysine-residue acetyltransferase/ protein binding | chr1:12588027-12590084 REVERSEmoderately similar to ( 400) loc_os12g08170 12012.m04804 protein dihydrolipoyllysine-residue acetyltransferase component of pyruvatedehydrogenase complex, mitochondrial precursor, putative, expresse…	-1.23598
8.1.1.3	TCA / org transformation.TCA.pyruvate DH.E3	potri.008g107600	highly similar to ( 850) AT3G16950 | Symbols: LPD1, ptlpd1 | LPD1 (LIPOAMIDE DEHYDROGENASE 1); dihydrolipoyl dehydrogenase | chr3:5786508-5790383 REVERSEmoderately similar to ( 222) DLDH_PEA Dihydrolipoyl dehydrogenase, mitochondrial precursor (EC 1.8.1.4) (Dihydrolipoamide dehydrogenase) (Pyruvate dehydrogenase complex E3 subunit) (PDC-E3) (E3) (Glycine cleavage system L protein) - Pisum sativum…	-1.78518
8.1.3	TCA / org transformation.TCA.aconitase	potri.014g153400	nearly identical (1695) AT2G05710 | Symbols: | aconitate hydratase, cytoplasmic, putative / citrate hydro-lyase/aconitase, putative | chr2:2141591-2146350 FORWARDnearly identical (1687) ACOC_CUCMA Aconitate hydratase, cytoplasmic (EC 4.2.1.3) (Citrate hydro-lyase) (Aconitase) - Cucurbita maxima (Pumpkin) (Winter squash)nearly identical (1697) loc_os08g09200 12008.m05055 protein aconitate hydratas…	-1.29
8.1.3	TCA / org transformation.TCA.aconitase	potri.007g060900	nearly identical (1667) AT4G35830 | Symbols: | aconitate hydratase, cytoplasmic / citrate hydro-lyase / aconitase (ACO) | chr4:16973007-16977278 REVERSEnearly identical (1625) ACOC_CUCMA Aconitate hydratase, cytoplasmic (EC 4.2.1.3) (Citrate hydro-lyase) (Aconitase) - Cucurbita maxima (Pumpkin) (Winter squash)nearly identical (1610) loc_os08g09200 12008.m05055 protein aconitate hydratase, cytopla…	-1.15681
8.1.6	TCA / org transformation.TCA.succinyl-CoA ligase	potri.015g028200	moderately similar to ( 473) AT5G23250 | Symbols: | succinyl-CoA ligase (GDP-forming) alpha-chain, mitochondrial, putative / succinyl-CoA synthetase, alpha chain, putative / SCS-alpha, putative | chr5:7830460-7832265 FORWARDmoderately similar to ( 461) SUCA_ORYSA Probable succinyl-CoA ligase [GDP-forming] subunit alpha, mitochondrial precursor (EC 6.2.1.4) (Succinyl-CoA synthetase subunit alpha) …	-1.45441
8.1.6	TCA / org transformation.TCA.succinyl-CoA ligase	potri.012g036200	moderately similar to ( 461) AT5G23250 | Symbols: | succinyl-CoA ligase (GDP-forming) alpha-chain, mitochondrial, putative / succinyl-CoA synthetase, alpha chain, putative / SCS-alpha, putative | chr5:7830460-7832265 FORWARDmoderately similar to ( 453) SUCA_ORYSA Probable succinyl-CoA ligase [GDP-forming] subunit alpha, mitochondrial precursor (EC 6.2.1.4) (Succinyl-CoA synthetase subunit alpha) …	-1.04094
8.1.6	TCA / org transformation.TCA.succinyl-CoA ligase	potri.002g259600	highly similar to ( 568) AT2G20420 | Symbols: | succinyl-CoA ligase (GDP-forming) beta-chain, mitochondrial, putative / succinyl-CoA synthetase, beta chain, putative / SCS-beta, putative | chr2:8805574-8807858 FORWARDhighly similar to ( 554) SUCB_ORYSA Succinyl-CoA ligase [GDP-forming] beta-chain, mitochondrial precursor (EC 6.2.1.4) (Succinyl-CoA synthetase, beta chain) (SCS-beta) - Oryza sativa…	-1.19584
8.1.9	TCA / org transformation.TCA.malate DH	potri.011g096300	highly similar to ( 505) AT3G15020 | Symbols: | malate dehydrogenase (NAD), mitochondrial, putative | chr3:5056139-5057865 FORWARDmoderately similar to ( 497) MDHM_FRAAN Malate dehydrogenase, mitochondrial precursor (EC 1.1.1.37) - Fragaria ananassa (Strawberry)moderately similar to ( 470) loc_os01g46070 12001.m10806 protein malate dehydrogenase, mitochondrial precursor, putative, expressedMDH_gl…	-1.6133
8.1.9	TCA / org transformation.TCA.malate DH	potri.017g102000	highly similar to ( 541) AT3G47520 | Symbols: MDH | MDH (MALATE DEHYDROGENASE); L-malate dehydrogenase/ binding / catalytic/ malate dehydrogenase/ oxidoreductase/ oxidoreductase, acting on the CH-OH group of donors, NAD or NADP as acceptor | chr3:17513657-17514868 FORWARDmoderately similar to ( 405) MDHG_ORYSA Malate dehydrogenase, glyoxysomal precursor (EC 1.1.1.37) - Oryza sativa (Rice)highly s…	-1.38653
8.1.9	TCA / org transformation.TCA.malate DH	potri.001g376500	moderately similar to ( 452) AT3G15020 | Symbols: | malate dehydrogenase (NAD), mitochondrial, putative | chr3:5056139-5057865 FORWARDmoderately similar to ( 442) MDHM_FRAAN Malate dehydrogenase, mitochondrial precursor (EC 1.1.1.37) - Fragaria ananassa (Strawberry)moderately similar to ( 434) loc_os01g46070 12001.m10806 protein malate dehydrogenase, mitochondrial precursor, putative, expressedMD…	-1.1637
8.2.9	TCA / org transformation.other organic acid transformatons.cyt MDH	potri.008g031700	highly similar to ( 704) AT5G58330 | Symbols: | malate dehydrogenase (NADP), chloroplast, putative | chr5:23580010-23582287 REVERSEhighly similar to ( 733) MDHP_MEDSA Malate dehydrogenase [NADP], chloroplast precursor (EC 1.1.1.82) (NADP-MDH) - Medicago sativa (Alfalfa)highly similar to ( 689) loc_os08g44810 12008.m08453 protein malate dehydrogenase 1, chloroplast precursor, putative, expressedMD…	1.31083
8.2.10	TCA / org transformation.other organic acid transformatons.malic	potri.018g086700	highly similar to ( 862) AT1G79750 | Symbols: ATNADP-ME4 | ATNADP-ME4 (NADP-malic enzyme 4); malate dehydrogenase (oxaloacetate-decarboxylating) (NADP+)/ malic enzyme/ oxidoreductase, acting on NADH or NADPH, NAD or NADP as acceptor | chr1:30007655-30011179 REVERSEhighly similar to ( 910) MAOX_VITVI NADP-dependent malic enzyme (EC 1.1.1.40) (NADP-ME) - Vitis vinifera (Grape)highly similar to ( 88…	1.80533
8.2.10	TCA / org transformation.other organic acid transformatons.malic	potri.014g079900	highly similar to ( 869) AT4G00570 | Symbols: | malate oxidoreductase, putative | chr4:242817-246522 REVERSEhighly similar to ( 870) MAON_SOLTU NAD-dependent malic enzyme 59 kDa isoform, mitochondrial precursor (EC 1.1.1.39) (NAD-ME) - Solanum tuberosum (Potato)highly similar to ( 828) loc_os10g35960 12010.m50425 protein NAD-dependent malic enzyme 59 kDa isoform, mitochondrial precursor, putative…	-1.78681
8.2.10	TCA / org transformation.other organic acid transformatons.malic	potri.002g156000	highly similar to ( 808) AT4G00570 | Symbols: | malate oxidoreductase, putative | chr4:242817-246522 REVERSEhighly similar to ( 816) MAON_SOLTU NAD-dependent malic enzyme 59 kDa isoform, mitochondrial precursor (EC 1.1.1.39) (NAD-ME) - Solanum tuberosum (Potato)highly similar to ( 780) loc_os10g35960 12010.m50425 protein NAD-dependent malic enzyme 59 kDa isoform, mitochondrial precursor, putative…	-1.34027
8.2.10	TCA / org transformation.other organic acid transformatons.malic	potri.006g236500	highly similar to ( 942) AT5G25880 | Symbols: ATNADP-ME3 | ATNADP-ME3 (NADP-malic enzyme 3); malate dehydrogenase (oxaloacetate-decarboxylating) (NADP+)/ malic enzyme/ oxidoreductase, acting on NADH or NADPH, NAD or NADP as acceptor | chr5:9024549-9028260 FORWARDhighly similar to ( 966) MAOX_VITVI NADP-dependent malic enzyme (EC 1.1.1.40) (NADP-ME) - Vitis vinifera (Grape)highly similar to ( 964)…	-2.04942
8.2.10	TCA / org transformation.other organic acid transformatons.malic	potri.018g046600	highly similar to ( 824) AT5G25880 | Symbols: ATNADP-ME3 | ATNADP-ME3 (NADP-malic enzyme 3); malate dehydrogenase (oxaloacetate-decarboxylating) (NADP+)/ malic enzyme/ oxidoreductase, acting on NADH or NADPH, NAD or NADP as acceptor | chr5:9024549-9028260 FORWARDhighly similar to ( 841) MAOX_VITVI NADP-dependent malic enzyme (EC 1.1.1.40) (NADP-ME) - Vitis vinifera (Grape)highly similar to ( 838)…	-2.84297
8.2.11	TCA / org transformation.other organic acid transformatons.atp-citrate lyase	potri.010g042700	highly similar to ( 711) AT1G10670 | Symbols: ACLA-1 | ACLA-1; ATP citrate synthase | chr1:3535787-3538098 FORWARDhighly similar to ( 687) loc_os12g37870 12012.m07573 protein ATP-citrate synthase, putative, expressedSucC sucC no original description	-1.49505
8.3	TCA / org transformation.carbonic anhydrases	potri.005g156600	moderately similar to ( 291) AT4G33580 | Symbols: ATBCA5, BCA5 | carbonic anhydrase family protein / carbonate dehydratase family protein | chr4:16139406-16141363 FORWARDmoderately similar to ( 207) CAHX_FLAPR Carbonic anhydrase (EC 4.2.1.1) (Carbonate dehydratase) - Flaveria pringleimoderately similar to ( 283) loc_os09g28910 12009.m22242 protein carbonic anhydrase, chloroplast precursor, putati…	1.94692
8.3	TCA / org transformation.carbonic anhydrases	potri.007g114600	moderately similar to ( 325) AT4G33580 | Symbols: ATBCA5, BCA5 | carbonic anhydrase family protein / carbonate dehydratase family protein | chr4:16139406-16141363 FORWARDmoderately similar to ( 228) CAHC_PEA Carbonic anhydrase, chloroplast precursor (EC 4.2.1.1) (Carbonate dehydratase) [Contains: Carbonic anhydrase, 27 kDa isoform; Carbonic anhydrase, 25 kDa isoform] - Pisum sativum (Garden pea)m…	-1.6674
8.3	TCA / org transformation.carbonic anhydrases	potri.015g076000	moderately similar to ( 305) AT5G14740 | Symbols: CA2, CA18, BETA CA2 | CA2 (CARBONIC ANHYDRASE 2); carbonate dehydratase/ zinc ion binding | chr5:4758257-4762315 FORWARDmoderately similar to ( 292) CAHC_SPIOL Carbonic anhydrase, chloroplast precursor (EC 4.2.1.1) (Carbonate dehydratase) - Spinacia oleracea (Spinach)moderately similar to ( 231) loc_os01g45274 12001.m150428 protein carbonic anhydr…	3.03477
8.3	TCA / org transformation.carbonic anhydrases	potri.009g010200	moderately similar to ( 338) AT1G08080 | Symbols: ATACA7, ACA7 | ACA7 (ALPHA CARBONIC ANHYDRASE 7); carbonate dehydratase/ zinc ion binding | chr1:2517022-2518546 REVERSEmoderately similar to ( 273) loc_os08g36630 12008.m07651 protein carbonic anhydrase precursor, putative, expressedalpha_CA_prokaryotic_like alpha_CA Cah Carb_anhydrase alpha_CA_VI_IX_XII_XIV alpha_CA_IV_XV_like alpha_CA_I_II_III_…	-2.21737
8.3	TCA / org transformation.carbonic anhydrases	potri.016g043700	moderately similar to ( 306) AT4G20990 | Symbols: ATACA4, ACA4 | ACA4 (ALPHA CARBONIC ANHYDRASE 4); carbonate dehydratase/ zinc ion binding | chr4:11219772-11221126 FORWARDmoderately similar to ( 254) loc_os08g36630 12008.m07651 protein carbonic anhydrase precursor, putative, expressedalpha_CA_prokaryotic_like alpha_CA Cah Carb_anhydrase alpha_CA_VI_IX_XII_XIV alpha_CA_I_II_III_XIII alpha_CA_IV_X…	-1.98156
8.3	TCA / org transformation.carbonic anhydrases	potri.006g121900	weakly similar to ( 198) AT4G21000 | Symbols: ATACA6, ACA6 | ACA6 (ALPHA CARBONIC ANHYDRASE 6); carbonate dehydratase/ zinc ion binding | chr4:11222529-11223756 FORWARDweakly similar to ( 193) loc_os08g36630 12008.m07651 protein carbonic anhydrase precursor, putative, expressedalpha_CA_prokaryotic_like Cah alpha_CA no original description	1.06642
8.3	TCA / org transformation.carbonic anhydrases	potri.006g047500	moderately similar to ( 273) AT4G20990 | Symbols: ATACA4, ACA4 | ACA4 (ALPHA CARBONIC ANHYDRASE 4); carbonate dehydratase/ zinc ion binding | chr4:11219772-11221126 FORWARDmoderately similar to ( 227) loc_os08g36630 12008.m07651 protein carbonic anhydrase precursor, putative, expressedalpha_CA_prokaryotic_like alpha_CA Cah Carb_anhydrase alpha_CA_I_II_III_XIII alpha_CA_IV_XV_like alpha_CA_VI_IX_X…	-3.90187
9.1.1	mitochondrial electron transport / ATP synthesis.NADH-DH.complex I	potri.007g134700	moderately similar to ( 423) AT4G28510 | Symbols: ATPHB1 | ATPHB1 (PROHIBITIN 1) | chr4:14084970-14086372 REVERSEmoderately similar to ( 413) loc_os03g62490 12003.m11125 protein mitochondrial prohibitin complex protein 2, putative, expressedBand_7_prohibitin PHB Band_7 HflC no original description	-1.79213
9.1.1.5	mitochondrial electron transport / ATP synthesis.NADH-DH.complex I.carbonic anhydrase	potri.005g120800	moderately similar to ( 476) AT1G19580 | Symbols: GAMMA CA1 | GAMMA CA1 (GAMMA CARBONIC ANHYDRASE 1); carbonate dehydratase | chr1:6774937-6777092 FORWARDmoderately similar to ( 431) loc_os12g07220 12012.m04711 protein protein yrdA, putative, expressedPaaY no original description	-1.62188
9.1.1.5	mitochondrial electron transport / ATP synthesis.NADH-DH.complex I.carbonic anhydrase	potri.012g100400	moderately similar to ( 379) AT3G48680 | Symbols: GAMMA CAL2 | GAMMA CAL2 (GAMMA CARBONIC ANHYDRASE-LIKE 2); transferase | chr3:18035107-18036773 FORWARDmoderately similar to ( 353) loc_os02g30460 12002.m08189 protein mitochondrial NADH ubiquinone oxidoreductase 29 kDa subunit, putative, expressedPaaY no original description	-1.10417
9.1.2	mitochondrial electron transport / ATP synthesis.NADH-DH.localisation not clear	potri.007g005100	moderately similar to ( 203) AT5G67590 | Symbols: FRO1 | FRO1 (FROSTBITE1); NADH dehydrogenase (ubiquinone) | chr5:26958073-26959356 FORWARDmoderately similar to ( 204) loc_os07g39710 12007.m08213 protein NADH-ubiquinone oxidoreductase 18 kDa subunit, mitochondrial precursor, putative, expressedETC_C1_NDUFA4 no original description	-1.18707
9.1.2	mitochondrial electron transport / ATP synthesis.NADH-DH.localisation not clear	potri.005g218000	moderately similar to ( 453) AT4G02580 | Symbols: | NADH-ubiquinone oxidoreductase 24 kDa subunit, putative | chr4:1134586-1136906 FORWARDmoderately similar to ( 417) loc_os05g43360 12005.m08464 protein NADH-ubiquinone oxidoreductase 24 kDa subunit, mitochondrial precursor, putative, expressedComplex1_24kDa PRK07539 NuoE PRK12373 TRX_Fd_NuoE PRK07571 no original description	-1.82376
9.1.2	mitochondrial electron transport / ATP synthesis.NADH-DH.localisation not clear	potri.002g117800	weakly similar to ( 186) AT5G67590 | Symbols: FRO1 | FRO1 (FROSTBITE1); NADH dehydrogenase (ubiquinone) | chr5:26958073-26959356 FORWARDmoderately similar to ( 207) loc_os07g39710 12007.m08213 protein NADH-ubiquinone oxidoreductase 18 kDa subunit, mitochondrial precursor, putative, expressedETC_C1_NDUFA4 no original description	-1.55371
9.1.2	mitochondrial electron transport / ATP synthesis.NADH-DH.localisation not clear	potri.010g099900	weakly similar to ( 137) AT2G02050 | Symbols: | NADH-ubiquinone oxidoreductase B18 subunit, putative | chr2:490024-490335 FORWARDweakly similar to ( 128) loc_os03g03770 12003.m05910 protein NADH-ubiquinone oxidoreductase B18 subunit, putative, expressed no original description	-1.60302
9.1.2	mitochondrial electron transport / ATP synthesis.NADH-DH.localisation not clear	potri.002g211300	moderately similar to ( 257) ATMG01320 | Symbols: NAD2B, NAD2.2, NAD2 | encodes subunit of mitochondrial NAD(P)H dehydrogenase that is trans-spliced from two precursors, NAD2A and NAD2B. | chrM:327890-333105 REVERSEmoderately similar to ( 231) NU2M_OENBE NADH-ubiquinone oxidoreductase chain 2 (EC 1.6.5.3) (NADH dehydrogenase subunit 2) - Oenothera bertiana (Bertero's evening primrose)PRK05777 Nuo…	1.19369
9.1.2	mitochondrial electron transport / ATP synthesis.NADH-DH.localisation not clear	potri.010g080300	weakly similar to ( 121) ATMG00580 | Symbols: NAD4 | NADH dehydrogenase subunit 4 | chrM:161693-169674 FORWARDweakly similar to ( 121) NU4M_BRACM NADH-ubiquinone oxidoreductase chain 4 (EC 1.6.5.3) (NADH dehydrogenase subunit 4) - Brassica campestris (Field mustard)weakly similar to ( 116) loc_osm1g00320 11706.m00026 protein NADH dehydrogenase subunit 4 no original description	1.11396
9.1.2	mitochondrial electron transport / ATP synthesis.NADH-DH.localisation not clear	potri.008g141900	weakly similar to ( 137) AT2G02050 | Symbols: | NADH-ubiquinone oxidoreductase B18 subunit, putative | chr2:490024-490335 FORWARDweakly similar to ( 128) loc_os03g03770 12003.m05910 protein NADH-ubiquinone oxidoreductase B18 subunit, putative, expressed no original description	-1.6031
9.5	mitochondrial electron transport / ATP synthesis.cytochrome c reductase	potri.006g250000	weakly similar to ( 137) AT5G25450 | Symbols: | ubiquinol-cytochrome C reductase complex 14 kDa protein, putative | chr5:8857036-8857849 FORWARDweakly similar to ( 129) UCR6_SOLTU Ubiquinol-cytochrome c reductase complex 14 kDa protein (EC 1.10.2.2) (CR14) - Solanum tuberosum (Potato)weakly similar to ( 109) loc_os07g10500 12007.m05505 protein ubiquinol-cytochrome c reductase complex 14 kDa prote…	-1.24048
9.5	mitochondrial electron transport / ATP synthesis.cytochrome c reductase	potri.013g159700	weakly similar to ( 108) AT3G10860 | Symbols: | ubiquinol-cytochrome C reductase complex ubiquinone-binding protein, putative / ubiquinol-cytochrome C reductase complex 8.2 kDa protein, putative | chr3:3399815-3400514 FORWARDweakly similar to ( 121) UCRQ_SOLTU Ubiquinol-cytochrome c reductase complex ubiquinone-binding protein QP-C (EC 1.10.2.2) (Ubiquinol-cytochrome c reductase complex 8.2 kDa p…	-1.23978
9.5	mitochondrial electron transport / ATP synthesis.cytochrome c reductase	potri.018g031400	weakly similar to ( 133) AT5G25450 | Symbols: | ubiquinol-cytochrome C reductase complex 14 kDa protein, putative | chr5:8857036-8857849 FORWARDweakly similar to ( 125) UCR6_SOLTU Ubiquinol-cytochrome c reductase complex 14 kDa protein (EC 1.10.2.2) (CR14) - Solanum tuberosum (Potato)weakly similar to ( 107) loc_os07g10500 12007.m05505 protein ubiquinol-cytochrome c reductase complex 14 kDa prote…	-1.30897
9.5	mitochondrial electron transport / ATP synthesis.cytochrome c reductase	potri.004g188700	weakly similar to ( 113) AT3G52730 | Symbols: | ubiquinol-cytochrome C reductase UQCRX/QCR9-like family protein | chr3:19543146-19544167 REVERSEweakly similar to ( 105) UCR10_SOLTU Ubiquinol-cytochrome c reductase complex 8.0 kDa protein (EC 1.10.2.2) - Solanum tuberosum (Potato)very weakly similar to (97.8) loc_os05g33210 12005.m83959 protein ubiquinol-cytochrome c reductase complex 8.0 kDa prot…	-1.7336
9.5	mitochondrial electron transport / ATP synthesis.cytochrome c reductase	potri.003g162200	moderately similar to ( 413) AT5G13430 | Symbols: | ubiquinol-cytochrome C reductase iron-sulfur subunit, mitochondrial, putative / Rieske iron-sulfur protein, putative | chr5:4305414-4307399 REVERSEmoderately similar to ( 418) UCRI2_TOBAC Ubiquinol-cytochrome c reductase iron-sulfur subunit 2, mitochondrial precursor (EC 1.10.2.2) (Rieske iron-sulfur protein 2) (RISP2) - Nicotiana tabacum (Commo…	-1.00903
9.5	mitochondrial electron transport / ATP synthesis.cytochrome c reductase	potri.019g132000	weakly similar to ( 111) AT5G05370 | Symbols: | ubiquinol-cytochrome C reductase complex ubiquinone-binding protein, putative / ubiquinol-cytochrome C reductase complex 8.2 kDa protein, putative | chr5:1590977-1591869 REVERSEweakly similar to ( 121) UCRQ_SOLTU Ubiquinol-cytochrome c reductase complex ubiquinone-binding protein QP-C (EC 1.10.2.2) (Ubiquinol-cytochrome c reductase complex 8.2 kDa p…	-1.01608
9.5	mitochondrial electron transport / ATP synthesis.cytochrome c reductase	potri.005g190900	weakly similar to ( 112) AT1G15120 | Symbols: | ubiquinol-cytochrome C reductase complex 7.8 kDa protein, putative / mitochondrial hinge protein, putative | chr1:5202648-5203950 FORWARDvery weakly similar to (95.1) UCRH_SOLTU Ubiquinol-cytochrome c reductase complex 7.8 kDa protein (EC 1.10.2.2) (Mitochondrial hinge protein) (CR7) - Solanum tuberosum (Potato)weakly similar to ( 101) loc_os11g0634…	-2.06209
9.5	mitochondrial electron transport / ATP synthesis.cytochrome c reductase	potri.005g191000	weakly similar to ( 117) AT1G15120 | Symbols: | ubiquinol-cytochrome C reductase complex 7.8 kDa protein, putative / mitochondrial hinge protein, putative | chr1:5202648-5203950 FORWARDvery weakly similar to (99.4) UCRH_SOLTU Ubiquinol-cytochrome c reductase complex 7.8 kDa protein (EC 1.10.2.2) (Mitochondrial hinge protein) (CR7) - Solanum tuberosum (Potato)very weakly similar to (95.5) loc_os11…	-1.407
9.6	mitochondrial electron transport / ATP synthesis.cytochrome c	potri.t165000	moderately similar to ( 208) AT4G10040 | Symbols: CYTC-2 | CYTC-2 (cytochrome c-2); electron carrier/ heme binding / iron ion binding | chr4:6277083-6278281 FORWARDmoderately similar to ( 211) CYC_PHAAU Cytochrome c - Phaseolus aureus (Mung bean) (Vigna radiata)moderately similar to ( 209) loc_os05g34770 12005.m27830 protein cytochrome c, putative, expressedCOG3474 no original description	-4.08244
9.6	mitochondrial electron transport / ATP synthesis.cytochrome c	potri.t168800	weakly similar to ( 192) AT4G10040 | Symbols: CYTC-2 | CYTC-2 (cytochrome c-2); electron carrier/ heme binding / iron ion binding | chr4:6277083-6278281 FORWARDmoderately similar to ( 201) CYC_PHAAU Cytochrome c - Phaseolus aureus (Mung bean) (Vigna radiata)weakly similar to ( 197) loc_os05g34770 12005.m27830 protein cytochrome c, putative, expressedCOG3474 no original description	-1.25546
9.6	mitochondrial electron transport / ATP synthesis.cytochrome c	potri.009g165000	highly similar to ( 501) AT5G40810 | Symbols: | cytochrome c1, putative | chr5:16340670-16342327 FORWARDmoderately similar to ( 492) CY11_SOLTU Cytochrome c1, heme protein, mitochondrial precursor (Clone PC13III) - Solanum tuberosum (Potato)moderately similar to ( 487) loc_os05g23620 12005.m64225 protein cytochrome c1, heme protein, mitochondrial precursor, putative, expressedCytochrom_C1 CYT1 no…	-1.26727
9.6	mitochondrial electron transport / ATP synthesis.cytochrome c	potri.003g205200	moderately similar to ( 297) AT3G51790 | Symbols: ATG1 | ATG1 (ARABIDOPSIS TRANSMEMBRANE PROTEIN G1P-RELATED 1) | chr3:19209893-19210663 REVERSEmoderately similar to ( 267) loc_os10g39870 12010.m06758 protein ATG1, putative, expressedCcmE CcmE no original description	-1.02412
9.7	mitochondrial electron transport / ATP synthesis.cytochrome c oxidase	potri.007g091300	moderately similar to ( 305) AT4G39740 | Symbols: | electron transport SCO1/SenC family protein | chr4:18435586-18437095 REVERSEmoderately similar to ( 221) loc_os09g20430 12009.m22074 protein SCO1 protein homolog, mitochondrial precursor, putative, expressedSCO COG1999 SCO1-SenC no original description	-1.29266
9.7	mitochondrial electron transport / ATP synthesis.cytochrome c oxidase	potri.001g100300	moderately similar to ( 360) AT1G28140 | Symbols: | unknown protein | chr1:9833029-9834390 REVERSEmoderately similar to ( 288) loc_os03g63360 12003.m11203 protein integral membrane protein, putative, expressedCOG5413 no original description	1.24065
9.7	mitochondrial electron transport / ATP synthesis.cytochrome c oxidase	potri.016g118700	moderately similar to ( 329) AT3G08950 | Symbols: | electron transport SCO1/SenC family protein | chr3:2727285-2729289 FORWARDmoderately similar to ( 330) loc_os02g06480 12002.m33562 protein protein SCO1, mitochondrial precursor, putative, expressedSCO COG1999 SCO1-SenC no original description	-1.48224
9.8	mitochondrial electron transport / ATP synthesis.uncoupling protein	potri.017g045200	moderately similar to ( 287) AT2G22500 | Symbols: UCP5, ATPUMP5, DIC1 | UCP5 (UNCOUPLING PROTEIN 5); binding | chr2:9563531-9564472 REVERSEmoderately similar to ( 275) loc_os08g37370 12008.m07723 protein mitochondrial 2-oxoglutarate/malate carrier protein, putative, expressedMito_carr no original description	2.26806
9.8	mitochondrial electron transport / ATP synthesis.uncoupling protein	potri.007g113000	moderately similar to ( 383) AT4G24570 | Symbols: DIC2 | mitochondrial substrate carrier family protein | chr4:12686546-12687487 FORWARDmoderately similar to ( 384) loc_os08g37370 12008.m07723 protein mitochondrial 2-oxoglutarate/malate carrier protein, putative, expressedMito_carr no original description	4.01134
9.9	mitochondrial electron transport / ATP synthesis.F1-ATPase	potri.012g066100	moderately similar to ( 425) AT2G33040 | Symbols: | ATP synthase gamma chain, mitochondrial (ATPC) | chr2:14018978-14021047 REVERSEmoderately similar to ( 439) ATPG3_IPOBA ATP synthase gamma chain, mitochondrial precursor (EC 3.6.3.14) - Ipomoea batatas (Sweet potato) (Batate)moderately similar to ( 420) loc_os10g17280 12010.m04815 protein ATP synthase gamma chain, mitochondrial precursor, putati…	-1.22619
9.9	mitochondrial electron transport / ATP synthesis.F1-ATPase	potri.005g166000	very weakly similar to (93.2) ATMG01190 | Symbols: ATP1 | ATPase subunit 1 | chrM:302166-303689 REVERSEvery weakly similar to (94.4) ATPAM_PEA ATP synthase subunit alpha, mitochondrial (EC 3.6.3.14) - Pisum sativum (Garden pea)very weakly similar to (92.4) loc_osm1g00580 11706.m00050 protein ATP synthase F0 subunit 1PRK09281 AtpA no original description	1.56614
9.9	mitochondrial electron transport / ATP synthesis.F1-ATPase	potri.008g126600	moderately similar to ( 466) AT5G08690 | Symbols: | ATP synthase beta chain 2, mitochondrial | chr5:2825739-2828352 FORWARDmoderately similar to ( 497) ATPBM_ORYSA ATP synthase subunit beta, mitochondrial precursor (EC 3.6.3.14) - Oryza sativa (Rice)moderately similar to ( 500) loc_os01g49190 12001.m11106 protein ATP synthase beta chain, mitochondrial precursor, putative, expressedPRK09280 AtpD a…	-1.17711
9.9	mitochondrial electron transport / ATP synthesis.F1-ATPase	potri.008g008900	weakly similar to ( 117) AT1G51650 | Symbols: | ATP synthase epsilon chain, mitochondrial | chr1:19152680-19153641 FORWARDweakly similar to ( 122) ATP5E_IPOBA ATP synthase epsilon chain, mitochondrial (EC 3.6.3.14) - Ipomoea batatas (Sweet potato) (Batate)weakly similar to ( 102) loc_os08g15170 12008.m05640 protein ATP synthase epsilon chain, mitochondrial, putative, expressed no original descrip…	-1.00456
9.9	mitochondrial electron transport / ATP synthesis.F1-ATPase	potri.008g043800	moderately similar to ( 241) AT3G52300 | Symbols: ATPQ | ATPQ (ATP SYNTHASE D CHAIN, MITOCHONDRIAL) | chr3:19396689-19397866 FORWARDmoderately similar to ( 222) loc_os08g37320 12008.m26713 protein ATP synthase D chain, mitochondrial, putative, expressed no original description	-1.50292
10.1	cell wall.precursor synthesis	potri.015g070500	highly similar to ( 734) AT1G74910 | Symbols: | ADP-glucose pyrophosphorylase family protein | chr1:28135770-28138456 REVERSEhighly similar to ( 737) loc_os03g11050 12003.m35086 protein mannose-1-phosphate guanyltransferase, putative, expressedGCD1 NTP_transferase glgC GlmU GlgC RfbA no original description	-1.17536
10.1.2	cell wall.precursor synthesis.UGE	potri.003g140900	highly similar to ( 613) AT4G10960 | Symbols: UGE5 | UGE5 (UDP-D-glucose/UDP-D-galactose 4-epimerase 5); UDP-glucose 4-epimerase/ protein dimerization | chr4:6716083-6718472 REVERSEmoderately similar to ( 496) GALE1_PEA UDP-glucose 4-epimerase (EC 5.1.3.2) (Galactowaldenase) (UDP-galactose 4-epimerase) - Pisum sativum (Garden pea)highly similar to ( 582) loc_os05g51670 12005.m27995 protein UDP-gl…	2.2957
10.1.3	cell wall.precursor synthesis.AXS	potri.004g189900	highly similar to ( 729) AT1G08200 | Symbols: AXS2 | AXS2 (UDP-D-APIOSE/UDP-D-XYLOSE SYNTHASE 2); UDP-glucuronate decarboxylase | chr1:2574259-2576609 REVERSEhighly similar to ( 672) loc_os01g73790 12001.m13406 protein bifunctional polymyxin resistance arnA protein, putative, expressedPRK11908 PRK08125 Epimerase WcaG no original description	-1.37849
10.1.4	cell wall.precursor synthesis.UGD	potri.004g118600	highly similar to ( 874) AT5G15490 | Symbols: | UDP-glucose 6-dehydrogenase, putative | chr5:5027872-5029314 REVERSEhighly similar to ( 886) UGDH_SOYBN UDP-glucose 6-dehydrogenase (EC 1.1.1.22) (UDP-Glc dehydrogenase) (UDP-GlcDH) (UDPGDH) - Glycine max (Soybean)highly similar to ( 888) loc_os12g25690 12012.m06393 protein UDP-glucose 6-dehydrogenase, putative, expressedUgd UDPG_MGDP_dh_N WecC UDPG…	-1.23703
10.1.4	cell wall.precursor synthesis.UGD	potri.017g092000	highly similar to ( 893) AT3G29360 | Symbols: | UDP-glucose 6-dehydrogenase, putative | chr3:11267375-11268817 REVERSEhighly similar to ( 897) UGDH_SOYBN UDP-glucose 6-dehydrogenase (EC 1.1.1.22) (UDP-Glc dehydrogenase) (UDP-GlcDH) (UDPGDH) - Glycine max (Soybean)highly similar to ( 902) loc_os12g25690 12012.m06393 protein UDP-glucose 6-dehydrogenase, putative, expressedUgd UDPG_MGDP_dh_N WecC we…	-1.20453
10.1.5	cell wall.precursor synthesis.UXS	potri.t103900	highly similar to ( 724) AT5G28840 | Symbols: GME | GME (GDP-D-MANNOSE 3',5'-EPIMERASE); GDP-mannose 3,5-epimerase/ NAD or NADH binding / catalytic | chr5:10862472-10864024 REVERSEhighly similar to ( 735) GME1_ORYSA GDP-mannose 3,5-epimerase 1 (EC 5.1.3.18) (GDP-Man 3,5-epimerase 1) (OsGME-1) - Oryza sativa (Rice)highly similar to ( 735) loc_os10g28200 12010.m21888 protein GDP-mannose 3,5-epimera…	-1.22484
10.1.5	cell wall.precursor synthesis.UXS	potri.002g204400	highly similar to ( 721) AT3G62830 | Symbols: UXS2, ATUXS2 | AUD1; UDP-glucuronate decarboxylase/ catalytic/ dTDP-glucose 4,6-dehydratase | chr3:23232539-23235353 FORWARDweakly similar to ( 115) GME1_ORYSA GDP-mannose 3,5-epimerase 1 (EC 5.1.3.18) (GDP-Man 3,5-epimerase 1) (OsGME-1) - Oryza sativa (Rice)highly similar to ( 653) loc_os07g47700 12007.m08985 protein UDP-glucuronic acid decarboxylase…	-1.94463
10.1.5	cell wall.precursor synthesis.UXS	potri.005g053000	highly similar to ( 687) AT5G28840 | Symbols: GME | GME (GDP-D-MANNOSE 3',5'-EPIMERASE); GDP-mannose 3,5-epimerase/ NAD or NADH binding / catalytic | chr5:10862472-10864024 REVERSEhighly similar to ( 699) GME2_ORYSA GDP-mannose 3,5-epimerase 2 (EC 5.1.3.18) (GDP-Man 3,5-epimerase 2) - Oryza sativa (Rice)highly similar to ( 699) loc_os11g37890 12011.m28901 protein GDP-mannose 3,5-epimerase 2, puta…	-1.08632
10.1.6	cell wall.precursor synthesis.GAE	potri.012g128200	highly similar to ( 541) AT1G02000 | Symbols: GAE2 | GAE2 (UDP-D-GLUCURONATE 4-EPIMERASE 2); UDP-glucuronate 4-epimerase/ catalytic | chr1:346052-347356 FORWARDmoderately similar to ( 481) loc_os02g54890 12002.m10517 protein expressed proteinWcaG Epimerase GalE RfbB Gmd PRK10675 PRK10217 no original description	-1.09734
10.1.6	cell wall.precursor synthesis.GAE	potri.002g146500	highly similar to ( 715) AT1G02000 | Symbols: GAE2 | GAE2 (UDP-D-GLUCURONATE 4-EPIMERASE 2); UDP-glucuronate 4-epimerase/ catalytic | chr1:346052-347356 FORWARDvery weakly similar to (99.0) GALE1_PEA UDP-glucose 4-epimerase (EC 5.1.3.2) (Galactowaldenase) (UDP-galactose 4-epimerase) - Pisum sativum (Garden pea)highly similar to ( 558) loc_os02g54890 12002.m10517 protein expressed proteinWcaG GalE…	-1.65681
10.1.6	cell wall.precursor synthesis.GAE	potri.014g068400	highly similar to ( 705) AT1G02000 | Symbols: GAE2 | GAE2 (UDP-D-GLUCURONATE 4-EPIMERASE 2); UDP-glucuronate 4-epimerase/ catalytic | chr1:346052-347356 FORWARDvery weakly similar to (97.4) GALE1_PEA UDP-glucose 4-epimerase (EC 5.1.3.2) (Galactowaldenase) (UDP-galactose 4-epimerase) - Pisum sativum (Garden pea)highly similar to ( 555) loc_os02g54890 12002.m10517 protein expressed proteinWcaG Epim…	-1.06536
10.1.7	cell wall.precursor synthesis.GMD	potri.005g116200	highly similar to ( 652) AT3G51160 | Symbols: MUR1, MUR_1, GMD2 | MUR1 (MURUS 1); GDP-mannose 4,6-dehydratase | chr3:19007232-19008353 REVERSEhighly similar to ( 582) loc_os06g04620 12006.m05192 protein GDP-mannose 4,6 dehydratase 2, putative, expressedGmd Epimerase WcaG RfbB GalE no original description	-2.50035
10.1.10	cell wall.precursor synthesis.UDP-glucose 4,6-dehydratase	potri.003g120000	highly similar to ( 530) AT1G63000 | Symbols: NRS/ER, UER1 | NRS/ER (NUCLEOTIDE-RHAMNOSE SYNTHASE/EPIMERASE-REDUCTASE); UDP-4-keto-6-deoxy-glucose-3,5-epimerase/ UDP-4-keto-rhamnose-4-keto-reductase/ dTDP-4-dehydrorhamnose 3,5-epimerase/ dTDP-4-dehydrorhamnose reductase | chr1:23342510-23343859 FORWARDhighly similar to ( 524) loc_os02g45540 12002.m09591 protein dTDP-4-dehydrorhamnose reductase, p…	-1.53918
10.1.12.2	cell wall.precursor synthesis.KDO pathway.KDO-8-Phosphate Synthase	potri.002g061900	moderately similar to ( 466) AT1G79500 | Symbols: | 2-dehydro-3-deoxyphosphooctonate aldolase / phospho-2-dehydro-3-deoxyoctonate aldolase / 3-deoxy-D-manno-octulosonic acid 8-phosphate synthetase (KDSA) | chr1:29903797-29907730 FORWARDmoderately similar to ( 465) KDSA_PEA 2-dehydro-3-deoxyphosphooctonate aldolase (EC 2.5.1.55) (Phospho-2-dehydro-3-deoxyoctonate aldolase) (3-deoxy-D-manno-octulos…	-1.16674
10.1.20	cell wall.precursor synthesis.phosphomannose isomerase	potri.017g115500	highly similar to ( 561) AT3G02570 | Symbols: MEE31, PMI1 | MEE31 (MATERNAL EFFECT EMBRYO ARREST 31); mannose-6-phosphate isomerase | chr3:543463-545478 REVERSEmoderately similar to ( 496) loc_os01g03710 12001.m42847 protein mannose-6-phosphate isomerase, putative, expressedPMI_typeI ManA no original description	-1.30908
10.1.20	cell wall.precursor synthesis.phosphomannose isomerase	potri.004g099100	highly similar to ( 577) AT1G67070 | Symbols: DIN9, PMI2 | DIN9 (DARK INDUCIBLE 9); mannose-6-phosphate isomerase | chr1:25042324-25044412 FORWARDhighly similar to ( 504) loc_os01g03710 12001.m42847 protein mannose-6-phosphate isomerase, putative, expressedPMI_typeI ManA no original description	-1.38925
10.1.21	cell wall.precursor synthesis.phosphomannomutase	potri.014g080300	moderately similar to ( 403) AT2G45790 | Symbols: ATPMM, PMM | PMM (PHOSPHOMANNOMUTASE); phosphomannomutase | chr2:18855876-18857753 FORWARDmoderately similar to ( 411) loc_os04g58580 12004.m101698 protein phosphomannomutase, putative, expressedPMM Cof no original description	-1.63388
10.1.21	cell wall.precursor synthesis.phosphomannomutase	potri.014g080500	moderately similar to ( 418) AT2G45790 | Symbols: ATPMM, PMM | PMM (PHOSPHOMANNOMUTASE); phosphomannomutase | chr2:18855876-18857753 FORWARDmoderately similar to ( 422) loc_os04g58580 12004.m101698 protein phosphomannomutase, putative, expressedPMM Cof no original description	-1.67419
10.2	cell wall.cellulose synthesis	potri.018g009300	nearly identical (1075) AT4G31590 | Symbols: ATCSLC05, CSLC05, ATCSLC5 | ATCSLC5 (CELLULOSE-SYNTHASE LIKE C5); cellulose synthase/ transferase, transferring glycosyl groups | chr4:15309889-15312336 REVERSEhighly similar to ( 905) loc_os08g15420 12008.m05665 protein CSLC3 - cellulose synthase-like family C, expressedCOG1215 bcsA PRK11204 no original description	-1.90751
10.2	cell wall.cellulose synthesis	potri.006g116900	highly similar to ( 847) AT5G03760 | Symbols: ATCSLA09, CSLA09, ATCSLA9, CSLA9, RAT4 | ATCSLA09; mannan synthase/ transferase, transferring glycosyl groups | chr5:985910-990087 REVERSEhighly similar to ( 750) loc_os06g42020 12006.m08734 protein CSLA9 - cellulose synthase-like family A, expressedCOG1215 bcsA PRK11204 no original description	-1.04334
10.2	cell wall.cellulose synthesis	potri.008g026400	highly similar to ( 858) AT5G03760 | Symbols: ATCSLA09, CSLA09, ATCSLA9, CSLA9, RAT4 | ATCSLA09; mannan synthase/ transferase, transferring glycosyl groups | chr5:985910-990087 REVERSEhighly similar to ( 796) loc_os06g42020 12006.m08734 protein CSLA9 - cellulose synthase-like family A, expressedCOG1215 bcsA PRK11204 no original description	-2.15725
10.2	cell wall.cellulose synthesis	potri.010g234100	highly similar to ( 873) AT5G03760 | Symbols: ATCSLA09, CSLA09, ATCSLA9, CSLA9, RAT4 | ATCSLA09; mannan synthase/ transferase, transferring glycosyl groups | chr5:985910-990087 REVERSEhighly similar to ( 818) loc_os06g42020 12006.m08734 protein CSLA9 - cellulose synthase-like family A, expressedCOG1215 bcsA PRK11204 no original description	-2.08244
10.2.1	cell wall.cellulose synthesis.cellulose synthase	potri.016g054900	nearly identical (1799) AT5G05170 | Symbols: CESA3, IXR1, ATCESA3, ATH-B, CEV1 | CEV1 (CONSTITUTIVE EXPRESSION OF VSP 1); cellulose synthase/ transferase, transferring glycosyl groups | chr5:1530401-1535090 REVERSEnearly identical (1775) loc_os07g10770 12007.m05532 protein CESA8 - cellulose synthase, expressedCellulose_synt no original description	-1.21225
10.2.1	cell wall.cellulose synthesis.cellulose synthase	potri.018g029400	nearly identical (1279) AT4G32410 | Symbols: CESA1, RSW1 | CESA1 (CELLULOSE SYNTHASE 1); cellulose synthase/ transferase, transferring glycosyl groups | chr4:15641009-15646388 REVERSEnearly identical (1194) loc_os05g08370 12005.m05354 protein CESA1 - cellulose synthase, expressedCellulose_synt no original description	-1.01972
10.2.1	cell wall.cellulose synthesis.cellulose synthase	potri.002g200300	nearly identical (1853) AT1G02730 | Symbols: ATCSLD5, CSLD5 | ATCSLD5; 1,4-beta-D-xylan synthase/ cellulose synthase | chr1:594697-598473 REVERSEnearly identical (1545) loc_os12g36890 12012.m07474 protein CSLD4 - cellulose synthase-like family D, expressedCellulose_synt no original description	-2.19851
10.2.1	cell wall.cellulose synthesis.cellulose synthase	potri.006g052600	nearly identical (1798) AT5G05170 | Symbols: CESA3, IXR1, ATCESA3, ATH-B, CEV1 | CEV1 (CONSTITUTIVE EXPRESSION OF VSP 1); cellulose synthase/ transferase, transferring glycosyl groups | chr5:1530401-1535090 REVERSEnearly identical (1771) loc_os07g10770 12007.m05532 protein CESA8 - cellulose synthase, expressedCellulose_synt no original description	-1.13681
10.2.1	cell wall.cellulose synthesis.cellulose synthase	potri.014g125100	nearly identical (1857) AT1G02730 | Symbols: ATCSLD5, CSLD5 | ATCSLD5; 1,4-beta-D-xylan synthase/ cellulose synthase | chr1:594697-598473 REVERSEnearly identical (1530) loc_os12g36890 12012.m07474 protein CSLD4 - cellulose synthase-like family D, expressedCellulose_synt no original description	-1.92753
10.2.1	cell wall.cellulose synthesis.cellulose synthase	potri.003g142500	highly similar to ( 805) AT4G23990 | Symbols: ATCSLG3, CSLG3 | ATCSLG3; cellulose synthase/ transferase/ transferase, transferring glycosyl groups | chr4:12456491-12460498 FORWARDmoderately similar to ( 491) loc_os09g30130 12009.m060004 protein CSLE6 - cellulose synthase-like family E, expressedCellulose_synt no original description	-2.49748
10.2.1	cell wall.cellulose synthesis.cellulose synthase	potri.013g082200	nearly identical (2023) AT3G03050 | Symbols: CSLD3, KJK, ATCSLD3 | CSLD3 (CELLULOSE SYNTHASE-LIKE D3); cellulose synthase/ transferase, transferring glycosyl groups | chr3:687873-691629 FORWARDnearly identical (1920) loc_os06g02180 12006.m04952 protein CSLD2 - cellulose synthase-like family D, expressedCellulose_synt no original description	-1.66261
10.2.2	cell wall.cellulose synthesis.COBRA	potri.017g098700	highly similar to ( 600) AT3G02210 | Symbols: COBL1 | COBL1 (COBRA-LIKE PROTEIN 1 PRECURSOR) | chr3:409352-411478 REVERSEhighly similar to ( 580) COBL3_ORYSA COBRA-like 3 protein precursor (BRITTLE CULM1-like 4 protein) - Oryza sativa (Rice)highly similar to ( 580) loc_os05g32110 12005.m083711 protein COBRA-like protein 4 precursor, putative, expressedPhytochel_synth no original description	-2.40883
10.2.2	cell wall.cellulose synthesis.COBRA	potri.014g125300	highly similar to ( 748) AT4G16120 | Symbols: ATSEB1, COBL7, SEB1 | COBL7 (COBRA-LIKE 7) | chr4:9116591-9119138 REVERSEweakly similar to ( 126) COBL7_ORYSA COBRA-like 7 protein precursor (BRITTLE CULM1-like 3 protein) - Oryza sativa (Rice)highly similar to ( 555) loc_os03g18910 12003.m07310 protein COBRA-like protein 7 precursor, putative, expressedPhytochel_synth no original description	1.9478
10.2.2	cell wall.cellulose synthesis.COBRA	potri.017g098600	highly similar to ( 587) AT5G60920 | Symbols: COB | COB (COBRA) | chr5:24511466-24513932 REVERSEhighly similar to ( 567) COBL1_ORYSA COBRA-like 1 protein precursor (BRITTLE CULM1-like 6 protein) - Oryza sativa (Rice)highly similar to ( 567) loc_os07g41310 12007.m08367 protein COBRA-like protein 4 precursor, putative, expressedPhytochel_synth no original description	-2.54752
10.3	cell wall.hemicellulose synthesis	potri.001g034100	highly similar to ( 563) AT2G03220 | Symbols: FT1, ATFUT1, ATFT1, MUR2 | FT1 (FUCOSYLTRANSFERASE 1); fucosyltransferase/ transferase, transferring glycosyl groups | chr2:970401-972353 REVERSEhighly similar to ( 565) FUT1_PEA Galactoside 2-alpha-L-fucosyltransferase (EC 2.4.1.69) (Xyloglucan alpha-(1,2)-fucosyltransferase) (PsFT1) - Pisum sativum (Garden pea)highly similar to ( 512) loc_os02g52630…	-1.08517
10.3	cell wall.hemicellulose synthesis	potri.001g033800	highly similar to ( 526) AT2G03220 | Symbols: FT1, ATFUT1, ATFT1, MUR2 | FT1 (FUCOSYLTRANSFERASE 1); fucosyltransferase/ transferase, transferring glycosyl groups | chr2:970401-972353 REVERSEhighly similar to ( 517) FUT1_PEA Galactoside 2-alpha-L-fucosyltransferase (EC 2.4.1.69) (Xyloglucan alpha-(1,2)-fucosyltransferase) (PsFT1) - Pisum sativum (Garden pea)moderately similar to ( 489) loc_os02g5…	1.1585
10.5	cell wall.cell wall proteins	potri.015g094700	highly similar to ( 616) AT3G48530 | Symbols: KING1 | KING1 (SNF1-RELATED PROTEIN KINASE REGULATORY SUBUNIT GAMMA 1) | chr3:17987559-17989592 FORWARDhighly similar to ( 545) loc_os04g31340 12004.m08236 protein AKIN gamma, putative, expressedCBS_pair_29 no original description	2.03949
10.5	cell wall.cell wall proteins	potri.012g097000	highly similar to ( 563) AT3G48530 | Symbols: KING1 | KING1 (SNF1-RELATED PROTEIN KINASE REGULATORY SUBUNIT GAMMA 1) | chr3:17987559-17989592 FORWARDhighly similar to ( 510) loc_os04g31340 12004.m08236 protein AKIN gamma, putative, expressedCBS_pair_29 no original description	2.83011
10.5	cell wall.cell wall proteins	potri.002g168500	moderately similar to ( 416) AT3G58800 | Symbols: | unknown protein | chr3:21748562-21749596 FORWARDmoderately similar to ( 279) loc_os01g54440 12001.m11608 protein expressed protein no original description	-1.41001
10.5.1.1	cell wall.cell wall proteins.AGPs.AGP	potri.001g367900	moderately similar to ( 435) AT5G55730 | Symbols: FLA1 | FLA1 (FASCICLIN-LIKE ARAB INOGALACTAN 1) | chr5:22558375-22560392 REVERSEmoderately similar to ( 268) loc_os08g23180 12008.m06339 protein fasciclin-like arabinogalactan protein 8 precursor, putative, expressed no original description	-1.00819
10.5.1.1	cell wall.cell wall proteins.AGPs.AGP	potri.014g168100	moderately similar to ( 407) AT4G12730 | Symbols: FLA2 | FLA2 (FASCICLIN-LIKE ARABINOGALACTAN 2) | chr4:7491598-7492809 REVERSEmoderately similar to ( 270) loc_os09g07350 12009.m04004 protein fasciclin-like arabinogalactan protein 8 precursor, putative, expressed no original description	-1.55766
10.5.1.1	cell wall.cell wall proteins.AGPs.AGP	potri.014g071700	moderately similar to ( 429) AT3G60900 | Symbols: FLA10 | FLA10 | chr3:22499573-22500841 REVERSEmoderately similar to ( 343) loc_os04g48490 12004.m09785 protein fasciclin-like arabinogalactan protein 10 precursor, putative, expressed no original description	-1.34085
10.5.1.1	cell wall.cell wall proteins.AGPs.AGP	potri.014g162900	moderately similar to ( 214) AT2G04780 | Symbols: FLA7 | FLA7 (FASCICLIN-LIKE ARABINOOGALACTAN 7) | chr2:1677488-1678252 FORWARDweakly similar to ( 174) loc_os09g30486 12009.m06208 protein fasciclin-like arabinogalactan protein 7 precursor, putative, expressed no original description	-2.06928
10.5.1.1	cell wall.cell wall proteins.AGPs.AGP	potri.013g120600	weakly similar to ( 163) AT5G44130 | Symbols: FLA13 | FLA13 (FASCICLIN-LIKE ARABINOGALACTAN PROTEIN 13 PRECURSOR) | chr5:17761128-17761871 FORWARDweakly similar to ( 135) loc_os05g48890 12005.m08960 protein fasciclin-like arabinogalactan protein 7 precursor, putative, expressed no original description	-2.22051
10.5.1.1	cell wall.cell wall proteins.AGPs.AGP	potri.019g093300	weakly similar to ( 164) AT1G03870 | Symbols: FLA9 | FLA9 (FASCICLIN-LIKE ARABINOOGALACTAN 9) | chr1:982625-983368 REVERSEweakly similar to ( 130) loc_os05g48890 12005.m08960 protein fasciclin-like arabinogalactan protein 7 precursor, putative, expressed no original description	-2.07342
10.5.1.1	cell wall.cell wall proteins.AGPs.AGP	potri.011g093500	moderately similar to ( 414) AT5G55730 | Symbols: FLA1 | FLA1 (FASCICLIN-LIKE ARAB INOGALACTAN 1) | chr5:22558375-22560392 REVERSEmoderately similar to ( 259) loc_os09g07350 12009.m04004 protein fasciclin-like arabinogalactan protein 8 precursor, putative, expressed no original description	-2.00344
10.5.3	cell wall.cell wall proteins.LRR	potri.006g081200	highly similar to ( 544) AT1G62440 | Symbols: LRX2 | LRX2 (LEUCINE-RICH REPEAT/EXTENSIN 2); protein binding / structural constituent of cell wall | chr1:23111818-23115293 FORWARDweakly similar to ( 131) RPK1_IPONI Receptor-like protein kinase precursor (EC 2.7.11.1) - Ipomoea nil (Japanese morning glory) (Pharbitis nil)moderately similar to ( 440) loc_os06g49100 12006.m09434 protein LRX2, putativ…	-2.40784
10.5.3	cell wall.cell wall proteins.LRR	potri.002g175400	very weakly similar to (86.7) AT2G46630 | Symbols: | unknown protein | chr2:19145529-19146713 FORWARD no original description	-1.27815
10.5.3	cell wall.cell wall proteins.LRR	potri.014g102500	very weakly similar to (94.0) AT2G46630 | Symbols: | unknown protein | chr2:19145529-19146713 FORWARD no original description	-1.19933
10.5.3	cell wall.cell wall proteins.LRR	potri.t016600	highly similar to ( 608) AT3G24480 | Symbols: | leucine-rich repeat family protein / extensin family protein | chr3:8901154-8902638 REVERSEweakly similar to ( 124) RPK1_IPONI Receptor-like protein kinase precursor (EC 2.7.11.1) - Ipomoea nil (Japanese morning glory) (Pharbitis nil)moderately similar to ( 409) loc_os01g08470 12001.m07472 protein protein binding protein, putative, expressed no orig…	-6.66238
10.5.3	cell wall.cell wall proteins.LRR	potri.006g152800	moderately similar to ( 372) AT4G29240 | Symbols: | leucine-rich repeat family protein / extensin family protein | chr4:14418826-14420073 FORWARDweakly similar to ( 115) RPK1_IPONI Receptor-like protein kinase precursor (EC 2.7.11.1) - Ipomoea nil (Japanese morning glory) (Pharbitis nil)moderately similar to ( 299) loc_os05g09640 12005.m05477 protein BRASSINOSTEROID INSENSITIVE 1 precursor, putat…	-1.036
10.5.3	cell wall.cell wall proteins.LRR	potri.018g075900	highly similar to ( 596) AT3G24480 | Symbols: | leucine-rich repeat family protein / extensin family protein | chr3:8901154-8902638 REVERSEweakly similar to ( 119) RPK1_IPONI Receptor-like protein kinase precursor (EC 2.7.11.1) - Ipomoea nil (Japanese morning glory) (Pharbitis nil)moderately similar to ( 416) loc_os01g08470 12001.m07472 protein protein binding protein, putative, expressed no orig…	-1.14013
10.5.3	cell wall.cell wall proteins.LRR	potri.014g024300	moderately similar to ( 441) AT4G06744 | Symbols: | leucine-rich repeat family protein / extensin family protein | chr4:4070870-4072084 REVERSEvery weakly similar to (97.4) RPK1_IPONI Receptor-like protein kinase precursor (EC 2.7.11.1) - Ipomoea nil (Japanese morning glory) (Pharbitis nil)moderately similar to ( 333) loc_os04g57430 12004.m10628 protein leucine-rich repeat, plant specific, putati…	-1.84843
10.5.4	cell wall.cell wall proteins.HRGP	potri.014g175200	highly similar to ( 593) AT5G48385 | Symbols: | FUNCTIONS IN: molecular_function unknown; INVOLVED IN: biological_process unknown; LOCATED IN: cellular_component unknown; CONTAINS InterPro DOMAIN/s: Frigida-like (InterPro:IPR012474); BEST Arabidopsis thaliana protein match is: hydroxyproline-rich glycoprotein family protein (TAIR:AT3G22440.1); Has 987 Blast hits to 921 proteins in 78 species: Arc…	1.11556
10.5.4	cell wall.cell wall proteins.HRGP	potri.008g153000	highly similar to ( 664) AT3G22440 | Symbols: | hydroxyproline-rich glycoprotein family protein | chr3:7959854-7961886 FORWARDmoderately similar to ( 397) loc_os07g07680 12007.m29080 protein hydroxyproline-rich glycoprotein, putative, expressedFrigida no original description	1.31081
10.5.4	cell wall.cell wall proteins.HRGP	potri.001g155000	very weakly similar to (96.3) AT4G16790 | Symbols: | hydroxyproline-rich glycoprotein family protein | chr4:9451747-9453168 REVERSE no original description	-1.04049
10.5.4	cell wall.cell wall proteins.HRGP	potri.003g079900	very weakly similar to (98.2) AT4G16790 | Symbols: | hydroxyproline-rich glycoprotein family protein | chr4:9451747-9453168 REVERSEvery weakly similar to (80.1) loc_os04g46330 12004.m09583 protein expressed protein no original description	-1.44815
10.5.5	cell wall.cell wall proteins.RGP	potri.017g099100	highly similar to ( 681) AT5G15650 | Symbols: RGP2, ATRGP2 | RGP2 (REVERSIBLY GLYCOSYLATED POLYPEPTIDE 2); transferase, transferring hexosyl groups | chr5:5092203-5094093 FORWARDhighly similar to ( 681) UPTG_PEA Alpha-1,4-glucan-protein synthase [UDP-forming] (EC 2.4.1.112) (UDP-glucose:protein transglucosylase) (UPTG) (Reversibly glycosylated polypeptide) - Pisum sativum (Garden pea)highly simil…	-2.24353
10.5.5	cell wall.cell wall proteins.RGP	potri.008g097600	highly similar to ( 684) AT3G08900 | Symbols: RGP3, RGP | RGP3 (REVERSIBLY GLYCOSYLATED POLYPEPTIDE 3); transferase, transferring hexosyl groups | chr3:2708347-2709714 REVERSEhighly similar to ( 684) UPTG2_SOLTU Alpha-1,4-glucan-protein synthase [UDP-forming] 2 (EC 2.4.1.112) (UDP-glucose:protein transglucosylase 2) (UPTG 2) - Solanum tuberosum (Potato)highly similar to ( 671) loc_os03g40270 1200…	-1.94251
10.6	cell wall.degradation	potri.015g137500	weakly similar to ( 117) AT4G25433 | Symbols: | peptidoglycan-binding LysM domain-containing protein | chr4:13001463-13001795 REVERSEweakly similar to ( 107) loc_os04g48380 12004.m09774 protein lysM domain containing protein no original description	3.81238
10.6	cell wall.degradation	potri.014g077900	weakly similar to ( 108) AT4G25433 | Symbols: | peptidoglycan-binding LysM domain-containing protein | chr4:13001463-13001795 REVERSEweakly similar to ( 103) loc_os10g38040 12010.m06586 protein lysM domain containing protein, expressed no original description	3.02811
10.6	cell wall.degradation	potri.012g135100	weakly similar to ( 110) AT4G25433 | Symbols: | peptidoglycan-binding LysM domain-containing protein | chr4:13001463-13001795 REVERSEvery weakly similar to (98.2) loc_os04g48380 12004.m09774 protein lysM domain containing protein no original description	3.16257
10.6.1	cell wall.degradation.cellulases and beta -1,4-glucanases	potri.008g132700	highly similar to ( 815) AT1G70710 | Symbols: ATGH9B1, CEL1 | ATGH9B1 (ARABIDOPSIS THALIANA GLYCOSYL HYDROLASE 9B1); cellulase/ hydrolase, hydrolyzing O-glycosyl compounds | chr1:26659356-26662962 REVERSEhighly similar to ( 705) GUN17_ORYSA Endoglucanase 17 precursor (EC 3.2.1.4) (Endo-1,4-beta glucanase 17) (OsGLU13) - Oryza sativa (Rice)highly similar to ( 705) loc_os06g14540 12006.m06169 prote…	-4.08536
10.6.1	cell wall.degradation.cellulases and beta -1,4-glucanases	potri.001g092200	highly similar to ( 841) AT1G64390 | Symbols: AtGH9C2 | AtGH9C2 (Arabidopsis thaliana glycosyl hydrolase 9C2); carbohydrate binding / catalytic/ hydrolase, hydrolyzing O-glycosyl compounds | chr1:23911329-23914642 FORWARDhighly similar to ( 684) GUN15_ORYSA Endoglucanase 15 precursor (EC 3.2.1.4) (Endo-1,4-beta glucanase 15) - Oryza sativa (Rice)highly similar to ( 684) loc_os05g12150 12005.m0568…	-3.41956
10.6.1	cell wall.degradation.cellulases and beta -1,4-glucanases	potri.003g139600	highly similar to ( 855) AT1G64390 | Symbols: AtGH9C2 | AtGH9C2 (Arabidopsis thaliana glycosyl hydrolase 9C2); carbohydrate binding / catalytic/ hydrolase, hydrolyzing O-glycosyl compounds | chr1:23911329-23914642 FORWARDhighly similar to ( 695) GUN15_ORYSA Endoglucanase 15 precursor (EC 3.2.1.4) (Endo-1,4-beta glucanase 15) - Oryza sativa (Rice)highly similar to ( 695) loc_os05g12150 12005.m0568…	-2.90394
10.6.1	cell wall.degradation.cellulases and beta -1,4-glucanases	potri.002g202400	highly similar to ( 820) AT4G02290 | Symbols: AtGH9B13 | AtGH9B13 (Arabidopsis thaliana glycosyl hydrolase 9B13); catalytic/ hydrolase, hydrolyzing O-glycosyl compounds | chr4:1002654-1005125 REVERSEhighly similar to ( 744) GUN3_ORYSA Endoglucanase 3 precursor (EC 3.2.1.4) (Endo-1,4-beta glucanase 3) (OsGLU8) - Oryza sativa (Rice)highly similar to ( 744) loc_os01g21070 12001.m08591 protein endogl…	-3.74986
10.6.1	cell wall.degradation.cellulases and beta -1,4-glucanases	potri.015g127900	moderately similar to ( 416) AT1G70710 | Symbols: ATGH9B1, CEL1 | ATGH9B1 (ARABIDOPSIS THALIANA GLYCOSYL HYDROLASE 9B1); cellulase/ hydrolase, hydrolyzing O-glycosyl compounds | chr1:26659356-26662962 REVERSEmoderately similar to ( 401) GUN3_ORYSA Endoglucanase 3 precursor (EC 3.2.1.4) (Endo-1,4-beta glucanase 3) (OsGLU8) - Oryza sativa (Rice)moderately similar to ( 401) loc_os01g21070 12001.m085…	-1.45441
10.6.1	cell wall.degradation.cellulases and beta -1,4-glucanases	potri.005g237700	highly similar to ( 660) AT1G19940 | Symbols: AtGH9B5 | AtGH9B5 (Arabidopsis thaliana Glycosyl Hydrolase 9B5); catalytic/ hydrolase, hydrolyzing O-glycosyl compounds | chr1:6918323-6920268 REVERSEhighly similar to ( 649) GUN24_ORYSA Endoglucanase 24 precursor (EC 3.2.1.4) (Endo-1,4-beta glucanase 24) - Oryza sativa (Rice)highly similar to ( 649) loc_os09g36350 12009.m22181 protein endoglucanase 1…	-1.33973
10.6.1	cell wall.degradation.cellulases and beta -1,4-glucanases	potri.014g157600	highly similar to ( 584) AT2G32990 | Symbols: AtGH9B8 | AtGH9B8 (Arabidopsis thaliana glycosyl hydrolase 9B8); catalytic/ hydrolase, hydrolyzing O-glycosyl compounds | chr2:14003361-14005844 FORWARDhighly similar to ( 504) GUN22_ORYSA Endoglucanase 22 precursor (EC 3.2.1.4) (Endo-1,4-beta glucanase 22) (OsGLU11) - Oryza sativa (Rice)highly similar to ( 506) loc_os09g23084 12009.m05465 protein end…	-2.08808
10.6.1	cell wall.degradation.cellulases and beta -1,4-glucanases	potri.009g153900	highly similar to ( 632) AT5G20950 | Symbols: | glycosyl hydrolase family 3 protein | chr5:7107609-7110775 REVERSEhighly similar to ( 612) loc_os03g53800 12003.m101132 protein periplasmic beta-glucosidase precursor, putative, expressedBglX Glyco_hydro_3_C Glyco_hydro_3 no original description	-2.44093
10.6.1	cell wall.degradation.cellulases and beta -1,4-glucanases	potri.001g083200	highly similar to ( 584) AT1G02800 | Symbols: ATCEL2, CEL2 | ATCEL2; cellulase/ hydrolase, hydrolyzing O-glycosyl compounds | chr1:613386-616103 REVERSEhighly similar to ( 615) GUN19_ORYSA Endoglucanase 19 precursor (EC 3.2.1.4) (Endo-1,4-beta glucanase 19) - Oryza sativa (Rice)highly similar to ( 615) loc_os08g02220 12008.m04366 protein endoglucanase 1 precursor, putative, expressedGlyco_hydro_9…	-2.1649
10.6.1	cell wall.degradation.cellulases and beta -1,4-glucanases	potri.008g013500	highly similar to ( 969) AT5G04885 | Symbols: | glycosyl hydrolase family 3 protein | chr5:1423369-1426628 FORWARDhighly similar to ( 889) loc_os03g53800 12003.m101132 protein periplasmic beta-glucosidase precursor, putative, expressedBglX Glyco_hydro_3 Glyco_hydro_3_C no original description	-2.29983
10.6.1	cell wall.degradation.cellulases and beta -1,4-glucanases	potri.014g126900	highly similar to ( 798) AT4G02290 | Symbols: AtGH9B13 | AtGH9B13 (Arabidopsis thaliana glycosyl hydrolase 9B13); catalytic/ hydrolase, hydrolyzing O-glycosyl compounds | chr4:1002654-1005125 REVERSEhighly similar to ( 731) GUN3_ORYSA Endoglucanase 3 precursor (EC 3.2.1.4) (Endo-1,4-beta glucanase 3) (OsGLU8) - Oryza sativa (Rice)highly similar to ( 731) loc_os01g21070 12001.m08591 protein endogl…	-3.76051
10.6.1	cell wall.degradation.cellulases and beta -1,4-glucanases	potri.019g069300	highly similar to ( 731) AT1G71380 | Symbols: ATGH9B3, ATCEL3 | ATCEL3 (ARABIDOPSIS THALIANA CELLULASE 3); catalytic/ hydrolase, hydrolyzing O-glycosyl compounds | chr1:26899989-26901749 REVERSEhighly similar to ( 569) GUN11_ORYSA Endoglucanase 11 precursor (EC 3.2.1.4) (Endo-1,4-beta glucanase 11) (OsGLU4) - Oryza sativa (Rice)highly similar to ( 569) loc_os04g36610 12004.m08701 protein family 9…	-2.05269
10.6.1	cell wall.degradation.cellulases and beta -1,4-glucanases	potri.010g109200	highly similar to ( 832) AT1G70710 | Symbols: ATGH9B1, CEL1 | ATGH9B1 (ARABIDOPSIS THALIANA GLYCOSYL HYDROLASE 9B1); cellulase/ hydrolase, hydrolyzing O-glycosyl compounds | chr1:26659356-26662962 REVERSEhighly similar to ( 729) GUN17_ORYSA Endoglucanase 17 precursor (EC 3.2.1.4) (Endo-1,4-beta glucanase 17) (OsGLU13) - Oryza sativa (Rice)highly similar to ( 729) loc_os06g14540 12006.m06169 prote…	-2.15644
10.6.2	cell wall.degradation.mannan-xylose-arabinose-fucose	potri.005g120500	highly similar to ( 580) AT5G66460 | Symbols: | (1-4)-beta-mannan endohydrolase, putative | chr5:26538911-26540837 REVERSEhighly similar to ( 521) loc_os01g47400 12001.m10935 protein hydrolase, hydrolyzing O-glycosyl compounds, putative, expressedCOG3934 no original description	-1.1649
10.6.2	cell wall.degradation.mannan-xylose-arabinose-fucose	potri.001g206800	nearly identical (1168) AT5G64570 | Symbols: XYL4, ATBXL4 | XYL4; hydrolase, hydrolyzing O-glycosyl compounds / xylan 1,4-beta-xylosidase | chr5:25810227-25813309 REVERSEmoderately similar to ( 449) XYNB_PRUPE Putative beta-D-xylosidase (EC 3.2.1.-) (PpAz152) (Fragment) - Prunus persica (Peach)nearly identical (1061) loc_os04g54810 12004.m10373 protein beta-D-xylosidase, putative, expressedBglX G…	-1.45023
10.6.2	cell wall.degradation.mannan-xylose-arabinose-fucose	potri.009g087800	highly similar to ( 570) AT4G33840 | Symbols: | glycosyl hydrolase family 10 protein | chr4:16223694-16226095 REVERSEhighly similar to ( 560) loc_os03g10478 12003.m06501 protein 1,4-beta-xylanase, putative, expressedGlyco_10 Glyco_hydro_10 XynA no original description	-5.20443
10.6.2	cell wall.degradation.mannan-xylose-arabinose-fucose	potri.002g094000	highly similar to ( 852) AT1G78060 | Symbols: | glycosyl hydrolase family 3 protein | chr1:29349796-29352868 REVERSEmoderately similar to ( 229) XYNB_PRUPE Putative beta-D-xylosidase (EC 3.2.1.-) (PpAz152) (Fragment) - Prunus persica (Peach)highly similar to ( 753) loc_os02g51620 12002.m10194 protein beta-D-xylosidase, putative, expressedGlyco_hydro_3 BglX Glyco_hydro_3_C no original description	-1.20728
10.6.2	cell wall.degradation.mannan-xylose-arabinose-fucose	potri.002g093900	nearly identical (1025) AT1G78060 | Symbols: | glycosyl hydrolase family 3 protein | chr1:29349796-29352868 REVERSEmoderately similar to ( 328) XYNB_PRUPE Putative beta-D-xylosidase (EC 3.2.1.-) (PpAz152) (Fragment) - Prunus persica (Peach)highly similar to ( 932) loc_os02g51620 12002.m10194 protein beta-D-xylosidase, putative, expressedGlyco_hydro_3_C Glyco_hydro_3 BglX no original description	-1.76791
10.6.2	cell wall.degradation.mannan-xylose-arabinose-fucose	potri.010g141400	highly similar to ( 894) AT5G49360 | Symbols: BXL1, ATBXL1 | BXL1 (BETA-XYLOSIDASE 1); hydrolase, hydrolyzing O-glycosyl compounds | chr5:20012179-20016659 REVERSEmoderately similar to ( 400) XYNB_PRUPE Putative beta-D-xylosidase (EC 3.2.1.-) (PpAz152) (Fragment) - Prunus persica (Peach)highly similar to ( 689) loc_os04g54810 12004.m10373 protein beta-D-xylosidase, putative, expressedBglX Glyco_h…	-1.54956
10.6.2	cell wall.degradation.mannan-xylose-arabinose-fucose	potri.002g197200	nearly identical (1191) AT1G02640 | Symbols: BXL2, ATBXL2 | BXL2 (BETA-XYLOSIDASE 2); hydrolase, hydrolyzing O-glycosyl compounds | chr1:564293-567580 FORWARDhighly similar to ( 659) XYNB_PRUPE Putative beta-D-xylosidase (EC 3.2.1.-) (PpAz152) (Fragment) - Prunus persica (Peach)highly similar to ( 887) loc_os04g54810 12004.m10373 protein beta-D-xylosidase, putative, expressedGlyco_hydro_3_C Glyco…	1.01476
10.6.2	cell wall.degradation.mannan-xylose-arabinose-fucose	potri.016g138600	highly similar to ( 659) AT5G01930 | Symbols: | (1-4)-beta-mannan endohydrolase, putative | chr5:361189-362867 REVERSEmoderately similar to ( 484) loc_os05g25480 12005.m06841 protein hydrolase, hydrolyzing O-glycosyl compounds, putative, expressedCOG3934 no original description	1.12532
10.6.2	cell wall.degradation.mannan-xylose-arabinose-fucose	potri.007g022000	highly similar to ( 570) AT5G66460 | Symbols: | (1-4)-beta-mannan endohydrolase, putative | chr5:26538911-26540837 REVERSEhighly similar to ( 516) loc_os01g47400 12001.m10935 protein hydrolase, hydrolyzing O-glycosyl compounds, putative, expressedCOG3934 no original description	-1.97226
10.6.3	cell wall.degradation.pectate lyases and polygalacturonases	potri.007g144400	moderately similar to ( 452) AT3G59850 | Symbols: | polygalacturonase, putative / pectinase, putative | chr3:22109343-22111566 REVERSEmoderately similar to ( 490) PGLR_PRUPE Polygalacturonase precursor (EC 3.2.1.15) (PG) (Pectinase) - Prunus persica (Peach)moderately similar to ( 370) loc_os01g43490 12001.m10611 protein polygalacturonase precursor, putative, expressedGlyco_hydro_28 PGU1 no origin…	-2.57994
10.6.3	cell wall.degradation.pectate lyases and polygalacturonases	potri.t012500	moderately similar to ( 203) AT5G25610 | Symbols: RD22 | RD22; nutrient reservoir | chr5:8914498-8916684 REVERSEweakly similar to ( 117) EA30_VICFA Embryonic abundant protein VF30.1 precursor - Vicia faba (Broad bean)weakly similar to ( 176) loc_os01g53240 12001.m11493 protein dehydration-induced protein RD22-like protein 2, putative, expressedBURP no original description	1.15303
10.6.3	cell wall.degradation.pectate lyases and polygalacturonases	potri.006g122000	highly similar to ( 667) AT3G53190 | Symbols: | pectate lyase family protein | chr3:19714171-19717537 FORWARDmoderately similar to ( 398) PEL_LILLO Pectate lyase precursor (EC 4.2.2.2) - Lilium longiflorum (Trumpet lily)highly similar to ( 525) loc_os10g31910 12010.m06042 protein pectate lyase 12 precursor, putative, expressedAmb_all Pec_lyase_C PelB no original description	-2.0648
10.6.3	cell wall.degradation.pectate lyases and polygalacturonases	potri.008g182200	highly similar to ( 594) AT5G63180 | Symbols: | pectate lyase family protein | chr5:25341106-25343113 REVERSEmoderately similar to ( 369) PEL_LILLO Pectate lyase precursor (EC 4.2.2.2) - Lilium longiflorum (Trumpet lily)highly similar to ( 544) loc_os04g05050 12004.m35243 protein pectate lyase 8 precursor, putative, expressedAmb_all Pec_lyase_C PelB no original description	-3.63883
10.6.3	cell wall.degradation.pectate lyases and polygalacturonases	potri.014g115700	highly similar to ( 591) AT1G02460 | Symbols: | glycoside hydrolase family 28 protein / polygalacturonase (pectinase) family protein | chr1:504897-507099 REVERSEmoderately similar to ( 285) PGLR_ACTCH Polygalacturonase precursor (EC 3.2.1.15) (PG) (Pectinase) - Actinidia chinensis (Kiwi) (Yangtao)highly similar to ( 506) loc_os01g19170 12001.m08454 protein polygalacturonase precursor, putative, e…	-3.18762
10.6.3	cell wall.degradation.pectate lyases and polygalacturonases	potri.001g052300	highly similar to ( 692) AT4G13710 | Symbols: | pectate lyase family protein | chr4:7962550-7966012 FORWARDmoderately similar to ( 410) PEL_LILLO Pectate lyase precursor (EC 4.2.2.2) - Lilium longiflorum (Trumpet lily)highly similar to ( 669) loc_os04g05050 12004.m35243 protein pectate lyase 8 precursor, putative, expressedAmb_all Pec_lyase_C PelB no original description	-2.26258
10.6.3	cell wall.degradation.pectate lyases and polygalacturonases	potri.008g100500	moderately similar to ( 401) AT1G48100 | Symbols: | glycoside hydrolase family 28 protein / polygalacturonase (pectinase) family protein | chr1:17766921-17769625 FORWARDweakly similar to ( 176) PGLR_ACTCH Polygalacturonase precursor (EC 3.2.1.15) (PG) (Pectinase) - Actinidia chinensis (Kiwi) (Yangtao)moderately similar to ( 344) loc_os05g20020 12005.m06402 protein polygalacturonase precursor, put…	-1.86171
10.6.3	cell wall.degradation.pectate lyases and polygalacturonases	potri.006g218500	highly similar to ( 841) AT2G22620 | Symbols: | lyase | chr2:9604902-9610156 REVERSEhighly similar to ( 791) loc_os08g44020 12008.m080048 protein lyase, putative, expressedRhamnogal_lyase no original description	-2.43555
10.6.3	cell wall.degradation.pectate lyases and polygalacturonases	potri.014g178100	highly similar to ( 603) AT3G07010 | Symbols: | pectate lyase family protein | chr3:2212973-2216306 REVERSEmoderately similar to ( 370) PEL_LILLO Pectate lyase precursor (EC 4.2.2.2) - Lilium longiflorum (Trumpet lily)highly similar to ( 579) loc_os04g05050 12004.m35243 protein pectate lyase 8 precursor, putative, expressedAmb_all Pec_lyase_C PelB no original description	-4.1649
10.6.3	cell wall.degradation.pectate lyases and polygalacturonases	potri.016g080600	highly similar to ( 562) AT3G55140 | Symbols: | pectate lyase family protein | chr3:20439060-20440225 FORWARDweakly similar to ( 157) PEL_TOBAC Pectate lyase precursor (EC 4.2.2.2) - Nicotiana tabacum (Common tobacco)moderately similar to ( 457) loc_os01g36620 12001.m09957 protein pectate lyase 4 precursor, putative, expressedAmb_all PelB Pec_lyase_C no original description	1.028
10.6.3	cell wall.degradation.pectate lyases and polygalacturonases	potri.009g114300	moderately similar to ( 240) AT1G49320 | Symbols: | BURP domain-containing protein | chr1:18246441-18247817 FORWARDweakly similar to ( 167) loc_os01g53240 12001.m11493 protein dehydration-induced protein RD22-like protein 2, putative, expressedBURP no original description	1.67245
10.6.3	cell wall.degradation.pectate lyases and polygalacturonases	potri.010g051800	highly similar to ( 650) AT1G67750 | Symbols: | pectate lyase family protein | chr1:25401660-25403165 FORWARDmoderately similar to ( 407) PEL_LILLO Pectate lyase precursor (EC 4.2.2.2) - Lilium longiflorum (Trumpet lily)highly similar to ( 586) loc_os04g05050 12004.m35243 protein pectate lyase 8 precursor, putative, expressedAmb_all Pec_lyase_C PelB no original description	-2.29266
10.6.3	cell wall.degradation.pectate lyases and polygalacturonases	potri.007g145300	highly similar to ( 544) AT2G43890 | Symbols: | polygalacturonase, putative / pectinase, putative | chr2:18176924-18178390 FORWARDmoderately similar to ( 429) PGLR_PRUPE Polygalacturonase precursor (EC 3.2.1.15) (PG) (Pectinase) - Prunus persica (Peach)moderately similar to ( 380) loc_os01g43490 12001.m10611 protein polygalacturonase precursor, putative, expressedGlyco_hydro_28 PGU1 no original d…	-2.86944
10.6.3	cell wall.degradation.pectate lyases and polygalacturonases	potri.002g238800	highly similar to ( 661) AT3G07010 | Symbols: | pectate lyase family protein | chr3:2212973-2216306 REVERSEmoderately similar to ( 399) PEL_LILLO Pectate lyase precursor (EC 4.2.2.2) - Lilium longiflorum (Trumpet lily)highly similar to ( 641) loc_os04g05050 12004.m35243 protein pectate lyase 8 precursor, putative, expressedAmb_all Pec_lyase_C PelB no original description	-2.1649
10.6.3	cell wall.degradation.pectate lyases and polygalacturonases	potri.007g144100	highly similar to ( 506) AT2G43870 | Symbols: | polygalacturonase, putative / pectinase, putative | chr2:18166615-18168264 REVERSEhighly similar to ( 543) PGLR_PRUPE Polygalacturonase precursor (EC 3.2.1.15) (PG) (Pectinase) - Prunus persica (Peach)moderately similar to ( 410) loc_os01g43490 12001.m10611 protein polygalacturonase precursor, putative, expressedGlyco_hydro_28 PGU1 no original descr…	-2.36421
10.6.3	cell wall.degradation.pectate lyases and polygalacturonases	potri.009g114600	moderately similar to ( 221) AT1G49320 | Symbols: | BURP domain-containing protein | chr1:18246441-18247817 FORWARDweakly similar to ( 177) loc_os01g53240 12001.m11493 protein dehydration-induced protein RD22-like protein 2, putative, expressedBURP no original description	1.13354
10.6.3	cell wall.degradation.pectate lyases and polygalacturonases	potri.002g110100	highly similar to ( 808) AT1G09890 | Symbols: | lyase | chr1:3214237-3217386 REVERSEhighly similar to ( 778) loc_os08g44020 12008.m080048 protein lyase, putative, expressedRhamnogal_lyase no original description	-3.36421
10.6.3	cell wall.degradation.pectate lyases and polygalacturonases	potri.t012700	moderately similar to ( 209) AT5G25610 | Symbols: RD22 | RD22; nutrient reservoir | chr5:8914498-8916684 REVERSEweakly similar to ( 115) EA30_VICFA Embryonic abundant protein VF30.1 precursor - Vicia faba (Broad bean)weakly similar to ( 182) loc_os01g53240 12001.m11493 protein dehydration-induced protein RD22-like protein 2, putative, expressedBURP no original description	1.04533
10.6.3	cell wall.degradation.pectate lyases and polygalacturonases	potri.003g175900	highly similar to ( 676) AT4G13710 | Symbols: | pectate lyase family protein | chr4:7962550-7966012 FORWARDmoderately similar to ( 409) PEL_LILLO Pectate lyase precursor (EC 4.2.2.2) - Lilium longiflorum (Trumpet lily)highly similar to ( 662) loc_os04g05050 12004.m35243 protein pectate lyase 8 precursor, putative, expressedAmb_all Pec_lyase_C PelB no original description	-1.47638
10.7	cell wall.modification	potri.010g167200	moderately similar to ( 313) AT1G26770 | Symbols: ATEXPA10, AT-EXP10, ATEXP10, ATHEXP ALPHA 1.1, EXP10 | ATEXPA10 (ARABIDOPSIS THALIANA EXPANSIN A 10); structural constituent of cell wall | chr1:9259775-9260792 FORWARDmoderately similar to ( 287) EXPA4_ORYSA Expansin-A4 precursor (OsEXPA4) (Alpha-expansin-4) (OsEXP4) (OsaEXPa1.22) - Oryza sativa (Rice)moderately similar to ( 287) loc_os05g39990 1…	-3.56844
10.7	cell wall.modification	potri.019g101900	moderately similar to ( 265) AT4G28250 | Symbols: ATEXPB3, EXPB3, ATHEXP BETA 1.6 | ATEXPB3 (ARABIDOPSIS THALIANA EXPANSIN B3) | chr4:14000446-14001945 REVERSEmoderately similar to ( 249) EXB17_ORYSA Expansin-B17 precursor (OsEXPB17) (Beta-expansin-17) (OsaEXPb1.13) - Oryza sativa (Rice)moderately similar to ( 259) loc_os02g42650 12002.m09300 protein beta-expansin 3 precursor, putative, expressed…	-2.3352
10.7	cell wall.modification	potri.018g095100	moderately similar to ( 395) AT4G25810 | Symbols: XTR6, XTH23 | XTR6 (XYLOGLUCAN ENDOTRANSGLYCOSYLASE 6); hydrolase, acting on glycosyl bonds / hydrolase, hydrolyzing O-glycosyl compounds / xyloglucan:xyloglucosyl transferase | chr4:13128694-13129715 FORWARDmoderately similar to ( 356) BRU1_SOYBN Brassinosteroid-regulated protein BRU1 precursor - Glycine max (Soybean)moderately similar to ( 364) …	1.58999
10.7	cell wall.modification	potri.013g152400	moderately similar to ( 380) AT4G03210 | Symbols: XTH9 | XTH9 (XYLOGLUCAN ENDOTRANSGLUCOSYLASE/HYDROLASE 9); hydrolase, acting on glycosyl bonds / xyloglucan:xyloglucosyl transferase | chr4:1416107-1417197 FORWARDmoderately similar to ( 267) XTH_WHEAT Probable xyloglucan endotransglucosylase/hydrolase precursor (EC 2.4.1.207) - Triticum aestivum (Wheat)moderately similar to ( 291) loc_os04g53950 …	1.84648
10.7	cell wall.modification	potri.019g125000	moderately similar to ( 340) AT4G03210 | Symbols: XTH9 | XTH9 (XYLOGLUCAN ENDOTRANSGLUCOSYLASE/HYDROLASE 9); hydrolase, acting on glycosyl bonds / xyloglucan:xyloglucosyl transferase | chr4:1416107-1417197 FORWARDmoderately similar to ( 239) XTH_SOYBN Probable xyloglucan endotransglucosylase/hydrolase precursor (EC 2.4.1.207) (Fragment) - Glycine max (Soybean)moderately similar to ( 259) loc_os04…	-2.77993
10.7	cell wall.modification	potri.018g029100	very weakly similar to (92.8) AT2G18660 | Symbols: EXLB3 | EXLB3 (EXPANSIN-LIKE B3 PRECURSOR) | chr2:8091032-8091644 REVERSEvery weakly similar to (86.7) loc_os09g29690 12009.m06120 protein blight-associated protein p12 precursor, putative, expressed no original description	3.89811
10.7	cell wall.modification	potri.005g244100	moderately similar to ( 384) AT1G20190 | Symbols: ATEXPA11, EXP11, ATEXP11, ATHEXP ALPHA 1.14 | ATEXPA11 (ARABIDOPSIS THALIANA EXPANSIN 11) | chr1:6998762-6999710 REVERSEmoderately similar to ( 379) EXPA1_ORYSA Expansin-A1 precursor (OsEXPA1) (Alpha-expansin-1) (OsEXP1) (OsaEXPa1.16) (RiExA) - Oryza sativa (Rice)moderately similar to ( 379) loc_os04g15840 12004.m06765 protein alpha-expansin 1 pre…	-4.4471
10.7	cell wall.modification	potri.019g057500	moderately similar to ( 392) AT2G40610 | Symbols: ATEXPA8, EXP8, ATEXP8, ATHEXP ALPHA 1.11 | ATEXPA8 (ARABIDOPSIS THALIANA EXPANSIN A8) | chr2:16949121-16950472 REVERSEmoderately similar to ( 377) EXPA2_ORYSA Expansin-A2 precursor (OsEXPA2) (Alpha-expansin-2) (OsEXP2) (OsaEXPa1.23) (RiExB) (RiExC) - Oryza sativa (Rice)moderately similar to ( 377) loc_os01g60770 12001.m12205 protein alpha-expansin…	-2.5393
10.7	cell wall.modification	potri.001g071000	highly similar to ( 501) AT5G13870 | Symbols: EXGT-A4 | EXGT-A4 (ENDOXYLOGLUCAN TRANSFERASE A4); hydrolase, acting on glycosyl bonds / hydrolase, hydrolyzing O-glycosyl compounds / xyloglucan:xyloglucosyl transferase | chr5:4475089-4476217 REVERSEhighly similar to ( 518) XTHB_PHAAN Probable xyloglucan endotransglucosylase/hydrolase protein B precursor (EC 2.4.1.207) (VaXTH2) - Phaseolus angularis…	-2.43454
10.7	cell wall.modification	potri.004g021000	moderately similar to ( 473) AT1G11545 | Symbols: | xyloglucan:xyloglucosyl transferase, putative / xyloglucan endotransglycosylase, putative / endo-xyloglucan transferase, putative | chr1:3878689-3880286 REVERSEmoderately similar to ( 275) XTH_TOBAC Probable xyloglucan endotransglucosylase/hydrolase protein precursor (EC 2.4.1.207) - Nicotiana tabacum (Common tobacco)moderately similar to ( 359)…	-3.13001
10.7	cell wall.modification	potri.009g031800	moderately similar to ( 377) AT2G39700 | Symbols: ATEXPA4, ATEXP4, ATHEXP ALPHA 1.6 | ATEXPA4 (ARABIDOPSIS THALIANA EXPANSIN A4) | chr2:16544246-16545434 REVERSEmoderately similar to ( 352) EXPA7_ORYSA Expansin-A7 precursor (OsEXPA7) (Alpha-expansin-7) (OsEXP7) (OsaEXPa1.26) - Oryza sativa (Rice)moderately similar to ( 352) loc_os03g60720 12003.m10961 protein alpha-expansin 6 precursor, putative,…	-1.31423
10.7	cell wall.modification	potri.018g094800	moderately similar to ( 405) AT5G57550 | Symbols: XTR3 | XTR3 (XYLOGLUCAN ENDOTRANSGLYCOSYLASE 3); hydrolase, acting on glycosyl bonds / xyloglucan:xyloglucosyl transferase | chr5:23305055-23306384 REVERSEmoderately similar to ( 360) BRU1_SOYBN Brassinosteroid-regulated protein BRU1 precursor - Glycine max (Soybean)moderately similar to ( 375) loc_os06g48200 12006.m09346 protein xyloglucan endotr…	8.44491
10.7	cell wall.modification	potri.018g094900	moderately similar to ( 402) AT4G25810 | Symbols: XTR6, XTH23 | XTR6 (XYLOGLUCAN ENDOTRANSGLYCOSYLASE 6); hydrolase, acting on glycosyl bonds / hydrolase, hydrolyzing O-glycosyl compounds / xyloglucan:xyloglucosyl transferase | chr4:13128694-13129715 FORWARDmoderately similar to ( 360) BRU1_SOYBN Brassinosteroid-regulated protein BRU1 precursor - Glycine max (Soybean)moderately similar to ( 377) …	-1.15025
10.7	cell wall.modification	potri.008g138400	moderately similar to ( 344) AT1G14720 | Symbols: XTR2, EXGT-A2, ATXTH28 | XTR2 (XYLOGLUCAN ENDOTRANSGLYCOSYLASE RELATED 2); hydrolase, acting on glycosyl bonds / xyloglucan:xyloglucosyl transferase | chr1:5066806-5068466 REVERSEweakly similar to ( 147) XTHB_PHAAN Probable xyloglucan endotransglucosylase/hydrolase protein B precursor (EC 2.4.1.207) (VaXTH2) - Phaseolus angularis (Adzuki bean) (Vi…	-1.91587
10.7	cell wall.modification	potri.014g115000	moderately similar to ( 363) AT1G10550 | Symbols: XTH33, XET | XTH33; hydrolase, acting on glycosyl bonds / hydrolase, hydrolyzing O-glycosyl compounds / xyloglucan:xyloglucosyl transferase | chr1:3479257-3480957 REVERSEweakly similar to ( 176) XTH_TOBAC Probable xyloglucan endotransglucosylase/hydrolase protein precursor (EC 2.4.1.207) - Nicotiana tabacum (Common tobacco)moderately similar to ( …	-3.52549
10.7	cell wall.modification	potri.006g252200	very weakly similar to (90.1) AT2G18660 | Symbols: EXLB3 | EXLB3 (EXPANSIN-LIKE B3 PRECURSOR) | chr2:8091032-8091644 REVERSEvery weakly similar to (81.6) loc_os09g29690 12009.m06120 protein blight-associated protein p12 precursor, putative, expressed no original description	2.53227
10.7	cell wall.modification	potri.004g080200	moderately similar to ( 411) AT3G03220 | Symbols: ATEXPA13, EXP13, ATEXP13, ATHEXP ALPHA 1.22 | ATEXPA13 (ARABIDOPSIS THALIANA EXPANSIN A13) | chr3:742655-743975 REVERSEmoderately similar to ( 334) EXP10_ORYSA Expansin-A10 precursor (OsEXPA10) (Alpha-expansin-10) (OsEXP10) (OsaEXPa1.28) - Oryza sativa (Rice)moderately similar to ( 334) loc_os04g49410 12004.m09875 protein alpha-expansin 13 precurs…	-1.10102
10.7	cell wall.modification	potri.003g097300	moderately similar to ( 363) AT1G32170 | Symbols: XTR4, XTH30 | XTR4 (XYLOGLUCAN ENDOTRANSGLYCOSYLASE 4); hydrolase, acting on glycosyl bonds / hydrolase, hydrolyzing O-glycosyl compounds / xyloglucan:xyloglucosyl transferase | chr1:11575434-11577776 FORWARDweakly similar to ( 161) XTH_TOBAC Probable xyloglucan endotransglucosylase/hydrolase protein precursor (EC 2.4.1.207) - Nicotiana tabacum (C…	1.67864
10.7	cell wall.modification	potri.001g240900	moderately similar to ( 431) AT2G39700 | Symbols: ATEXPA4, ATEXP4, ATHEXP ALPHA 1.6 | ATEXPA4 (ARABIDOPSIS THALIANA EXPANSIN A4) | chr2:16544246-16545434 REVERSEmoderately similar to ( 405) EXPA7_ORYSA Expansin-A7 precursor (OsEXPA7) (Alpha-expansin-7) (OsEXP7) (OsaEXPa1.26) - Oryza sativa (Rice)moderately similar to ( 405) loc_os03g60720 12003.m10961 protein alpha-expansin 6 precursor, putative,…	-1.5776
10.7	cell wall.modification	potri.018g095200	moderately similar to ( 405) AT4G25810 | Symbols: XTR6, XTH23 | XTR6 (XYLOGLUCAN ENDOTRANSGLYCOSYLASE 6); hydrolase, acting on glycosyl bonds / hydrolase, hydrolyzing O-glycosyl compounds / xyloglucan:xyloglucosyl transferase | chr4:13128694-13129715 FORWARDmoderately similar to ( 371) BRU1_SOYBN Brassinosteroid-regulated protein BRU1 precursor - Glycine max (Soybean)moderately similar to ( 377) …	1.80149
10.7	cell wall.modification	potri.008g057100	moderately similar to ( 441) AT2G39700 | Symbols: ATEXPA4, ATEXP4, ATHEXP ALPHA 1.6 | ATEXPA4 (ARABIDOPSIS THALIANA EXPANSIN A4) | chr2:16544246-16545434 REVERSEmoderately similar to ( 410) EXPA7_ORYSA Expansin-A7 precursor (OsEXPA7) (Alpha-expansin-7) (OsEXP7) (OsaEXPa1.26) - Oryza sativa (Rice)moderately similar to ( 410) loc_os03g60720 12003.m10961 protein alpha-expansin 6 precursor, putative,…	-1.80233
10.7	cell wall.modification	potri.010g202500	moderately similar to ( 459) AT2G39700 | Symbols: ATEXPA4, ATEXP4, ATHEXP ALPHA 1.6 | ATEXPA4 (ARABIDOPSIS THALIANA EXPANSIN A4) | chr2:16544246-16545434 REVERSEmoderately similar to ( 414) EXPA7_ORYSA Expansin-A7 precursor (OsEXPA7) (Alpha-expansin-7) (OsEXP7) (OsaEXPa1.26) - Oryza sativa (Rice)moderately similar to ( 414) loc_os03g60720 12003.m10961 protein alpha-expansin 6 precursor, putative,…	-1.43355
10.7	cell wall.modification	potri.003g159700	moderately similar to ( 394) AT5G13870 | Symbols: EXGT-A4 | EXGT-A4 (ENDOXYLOGLUCAN TRANSFERASE A4); hydrolase, acting on glycosyl bonds / hydrolase, hydrolyzing O-glycosyl compounds / xyloglucan:xyloglucosyl transferase | chr5:4475089-4476217 REVERSEmoderately similar to ( 397) XTHB_PHAAN Probable xyloglucan endotransglucosylase/hydrolase protein B precursor (EC 2.4.1.207) (VaXTH2) - Phaseolus a…	-2.58505
10.7	cell wall.modification	potri.006g086100	moderately similar to ( 421) AT2G37640 | Symbols: ATEXPA3, ATEXP3, ATHEXP ALPHA 1.9, EXP3 | EXP3 | chr2:15788077-15789812 REVERSEmoderately similar to ( 390) EXPA7_ORYSA Expansin-A7 precursor (OsEXPA7) (Alpha-expansin-7) (OsEXP7) (OsaEXPa1.26) - Oryza sativa (Rice)moderately similar to ( 390) loc_os03g60720 12003.m10961 protein alpha-expansin 6 precursor, putative, expressedPollen_allerg_1 DPBB_1…	-3.3551
10.7	cell wall.modification	potri.003g083200	moderately similar to ( 279) AT4G17030 | Symbols: ATEXLB1, EXPR, AT-EXPR, ATEXPR1, ATHEXP BETA 3.1 | ATEXLB1 (ARABIDOPSIS THALIANA EXPANSIN-LIKE B1) | chr4:9581817-9583181 REVERSEweakly similar to ( 185) EXLB1_ORYSA Expansin-like B1 precursor (OsEXLB1) (Expensin-related 1) (OsEXPR1) (OsaEXPb3.1) - Oryza sativa (Rice)weakly similar to ( 185) loc_os07g31390 12007.m07408 protein expansin-related pro…	-1.15847
10.7	cell wall.modification	potri.013g154700	moderately similar to ( 331) AT2G40610 | Symbols: ATEXPA8, EXP8, ATEXP8, ATHEXP ALPHA 1.11 | ATEXPA8 (ARABIDOPSIS THALIANA EXPANSIN A8) | chr2:16949121-16950472 REVERSEmoderately similar to ( 324) EXPA2_ORYSA Expansin-A2 precursor (OsEXPA2) (Alpha-expansin-2) (OsEXP2) (OsaEXPa1.23) (RiExB) (RiExC) - Oryza sativa (Rice)moderately similar to ( 324) loc_os01g60770 12001.m12205 protein alpha-expansin…	-4.76757
10.7	cell wall.modification	potri.009g169500	moderately similar to ( 285) AT4G38210 | Symbols: ATEXPA20, EXP20, ATEXP20, ATHEXP ALPHA 1.23 | ATEXPA20 (ARABIDOPSIS THALIANA EXPANSIN A20) | chr4:17922975-17923821 REVERSEmoderately similar to ( 272) EXP16_ORYSA Expansin-A16 precursor (OsEXPA16) (Alpha-expansin-16) (OsEXP16) (OsaEXPa1.27) - Oryza sativa (Rice)moderately similar to ( 272) loc_os06g41700 12006.m08702 protein alpha-expansin 20 pre…	-1.71118
10.7	cell wall.modification	potri.008g088300	moderately similar to ( 308) AT1G69530 | Symbols: ATEXPA1, EXP1, AT-EXP1, ATEXP1, ATHEXP ALPHA 1.2 | ATEXPA1 (ARABIDOPSIS THALIANA EXPANSIN A1) | chr1:26142034-26143200 FORWARDmoderately similar to ( 271) EXPA4_ORYSA Expansin-A4 precursor (OsEXPA4) (Alpha-expansin-4) (OsEXP4) (OsaEXPa1.22) - Oryza sativa (Rice)moderately similar to ( 271) loc_os05g39990 12005.m08176 protein alpha-expansin 1 precu…	-1.57994
10.7	cell wall.modification	potri.002g060500	moderately similar to ( 411) AT4G14130 | Symbols: XTR7 | XTR7 (XYLOGLUCAN ENDOTRANSGLYCOSYLASE 7); hydrolase, acting on glycosyl bonds / hydrolase, hydrolyzing O-glycosyl compounds / xyloglucan:xyloglucosyl transferase | chr4:8137161-8138196 REVERSEmoderately similar to ( 404) BRU1_SOYBN Brassinosteroid-regulated protein BRU1 precursor - Glycine max (Soybean)moderately similar to ( 371) loc_os06g…	1.66644
10.7	cell wall.modification	potri.017g140000	moderately similar to ( 403) AT3G03220 | Symbols: ATEXPA13, EXP13, ATEXP13, ATHEXP ALPHA 1.22 | ATEXPA13 (ARABIDOPSIS THALIANA EXPANSIN A13) | chr3:742655-743975 REVERSEmoderately similar to ( 333) EXP10_ORYSA Expansin-A10 precursor (OsEXPA10) (Alpha-expansin-10) (OsEXP10) (OsaEXPa1.28) - Oryza sativa (Rice)moderately similar to ( 333) loc_os04g49410 12004.m09875 protein alpha-expansin 13 precurs…	-1.51854
10.7	cell wall.modification	potri.002g184700	moderately similar to ( 379) AT4G01630 | Symbols: ATEXPA17, ATEXP17, ATHEXP ALPHA 1.13 | ATEXPA17 (ARABIDOPSIS THALIANA EXPANSIN A17) | chr4:700653-701527 FORWARDmoderately similar to ( 310) EXP22_ORYSA Expansin-A22 precursor (OsEXPA22) (Alpha-expansin-22) (OsEXP22) (OsaEXPa1.9) - Oryza sativa (Rice)moderately similar to ( 310) loc_os02g16850 12002.m06928 protein alpha-expansin 3 precursor, putat…	-2.19661
10.7	cell wall.modification	potri.014g140300	highly similar to ( 526) AT5G13870 | Symbols: EXGT-A4 | EXGT-A4 (ENDOXYLOGLUCAN TRANSFERASE A4); hydrolase, acting on glycosyl bonds / hydrolase, hydrolyzing O-glycosyl compounds / xyloglucan:xyloglucosyl transferase | chr5:4475089-4476217 REVERSEhighly similar to ( 513) XTHA_PHAAN Xyloglucan endotransglucosylase/hydrolase protein A precursor (EC 2.4.1.207) (VaXTH1) - Phaseolus angularis (Adzuki …	-3.66389
10.7	cell wall.modification	potri.002g017900	moderately similar to ( 388) AT1G20190 | Symbols: ATEXPA11, EXP11, ATEXP11, ATHEXP ALPHA 1.14 | ATEXPA11 (ARABIDOPSIS THALIANA EXPANSIN 11) | chr1:6998762-6999710 REVERSEmoderately similar to ( 372) EXPA1_ORYSA Expansin-A1 precursor (OsEXPA1) (Alpha-expansin-1) (OsEXP1) (OsaEXPa1.16) (RiExA) - Oryza sativa (Rice)moderately similar to ( 372) loc_os04g15840 12004.m06765 protein alpha-expansin 1 pre…	-3.17767
10.7	cell wall.modification	potri.001g001100	moderately similar to ( 345) AT2G03090 | Symbols: ATEXPA15, EXP15, ATEXP15, ATHEXP ALPHA 1.3 | ATEXPA15 (ARABIDOPSIS THALIANA EXPANSIN A15) | chr2:917361-918554 REVERSEmoderately similar to ( 311) EXPA5_ORYSA Expansin-A5 precursor (OsEXPA5) (Alpha-expansin-5) (OsEXP5) (OsaEXPa1.20) - Oryza sativa (Rice)moderately similar to ( 311) loc_os02g51040 12002.m10138 protein alpha-expansin 15 precursor, p…	-3.05726
10.7	cell wall.modification	potri.011g025800	moderately similar to ( 428) AT1G11545 | Symbols: | xyloglucan:xyloglucosyl transferase, putative / xyloglucan endotransglycosylase, putative / endo-xyloglucan transferase, putative | chr1:3878689-3880286 REVERSEmoderately similar to ( 249) XTH_TOBAC Probable xyloglucan endotransglucosylase/hydrolase protein precursor (EC 2.4.1.207) - Nicotiana tabacum (Common tobacco)moderately similar to ( 322)…	-8.78815
10.7	cell wall.modification	potri.014g146100	moderately similar to ( 447) AT3G23730 | Symbols: | xyloglucan:xyloglucosyl transferase, putative / xyloglucan endotransglycosylase, putative / endo-xyloglucan transferase, putative | chr3:8550222-8551248 FORWARDmoderately similar to ( 460) BRU1_SOYBN Brassinosteroid-regulated protein BRU1 precursor - Glycine max (Soybean)moderately similar to ( 387) loc_os06g48200 12006.m09346 protein xyloglucan…	-1.35095
10.7	cell wall.modification	potri.013g060800	moderately similar to ( 341) AT2G03090 | Symbols: ATEXPA15, EXP15, ATEXP15, ATHEXP ALPHA 1.3 | ATEXPA15 (ARABIDOPSIS THALIANA EXPANSIN A15) | chr2:917361-918554 REVERSEmoderately similar to ( 313) EXPA4_ORYSA Expansin-A4 precursor (OsEXPA4) (Alpha-expansin-4) (OsEXP4) (OsaEXPa1.22) - Oryza sativa (Rice)moderately similar to ( 313) loc_os05g39990 12005.m08176 protein alpha-expansin 1 precursor, pu…	-1.55766
10.7	cell wall.modification	potri.t180200	moderately similar to ( 335) AT4G14130 | Symbols: XTR7 | XTR7 (XYLOGLUCAN ENDOTRANSGLYCOSYLASE 7); hydrolase, acting on glycosyl bonds / hydrolase, hydrolyzing O-glycosyl compounds / xyloglucan:xyloglucosyl transferase | chr4:8137161-8138196 REVERSEmoderately similar to ( 344) BRU1_SOYBN Brassinosteroid-regulated protein BRU1 precursor - Glycine max (Soybean)moderately similar to ( 315) loc_os06g…	8.17124
10.7	cell wall.modification	potri.006g122900	moderately similar to ( 454) AT2G36870 | Symbols: | xyloglucan:xyloglucosyl transferase, putative / xyloglucan endotransglycosylase, putative / endo-xyloglucan transferase, putative | chr2:15472869-15474630 REVERSEweakly similar to ( 192) XTH_TOBAC Probable xyloglucan endotransglucosylase/hydrolase protein precursor (EC 2.4.1.207) - Nicotiana tabacum (Common tobacco)moderately similar to ( 353) l…	-1.07924
10.7	cell wall.modification	potri.004g181700	moderately similar to ( 347) AT4G38400 | Symbols: ATEXLA2, EXPL2, ATEXPL2, ATHEXP BETA 2.2 | ATEXLA2 (ARABIDOPSIS THALIANA EXPANSIN-LIKE A2) | chr4:17978675-17979665 REVERSEmoderately similar to ( 291) EXLA1_ORYSA Expansin-like A1 precursor (OsEXLA1) (OsEXPL1) (OsaEXPb2.1) - Oryza sativa (Rice)moderately similar to ( 291) loc_os03g04020 12003.m101177 protein expansin-like 3 precursor, putative, e…	-1.74376
10.7	cell wall.modification	potri.001g147200	weakly similar to ( 182) AT4G17030 | Symbols: ATEXLB1, EXPR, AT-EXPR, ATEXPR1, ATHEXP BETA 3.1 | ATEXLB1 (ARABIDOPSIS THALIANA EXPANSIN-LIKE B1) | chr4:9581817-9583181 REVERSEmoderately similar to ( 309) EXLB1_ORYSA Expansin-like B1 precursor (OsEXLB1) (Expensin-related 1) (OsEXPR1) (OsaEXPb3.1) - Oryza sativa (Rice)moderately similar to ( 309) loc_os07g31390 12007.m07408 protein expansin-related…	1.81238
10.7	cell wall.modification	potri.005g201200	moderately similar to ( 399) AT4G14130 | Symbols: XTR7 | XTR7 (XYLOGLUCAN ENDOTRANSGLYCOSYLASE 7); hydrolase, acting on glycosyl bonds / hydrolase, hydrolyzing O-glycosyl compounds / xyloglucan:xyloglucosyl transferase | chr4:8137161-8138196 REVERSEmoderately similar to ( 409) BRU1_SOYBN Brassinosteroid-regulated protein BRU1 precursor - Glycine max (Soybean)moderately similar to ( 368) loc_os06g…	1.52955
10.8.1	cell wall.pectin*esterases.PME	potri.014g127000	highly similar to ( 679) AT1G02810 | Symbols: | pectinesterase family protein | chr1:618284-620333 FORWARDmoderately similar to ( 385) PME2_CITSI Pectinesterase-2 precursor (EC 3.1.1.11) (Pectin methylesterase) (PE) - Citrus sinensis (Sweet orange)highly similar to ( 579) loc_os01g20980 12001.m08582 protein pectinesterase-1 precursor, putative, expressedPectinesterase PemB no original description	-1.71872
10.8.1	cell wall.pectin*esterases.PME	potri.001g162400	highly similar to ( 749) AT3G14310 | Symbols: ATPME3 | ATPME3; pectinesterase | chr3:4772214-4775095 REVERSEhighly similar to ( 815) PME3_CITSI Pectinesterase-3 precursor (EC 3.1.1.11) (Pectin methylesterase 3) (PE 3) - Citrus sinensis (Sweet orange)highly similar to ( 511) loc_os07g47830 12007.m08998 protein pectinesterase-1 precursor, putative, expressedPectinesterase PemB PMEI PRK10531 no orig…	-2.79571
10.8.1	cell wall.pectin*esterases.PME	potri.006g134600	highly similar to ( 662) AT2G26440 | Symbols: | pectinesterase family protein | chr2:11247407-11249407 FORWARDmoderately similar to ( 400) PME_PRUPE Pectinesterase PPE8B precursor (EC 3.1.1.11) (Pectin methylesterase) (PE) - Prunus persica (Peach)moderately similar to ( 411) loc_os07g47830 12007.m08998 protein pectinesterase-1 precursor, putative, expressedPectinesterase PemB PMEI no original des…	-1.59352
10.8.1	cell wall.pectin*esterases.PME	potri.014g149700	highly similar to ( 528) AT3G59010 | Symbols: | pectinesterase family protein | chr3:21803015-21805098 REVERSEmoderately similar to ( 408) PME2_CITSI Pectinesterase-2 precursor (EC 3.1.1.11) (Pectin methylesterase) (PE) - Citrus sinensis (Sweet orange)moderately similar to ( 406) loc_os02g54190 12002.m10448 protein pectinesterase-2 precursor, putative, expressedPectinesterase PemB PRK10531 no ori…	5.93801
10.8.1	cell wall.pectin*esterases.PME	potri.012g126900	highly similar to ( 630) AT3G47400 | Symbols: | pectinesterase family protein | chr3:17465629-17467888 FORWARDhighly similar to ( 506) PME2_CITSI Pectinesterase-2 precursor (EC 3.1.1.11) (Pectin methylesterase) (PE) - Citrus sinensis (Sweet orange)moderately similar to ( 365) loc_os01g57854 12001.m11933 protein pectinesterase-1 precursor, putative, expressedPectinesterase PemB PMEI no original de…	-2.67305
10.8.1	cell wall.pectin*esterases.PME	potri.002g202500	moderately similar to ( 471) AT4G02320 | Symbols: | pectinesterase family protein | chr4:1022725-1026118 REVERSEmoderately similar to ( 435) PME3_CITSI Pectinesterase-3 precursor (EC 3.1.1.11) (Pectin methylesterase 3) (PE 3) - Citrus sinensis (Sweet orange)highly similar to ( 516) loc_os07g47830 12007.m08998 protein pectinesterase-1 precursor, putative, expressedPectinesterase PMEI no original d…	-1.66674
10.8.1	cell wall.pectin*esterases.PME	potri.011g135000	highly similar to ( 544) AT1G11580 | Symbols: ATPMEPCRA, PMEPCRA | PMEPCRA (METHYLESTERASE PCR A); enzyme inhibitor/ pectinesterase | chr1:3888730-3890649 FORWARDmoderately similar to ( 420) PME_PRUPE Pectinesterase PPE8B precursor (EC 3.1.1.11) (Pectin methylesterase) (PE) - Prunus persica (Peach)highly similar to ( 514) loc_os01g57854 12001.m11933 protein pectinesterase-1 precursor, putative, e…	-2.56151
10.8.1	cell wall.pectin*esterases.PME	potri.007g015700	moderately similar to ( 474) AT5G19730 | Symbols: | pectinesterase family protein | chr5:6670562-6673202 FORWARDweakly similar to ( 180) PME3_CITSI Pectinesterase-3 precursor (EC 3.1.1.11) (Pectin methylesterase 3) (PE 3) - Citrus sinensis (Sweet orange)moderately similar to ( 474) loc_os01g53990 12001.m42718 protein pectinesterase-2 precursor, putative, expressedPectinesterase PemB PRK10531 no o…	-3.80233
10.8.1	cell wall.pectin*esterases.PME	potri.015g127800	highly similar to ( 639) AT3G47400 | Symbols: | pectinesterase family protein | chr3:17465629-17467888 FORWARDhighly similar to ( 531) PME2_CITSI Pectinesterase-2 precursor (EC 3.1.1.11) (Pectin methylesterase) (PE) - Citrus sinensis (Sweet orange)moderately similar to ( 384) loc_os01g57854 12001.m11933 protein pectinesterase-1 precursor, putative, expressedPectinesterase PemB PMEI no original de…	-2.23783
10.8.1	cell wall.pectin*esterases.PME	potri.008g011100	highly similar to ( 744) AT3G10720 | Symbols: | pectinesterase, putative | chr3:3354639-3357581 REVERSEmoderately similar to ( 389) PME_PRUPE Pectinesterase PPE8B precursor (EC 3.1.1.11) (Pectin methylesterase) (PE) - Prunus persica (Peach)highly similar to ( 515) loc_os01g20980 12001.m08582 protein pectinesterase-1 precursor, putative, expressedPectinesterase PemB PMEI no original description	-3.44838
10.8.1	cell wall.pectin*esterases.PME	potri.014g117100	moderately similar to ( 319) AT5G19730 | Symbols: | pectinesterase family protein | chr5:6670562-6673202 FORWARDweakly similar to ( 196) PME3_CITSI Pectinesterase-3 precursor (EC 3.1.1.11) (Pectin methylesterase 3) (PE 3) - Citrus sinensis (Sweet orange)moderately similar to ( 358) loc_os12g37660 12012.m07551 protein pectinesterase precursor, putative, expressedPectinesterase PemB PRK10531 no ori…	-4.42124
10.8.1	cell wall.pectin*esterases.PME	potri.010g247700	highly similar to ( 741) AT3G10720 | Symbols: | pectinesterase, putative | chr3:3354639-3357581 REVERSEmoderately similar to ( 378) PME_PRUPE Pectinesterase PPE8B precursor (EC 3.1.1.11) (Pectin methylesterase) (PE) - Prunus persica (Peach)highly similar to ( 506) loc_os01g20980 12001.m08582 protein pectinesterase-1 precursor, putative, expressedPectinesterase PemB PMEI no original description	-4.67102
10.8.1	cell wall.pectin*esterases.PME	potri.002g145500	highly similar to ( 655) AT2G45220 | Symbols: | pectinesterase family protein | chr2:18644281-18646394 REVERSEhighly similar to ( 718) PME2_CITSI Pectinesterase-2 precursor (EC 3.1.1.11) (Pectin methylesterase) (PE) - Citrus sinensis (Sweet orange)moderately similar to ( 422) loc_os01g21034 12001.m42984 protein pectinesterase-2 precursor, putative, expressedPectinesterase PemB PMEI PRK10531 no or…	2.01448
10.8.1	cell wall.pectin*esterases.PME	potri.013g013200	highly similar to ( 698) AT3G05620 | Symbols: | pectinesterase family protein | chr3:1629658-1631766 REVERSEmoderately similar to ( 487) PME_PRUPE Pectinesterase PPE8B precursor (EC 3.1.1.11) (Pectin methylesterase) (PE) - Prunus persica (Peach)moderately similar to ( 483) loc_os01g15039 12001.m08104 protein pectinesterase PPE8B precursor, putative, expressedPectinesterase PemB PMEI no original d…	-2.94917
10.8.1	cell wall.pectin*esterases.PME	potri.006g134500	highly similar to ( 675) AT4G33220 | Symbols: PME44, ATPME44 | enzyme inhibitor/ pectinesterase | chr4:16022506-16026130 FORWARDhighly similar to ( 742) PME_PRUPE Pectinesterase PPE8B precursor (EC 3.1.1.11) (Pectin methylesterase) (PE) - Prunus persica (Peach)highly similar to ( 546) loc_os08g34900 12008.m07479 protein pectinesterase PPE8B precursor, putative, expressedPectinesterase PemB no ori…	-1.67817
10.8.2	cell wall.pectin*esterases.acetyl esterase	potri.005g001500	moderately similar to ( 485) AT3G05910 | Symbols: | pectinacetylesterase, putative | chr3:1764509-1767240 REVERSEmoderately similar to ( 425) loc_os07g44070 12007.m29010 protein carboxylic ester hydrolase, putative, expressedPAE no original description	-2.57732
10.8.2	cell wall.pectin*esterases.acetyl esterase	potri.003g046200	moderately similar to ( 484) AT4G19410 | Symbols: | pectinacetylesterase, putative | chr4:10582188-10584766 REVERSEmoderately similar to ( 447) loc_os04g51340 12004.m10030 protein pectinacetylesterase precursor, putative, expressedPAE no original description	-1.26063
10.8.2	cell wall.pectin*esterases.acetyl esterase	potri.013g000900	highly similar to ( 639) AT3G05910 | Symbols: | pectinacetylesterase, putative | chr3:1764509-1767240 REVERSEhighly similar to ( 578) loc_os07g44070 12007.m29010 protein carboxylic ester hydrolase, putative, expressedPAE no original description	-2.47141
11.1.1	lipid metabolism.FA synthesis and FA elongation.Acetyl CoA Carboxylation	potri.010g183200	weakly similar to ( 156) AT3G56130 | Symbols: | biotin/lipoyl attachment domain-containing protein | chr3:20827887-20829007 FORWARD no original description	-1.24459
11.1.1.2.1	lipid metabolism.FA synthesis and FA elongation.Acetyl CoA Carboxylation.heteromeric Complex.alpha Carboxyltransferase	potri.016g110500	highly similar to ( 810) AT2G38040 | Symbols: CAC3 | CAC3; acetyl-CoA carboxylase | chr2:15917612-15920749 FORWARDPRK05724 AccA PRK12319 ACCA no original description	-1.00044
11.1.1.2.1	lipid metabolism.FA synthesis and FA elongation.Acetyl CoA Carboxylation.heteromeric Complex.alpha Carboxyltransferase	potri.014g081000	highly similar to ( 636) AT2G38040 | Symbols: CAC3 | CAC3; acetyl-CoA carboxylase | chr2:15917612-15920749 FORWARDPRK05724 AccA PRK12319 ACCA no original description	1.96684
11.1.1.2.3	lipid metabolism.FA synthesis and FA elongation.Acetyl CoA Carboxylation.heteromeric Complex.Biotin Carboxyl Carrier Protein	potri.017g092500	very weakly similar to (93.2) AT5G16390 | Symbols: CAC1, CAC1A, BCCP, BCCP1, CAC1-A, BCCP-1 | CAC1 (CHLOROPLASTIC ACETYLCOENZYME A CARBOXYLASE 1); acetyl-CoA carboxylase/ biotin binding | chr5:5361554-5363020 REVERSE no original description	-1.65115
11.1.1.2.3	lipid metabolism.FA synthesis and FA elongation.Acetyl CoA Carboxylation.heteromeric Complex.Biotin Carboxyl Carrier Protein	potri.004g119000	weakly similar to ( 155) AT5G15530 | Symbols: BCCP2, CAC1-B | BCCP2 (BIOTIN CARBOXYL CARRIER PROTEIN 2); biotin binding | chr5:5038955-5040437 FORWARDweakly similar to ( 139) BCCP_SOYBN Biotin carboxyl carrier protein of acetyl-CoA carboxylase, chloroplast precursor (BCCP) - Glycine max (Soybean)PRK06302 AccB PRK09282 Biotin_lipoyl no original description	-1.41714
11.1.1.2.4	lipid metabolism.FA synthesis and FA elongation.Acetyl CoA Carboxylation.heteromeric Complex.Biotin Carboxylase	potri.018g146300	highly similar to ( 902) AT5G35360 | Symbols: CAC2 | CAC2; acetyl-CoA carboxylase/ biotin carboxylase | chr5:13584300-13587827 FORWARDmoderately similar to ( 431) MCCA_ORYSA Methylcrotonoyl-CoA carboxylase subunit alpha, mitochondrial precursor (EC 6.4.1.4) (3-methylcrotonyl-CoA carboxylase 1) (MCCase subunit alpha) (3-methylcrotonyl-CoA:carbon dioxide ligase subunit alpha) - Oryza sativa (Rice)m…	-1.86439
11.1.2	lipid metabolism.FA synthesis and FA elongation.Acetyl CoA Transacylase	potri.009g077800	highly similar to ( 508) AT2G30200 | Symbols: | binding / catalytic/ transferase | chr2:12883340-12885482 REVERSEmoderately similar to ( 481) loc_os03g18590 12003.m07281 protein malonyl CoA-acyl carrier protein transacylase, mitochondrial precursor, putative, expressedFabD COG3321 Acyl_transf_1 no original description	-2.15644
11.1.3	lipid metabolism.FA synthesis and FA elongation.ketoacyl ACP synthase	potri.004g131500	highly similar to ( 774) AT5G46290 | Symbols: KAS I | KAS I (3-KETOACYL-ACYL CARRIER PROTEIN SYNTHASE I); catalytic/ fatty-acid synthase | chr5:18774439-18776629 REVERSEhighly similar to ( 709) KASC1_HORVU 3-oxoacyl-[acyl-carrier-protein] synthase I, chloroplast precursor (EC 2.3.1.41) (Beta-ketoacyl-ACP synthase I) (KAS I) - Hordeum vulgare (Barley)highly similar to ( 724) loc_os06g09630 12006.m…	-1.3221
11.1.6	lipid metabolism.FA synthesis and FA elongation.enoyl ACP reductase	potri.003g212700	highly similar to ( 509) AT2G05990 | Symbols: MOD1, ENR1 | MOD1 (MOSAIC DEATH 1); enoyl-[acyl-carrier-protein] reductase (NADH)/ enoyl-[acyl-carrier-protein] reductase/ oxidoreductase | chr2:2322876-2324867 FORWARDmoderately similar to ( 489) FABI_BRANA Enoyl-[acyl-carrier-protein] reductase [NADH], chloroplast precursor (EC 1.3.1.9) (NADH-dependent enoyl-ACP reductase) - Brassica napus (Rape)mod…	-1.04875
11.1.6	lipid metabolism.FA synthesis and FA elongation.enoyl ACP reductase	potri.016g046700	moderately similar to ( 487) AT2G05990 | Symbols: MOD1, ENR1 | MOD1 (MOSAIC DEATH 1); enoyl-[acyl-carrier-protein] reductase (NADH)/ enoyl-[acyl-carrier-protein] reductase/ oxidoreductase | chr2:2322876-2324867 FORWARDmoderately similar to ( 471) FABI_BRANA Enoyl-[acyl-carrier-protein] reductase [NADH], chloroplast precursor (EC 1.3.1.9) (NADH-dependent enoyl-ACP reductase) - Brassica napus (Rape…	-1.84297
11.1.6	lipid metabolism.FA synthesis and FA elongation.enoyl ACP reductase	potri.t111000	moderately similar to ( 488) AT2G05990 | Symbols: MOD1, ENR1 | MOD1 (MOSAIC DEATH 1); enoyl-[acyl-carrier-protein] reductase (NADH)/ enoyl-[acyl-carrier-protein] reductase/ oxidoreductase | chr2:2322876-2324867 FORWARDmoderately similar to ( 472) FABI_BRANA Enoyl-[acyl-carrier-protein] reductase [NADH], chloroplast precursor (EC 1.3.1.9) (NADH-dependent enoyl-ACP reductase) - Brassica napus (Rape…	-1.8825
11.1.7	lipid metabolism.FA synthesis and FA elongation.ACP thioesterase	potri.002g245600	highly similar to ( 510) AT3G25110 | Symbols: AtFaTA | AtFaTA (Arabidopsis FatA acyl-ACP thioesterase); acyl carrier/ acyl-[acyl-carrier-protein] hydrolase | chr3:9146589-9148273 REVERSEmoderately similar to ( 256) FATB_GOSHI Myristoyl-acyl carrier protein thioesterase, chloroplast precursor (EC 3.1.2.-) (16:0-acyl-carrier protein thioesterase) (16:0-ACP thioesterase) (Acyl-[acyl-carrier-protein]…	-2.15783
11.1.8	lipid metabolism.FA synthesis and FA elongation.acyl coa ligase	potri.001g105900	highly similar to ( 574) AT3G48990 | Symbols: | AMP-dependent synthetase and ligase family protein | chr3:18159031-18161294 REVERSEweakly similar to ( 104) 4CL1_TOBAC 4-coumarate--CoA ligase 1 (EC 6.2.1.12) (4CL 1) (4-coumaroyl-CoA synthase 1) - Nicotiana tabacum (Common tobacco)moderately similar to ( 471) loc_os04g58710 12004.m35525 protein peroxisomal-coenzyme A synthetase, putative, expressed…	2.51855
11.1.8	lipid metabolism.FA synthesis and FA elongation.acyl coa ligase	potri.017g060100	nearly identical (1026) AT3G23790 | Symbols: | AMP-binding protein, putative | chr3:8575268-8581001 FORWARDvery weakly similar to (97.8) 4CL2_ORYSA 4-coumarate--CoA ligase 2 (EC 6.2.1.12) (4CL 2) (4-coumaroyl-CoA synthase 2) - Oryza sativa (Rice)highly similar to ( 939) loc_os03g62850 12003.m35526 protein acyl-CoA synthetase-like protein, putative, expressedFAA1 PRK09089 CaiC AMP-binding PRK06710…	-1.67305
11.1.8	lipid metabolism.FA synthesis and FA elongation.acyl coa ligase	potri.016g034800	highly similar to ( 692) AT1G66120 | Symbols: | acyl-activating enzyme 11 (AAE11) | chr1:24612640-24614690 FORWARDweakly similar to ( 174) 4CL2_ORYSA 4-coumarate--CoA ligase 2 (EC 6.2.1.12) (4CL 2) (4-coumaroyl-CoA synthase 2) - Oryza sativa (Rice)highly similar to ( 731) loc_os09g38350 12009.m06776 protein acyl-activating enzyme 11, putative, expressedPRK08162 CaiC PRK08316 PRK07771 PRK06219 PRK…	1.1419
11.1.8	lipid metabolism.FA synthesis and FA elongation.acyl coa ligase	potri.005g250700	highly similar to ( 674) AT1G20560 | Symbols: AAE1 | AAE1 (ACYL ACTIVATING ENZYME 1); AMP binding | chr1:7119927-7121363 REVERSEweakly similar to ( 111) 4CL1_ORYSA 4-coumarate--CoA ligase 1 (EC 6.2.1.12) (4CL 1) (4-coumaroyl-CoA synthase 1) - Oryza sativa (Rice)highly similar to ( 603) loc_os03g04120 12003.m05944 protein AMP binding protein, putative, expressedPRK08162 CaiC PRK07771 PRK07008 PRK0…	1.07061
11.1.8	lipid metabolism.FA synthesis and FA elongation.acyl coa ligase	potri.008g108000	highly similar to ( 800) AT3G16910 | Symbols: AAE7, ACN1 | AAE7 (ACYL-ACTIVATING ENZYME 7); AMP binding / acetate-CoA ligase | chr3:5773231-5775411 REVERSEweakly similar to ( 116) 4CL1_ORYSA 4-coumarate--CoA ligase 1 (EC 6.2.1.12) (4CL 1) (4-coumaroyl-CoA synthase 1) - Oryza sativa (Rice)highly similar to ( 799) loc_os03g19240 12003.m07341 protein AMP-binding protein, putative, expressedPRK08162 …	1.101
11.1.8	lipid metabolism.FA synthesis and FA elongation.acyl coa ligase	potri.001g321800	nearly identical (1003) AT3G23790 | Symbols: | AMP-binding protein, putative | chr3:8575268-8581001 FORWARDweakly similar to ( 101) 4CL1_ORYSA 4-coumarate--CoA ligase 1 (EC 6.2.1.12) (4CL 1) (4-coumaroyl-CoA synthase 1) - Oryza sativa (Rice)highly similar to ( 922) loc_os03g62850 12003.m35526 protein acyl-CoA synthetase-like protein, putative, expressedFAA1 AMP-binding CaiC PRK06087 PRK08751 PRK0…	-2.80233
11.1.8	lipid metabolism.FA synthesis and FA elongation.acyl coa ligase	potri.001g185500	highly similar to ( 718) AT3G16170 | Symbols: | acyl-activating enzyme 13 (AAE13) | chr3:5476490-5480128 FORWARDweakly similar to ( 115) 4CL2_ORYSA 4-coumarate--CoA ligase 2 (EC 6.2.1.12) (4CL 2) (4-coumaroyl-CoA synthase 2) - Oryza sativa (Rice)highly similar to ( 696) loc_os01g55590 12001.m150955 protein long-chain-fatty-acid-CoA ligase-like protein, putative, expressedCaiC PRK07514 PRK07787 AM…	-1.01383
11.1.8	lipid metabolism.FA synthesis and FA elongation.acyl coa ligase	potri.004g082000	highly similar to ( 731) AT1G65880 | Symbols: BZO1 | BZO1 (BENZOYLOXYGLUCOSINOLATE 1); benzoate-CoA ligase | chr1:24508633-24510737 REVERSEweakly similar to ( 167) 4CL2_ORYSA 4-coumarate--CoA ligase 2 (EC 6.2.1.12) (4CL 2) (4-coumaroyl-CoA synthase 2) - Oryza sativa (Rice)highly similar to ( 755) loc_os09g38350 12009.m06776 protein acyl-activating enzyme 11, putative, expressedPRK08162 CaiC PRK08…	-2.58642
11.1.8	lipid metabolism.FA synthesis and FA elongation.acyl coa ligase	potri.007g059300	highly similar to ( 536) AT1G20560 | Symbols: AAE1 | AAE1 (ACYL ACTIVATING ENZYME 1); AMP binding | chr1:7119927-7121363 REVERSEweakly similar to ( 125) 4CL1_ORYSA 4-coumarate--CoA ligase 1 (EC 6.2.1.12) (4CL 1) (4-coumaroyl-CoA synthase 1) - Oryza sativa (Rice)moderately similar to ( 493) loc_os03g04120 12003.m05944 protein AMP binding protein, putative, expressedPRK08162 CaiC AMP-binding PRK083…	2.49045
11.1.8	lipid metabolism.FA synthesis and FA elongation.acyl coa ligase	potri.019g067800	highly similar to ( 800) AT5G16370 | Symbols: AAE5 | AAE5 (ACYL ACTIVATING ENZYME 5); catalytic | chr5:5356823-5358481 REVERSEweakly similar to ( 157) 4CL1_PETCR 4-coumarate--CoA ligase 1 (EC 6.2.1.12) (4CL 1) (4-coumaroyl-CoA synthase 1) - Petroselinum crispum (Parsley) (Petroselinum hortense)highly similar to ( 739) loc_os04g57850 12004.m10669 protein AMP-binding protein, putative, expressedPRK…	1.69711
11.1.8	lipid metabolism.FA synthesis and FA elongation.acyl coa ligase	potri.004g000300	highly similar to ( 756) AT5G16340 | Symbols: | AMP-binding protein, putative | chr5:5349255-5350907 REVERSEweakly similar to ( 169) 4CL1_TOBAC 4-coumarate--CoA ligase 1 (EC 6.2.1.12) (4CL 1) (4-coumaroyl-CoA synthase 1) - Nicotiana tabacum (Common tobacco)highly similar to ( 731) loc_os04g57850 12004.m10669 protein AMP-binding protein, putative, expressedPRK08162 CaiC PRK06219 AMP-binding PRK083…	-1.49248
11.1.9	lipid metabolism.FA synthesis and FA elongation.long chain fatty acid CoA ligase	potri.005g177500	highly similar to ( 757) AT1G77590 | Symbols: LACS9 | LACS9 (LONG CHAIN ACYL-COA SYNTHETASE 9); long-chain-fatty-acid-CoA ligase | chr1:29148501-29151776 REVERSEvery weakly similar to (82.0) 4CL1_ORYSA 4-coumarate--CoA ligase 1 (EC 6.2.1.12) (4CL 1) (4-coumaroyl-CoA synthase 1) - Oryza sativa (Rice)highly similar to ( 713) loc_os12g07110 12012.m26736 protein acyl-CoA synthetase long-chain family …	2.25444
11.1.9	lipid metabolism.FA synthesis and FA elongation.long chain fatty acid CoA ligase	potri.003g139700	nearly identical (1018) AT4G23850 | Symbols: | long-chain-fatty-acid--CoA ligase / long-chain acyl-CoA synthetase | chr4:12403720-12408263 REVERSEweakly similar to ( 101) 4CL1_TOBAC 4-coumarate--CoA ligase 1 (EC 6.2.1.12) (4CL 1) (4-coumaroyl-CoA synthase 1) - Nicotiana tabacum (Common tobacco)highly similar to ( 977) loc_os01g46750 12001.m150876 protein ACS-like protein, putative, expressedFAA1 …	1.34312
11.1.10	lipid metabolism.FA synthesis and FA elongation.beta ketoacyl CoA synthase	potri.010g079500	highly similar to ( 756) AT2G26640 | Symbols: KCS11 | KCS11 (3-KETOACYL-COA SYNTHASE 11); acyltransferase/ catalytic/ transferase, transferring acyl groups other than amino-acyl groups | chr2:11330094-11331623 FORWARDhighly similar to ( 748) loc_os06g39750 12006.m091730 protein fatty acid elongase, putative, expressedFAE1_CUT1_RppA CHS_like BcsA FabH KAS_III init_cond_enzymes no original descript…	3.13431
11.1.10	lipid metabolism.FA synthesis and FA elongation.beta ketoacyl CoA synthase	potri.018g032200	highly similar to ( 872) AT2G26640 | Symbols: KCS11 | KCS11 (3-KETOACYL-COA SYNTHASE 11); acyltransferase/ catalytic/ transferase, transferring acyl groups other than amino-acyl groups | chr2:11330094-11331623 FORWARDhighly similar to ( 835) loc_os06g39750 12006.m091730 protein fatty acid elongase, putative, expressedFAE1_CUT1_RppA CHS_like BcsA FabH no original description	-1.35471
11.1.10	lipid metabolism.FA synthesis and FA elongation.beta ketoacyl CoA synthase	potri.010g080400	highly similar to ( 757) AT2G26640 | Symbols: KCS11 | KCS11 (3-KETOACYL-COA SYNTHASE 11); acyltransferase/ catalytic/ transferase, transferring acyl groups other than amino-acyl groups | chr2:11330094-11331623 FORWARDhighly similar to ( 747) loc_os06g39750 12006.m091730 protein fatty acid elongase, putative, expressedFAE1_CUT1_RppA CHS_like BcsA FabH KAS_III init_cond_enzymes no original descript…	2.03745
11.1.10	lipid metabolism.FA synthesis and FA elongation.beta ketoacyl CoA synthase	potri.006g249200	highly similar to ( 889) AT2G26640 | Symbols: KCS11 | KCS11 (3-KETOACYL-COA SYNTHASE 11); acyltransferase/ catalytic/ transferase, transferring acyl groups other than amino-acyl groups | chr2:11330094-11331623 FORWARDhighly similar to ( 843) loc_os05g49900 12005.m09060 protein fatty acid elongase, putative, expressedFAE1_CUT1_RppA CHS_like BcsA FabH KAS_III no original description	-2.28448
11.1.12	lipid metabolism.FA synthesis and FA elongation.ACP protein	potri.019g055300	weakly similar to ( 179) AT1G65290 | Symbols: mtACP2 | mtACP2 (mitochondrial acyl carrier protein 2); acyl carrier/ metal ion binding | chr1:24249088-24250366 REVERSEweakly similar to ( 148) loc_os03g22950 12003.m07693 protein acyl carrier protein, mitochondrial precursor, putative, expressedacpP acpP no original description	-1.80333
11.1.12	lipid metabolism.FA synthesis and FA elongation.ACP protein	potri.013g031300	weakly similar to ( 118) AT3G05020 | Symbols: ACP1, ACP | ACP1 (acyl carrier protein 1); acyl carrier | chr3:1391863-1392878 REVERSEweakly similar to ( 116) ACP2_HORVU Acyl carrier protein 2, chloroplast precursor (Acyl carrier protein II) (ACP II) - Hordeum vulgare (Barley)weakly similar to ( 117) loc_os12g34890 12012.m07282 protein acyl carrier protein 1, chloroplast precursor, putative, expres…	-1.271
11.1.12	lipid metabolism.FA synthesis and FA elongation.ACP protein	potri.015g104500	very weakly similar to (96.3) AT4G25050 | Symbols: ACP4 | ACP4 (acyl carrier protein 4); acyl carrier | chr4:12870178-12871024 FORWARDweakly similar to ( 105) ACP1_SPIOL Acyl carrier protein 1, chloroplast precursor (Acyl carrier protein I) (ACP I) - Spinacia oleracea (Spinach)weakly similar to ( 108) loc_os11g31900 12011.m28810 protein acyl carrier protein 2, chloroplast precursor, putative, exp…	9.76192
11.1.13	lipid metabolism.FA synthesis and FA elongation.acyl-CoA binding protein	potri.013g008200	weakly similar to ( 199) AT1G18610 | Symbols: | FUNCTIONS IN: molecular_function unknown; INVOLVED IN: biological_process unknown; LOCATED IN: cellular_component unknown; EXPRESSED IN: 24 plant structures; EXPRESSED DURING: 15 growth stages; CONTAINS InterPro DOMAIN/s: Galactose oxidase/kelch, beta-propeller (InterPro:IPR011043), Kelch repeat type 1 (InterPro:IPR006652), Kelch repeat type 2 (Inte…	-1.18342
11.1.13	lipid metabolism.FA synthesis and FA elongation.acyl-CoA binding protein	potri.013g018800	highly similar to ( 947) AT3G05420 | Symbols: ACBP4 | ACBP4 (ACYL-COA BINDING PROTEIN 4); acyl-CoA binding | chr3:1561880-1567047 FORWARDvery weakly similar to (84.3) DYHA_CHLRE Dynein alpha chain, flagellar outer arm (DHC alpha) - Chlamydomonas reinhardtiihighly similar to ( 759) loc_os03g61930 12003.m35507 protein acyl-CoA binding protein, putative, expressed no original description	-1.12504
11.1.13	lipid metabolism.FA synthesis and FA elongation.acyl-CoA binding protein	potri.003g103700	weakly similar to ( 108) AT1G31812 | Symbols: ACBP6, ACBP | ACBP6 (acyl-CoA-binding protein 6); acyl-CoA binding / phosphatidylcholine binding | chr1:11411132-11412099 REVERSEweakly similar to ( 137) ACBP_RICCO Acyl-CoA-binding protein (ACBP) - Ricinus communis (Castor bean)weakly similar to ( 138) loc_os03g37960 12003.m08899 protein acyl-CoA-binding protein, putativeACBP ACBP no original descrip…	-1.62269
11.1.15	lipid metabolism.FA synthesis and FA elongation.ACP desaturase	potri.010g179400	highly similar to ( 630) AT3G02630 | Symbols: | acyl-(acyl-carrier-protein) desaturase, putative / stearoyl-ACP desaturase, putative | chr3:562164-564524 FORWARDhighly similar to ( 653) STAD_SOYBN Acyl-[acyl-carrier-protein] desaturase, chloroplast precursor (EC 1.14.19.2) (Stearoyl-ACP desaturase) - Glycine max (Soybean)highly similar to ( 612) loc_os04g31070 12004.m08210 protein acyl-desaturase…	-1.15544
11.1.15	lipid metabolism.FA synthesis and FA elongation.ACP desaturase	potri.005g187600	highly similar to ( 606) AT1G43800 | Symbols: | acyl-(acyl-carrier-protein) desaturase, putative / stearoyl-ACP desaturase, putative | chr1:16577662-16579549 FORWARDhighly similar to ( 540) STAD_SOLTU Acyl-[acyl-carrier-protein] desaturase, chloroplast precursor (EC 1.14.19.2) (Stearoyl-ACP desaturase) - Solanum tuberosum (Potato)highly similar to ( 527) loc_os01g65830 12001.m12691 protein acyl-d…	-3.17555
11.1.31	lipid metabolism.FA synthesis and FA elongation.pyruvate DH	potri.017g076500	highly similar to ( 665) AT2G34590 | Symbols: | transketolase family protein | chr2:14568956-14570844 REVERSEmoderately similar to ( 418) ODPB_MESVI Pyruvate dehydrogenase E1 component subunit beta (EC 1.2.4.1) - Mesostigma viridehighly similar to ( 583) loc_os12g42230 12012.m08002 protein pyruvate dehydrogenase E1 component subunit beta, putative, expressedodpB AcoB PRK09212 PRK11892 Transket_py…	-1.05512
11.1.31	lipid metabolism.FA synthesis and FA elongation.pyruvate DH	potri.010g142100	highly similar to ( 861) AT4G16155 | Symbols: | dihydrolipoyl dehydrogenase | chr4:9153570-9157322 REVERSEmoderately similar to ( 231) DLDH_PEA Dihydrolipoyl dehydrogenase, mitochondrial precursor (EC 1.8.1.4) (Dihydrolipoamide dehydrogenase) (Pyruvate dehydrogenase complex E3 subunit) (PDC-E3) (E3) (Glycine cleavage system L protein) - Pisum sativum (Garden pea)highly similar to ( 813) loc_os01g…	-2.03723
11.2.2	lipid metabolism.FA desaturation.a hydroxylase	potri.011g162000	moderately similar to ( 361) AT2G34770 | Symbols: FAH1 | FAH1 (FATTY ACID HYDROXYLASE 1); catalytic/ fatty acid alpha-hydroxylase | chr2:14666776-14668061 FORWARDmoderately similar to ( 382) loc_os03g56820 12003.m101521 protein inositolphosphorylceramide-B C-26 hydroxylase, putative, expressed no original description	-3.0456
11.2.2	lipid metabolism.FA desaturation.a hydroxylase	potri.001g463800	moderately similar to ( 363) AT2G34770 | Symbols: FAH1 | FAH1 (FATTY ACID HYDROXYLASE 1); catalytic/ fatty acid alpha-hydroxylase | chr2:14666776-14668061 FORWARDmoderately similar to ( 387) loc_os03g56820 12003.m101521 protein inositolphosphorylceramide-B C-26 hydroxylase, putative, expressed no original description	-2.30786
11.2.3	lipid metabolism.FA desaturation.omega 3 desaturase	potri.010g187800	highly similar to ( 662) AT5G05580 | Symbols: FAD8 | FAD8 (FATTY ACID DESATURASE 8); omega-3 fatty acid desaturase | chr5:1664331-1666345 FORWARDhighly similar to ( 751) FAD3C_RICCO Omega-3 fatty acid desaturase, chloroplast precursor (EC 1.14.19.-) - Ricinus communis (Castor bean)highly similar to ( 579) loc_os03g18070 12003.m07232 protein omega-3 fatty acid desaturase, chloroplast precursor, pu…	-2.6347
11.2.3	lipid metabolism.FA desaturation.omega 3 desaturase	potri.006g192000	highly similar to ( 631) AT3G12120 | Symbols: FAD2 | FAD2 (FATTY ACID DESATURASE 2); delta12-fatty acid dehydrogenase/ omega-6 fatty acid desaturase | chr3:3860592-3861743 REVERSEhighly similar to ( 646) FD6E2_SOYBN Omega-6 fatty acid desaturase, endoplasmic reticulum isozyme 2 (EC 1.14.19.-) - Glycine max (Soybean)highly similar to ( 591) loc_os02g48560 12002.m100054 protein omega-6 fatty acid d…	-1.82202
11.2.3	lipid metabolism.FA desaturation.omega 3 desaturase	potri.016g117500	highly similar to ( 580) AT5G05580 | Symbols: FAD8 | FAD8 (FATTY ACID DESATURASE 8); omega-3 fatty acid desaturase | chr5:1664331-1666345 FORWARDhighly similar to ( 623) FAD3C_SOYBN Omega-3 fatty acid desaturase, chloroplast precursor (EC 1.14.19.-) - Glycine max (Soybean)highly similar to ( 569) loc_os03g18070 12003.m07232 protein omega-3 fatty acid desaturase, chloroplast precursor, putative, e…	-1.94917
11.2.3	lipid metabolism.FA desaturation.omega 3 desaturase	potri.001g252900	moderately similar to ( 453) AT5G05580 | Symbols: FAD8 | FAD8 (FATTY ACID DESATURASE 8); omega-3 fatty acid desaturase | chr5:1664331-1666345 FORWARDmoderately similar to ( 458) FAD3C_RICCO Omega-3 fatty acid desaturase, chloroplast precursor (EC 1.14.19.-) - Ricinus communis (Castor bean)moderately similar to ( 436) loc_os03g18070 12003.m07232 protein omega-3 fatty acid desaturase, chloroplast p…	-2.89948
11.2.4	lipid metabolism.FA desaturation.omega 6 desaturase	potri.006g192000	highly similar to ( 630) AT3G12120 | Symbols: FAD2 | FAD2 (FATTY ACID DESATURASE 2); delta12-fatty acid dehydrogenase/ omega-6 fatty acid desaturase | chr3:3860592-3861743 REVERSEhighly similar to ( 645) FD6E2_SOYBN Omega-6 fatty acid desaturase, endoplasmic reticulum isozyme 2 (EC 1.14.19.-) - Glycine max (Soybean)highly similar to ( 591) loc_os02g48560 12002.m100054 protein omega-6 fatty acid d…	-1.82202
11.3	lipid metabolism.Phospholipid synthesis	potri.015g039000	highly similar to ( 859) AT1G48600 | Symbols: | phosphoethanolamine N-methyltransferase 2, putative (NMT2) | chr1:17966448-17969077 FORWARDhighly similar to ( 850) PEAM1_ARATH Phosphoethanolamine N-methyltransferase 1 (EC 2.1.1.103) (PEAMT 1) (AtNMT1) - Arabidopsis thaliana (Mouse-ear cress)highly similar to ( 822) loc_os01g50030 12001.m11187 protein phosphoethanolamine N-methyltransferase, putat…	-1.99384
11.3	lipid metabolism.Phospholipid synthesis	potri.019g089700	moderately similar to ( 476) loc_os10g10180 12010.m065357 protein CMV 1a interacting protein 1, putative, expressedUbiE Methyltransf_11 ubiE no original description	4.48615
11.3	lipid metabolism.Phospholipid synthesis	potri.012g047300	moderately similar to ( 234) AT1G48600 | Symbols: | phosphoethanolamine N-methyltransferase 2, putative (NMT2) | chr1:17966448-17969077 FORWARDmoderately similar to ( 229) PEAM1_ARATH Phosphoethanolamine N-methyltransferase 1 (EC 2.1.1.103) (PEAMT 1) (AtNMT1) - Arabidopsis thaliana (Mouse-ear cress)moderately similar to ( 210) loc_os01g50030 12001.m11187 protein phosphoethanolamine N-methyltransf…	-2.80233
11.3	lipid metabolism.Phospholipid synthesis	potri.008g126100	highly similar to ( 622) AT1G15110 | Symbols: | phosphatidyl serine synthase family protein | chr1:5199594-5201988 FORWARDhighly similar to ( 553) loc_os05g48060 12005.m27956 protein phosphatidylserine synthase 2, putative, expressedPSS no original description	-1.48879
11.3	lipid metabolism.Phospholipid synthesis	potri.012g047400	highly similar to ( 807) AT1G48600 | Symbols: | phosphoethanolamine N-methyltransferase 2, putative (NMT2) | chr1:17966448-17969077 FORWARDhighly similar to ( 803) PEAM1_ARATH Phosphoethanolamine N-methyltransferase 1 (EC 2.1.1.103) (PEAMT 1) (AtNMT1) - Arabidopsis thaliana (Mouse-ear cress)highly similar to ( 778) loc_os01g50030 12001.m11187 protein phosphoethanolamine N-methyltransferase, putat…	-3.76365
11.3	lipid metabolism.Phospholipid synthesis	potri.001g259200	moderately similar to ( 494) AT1G51260 | Symbols: LPAT3 | LPAT3; 1-acylglycerol-3-phosphate O-acyltransferase | chr1:19003460-19005512 REVERSEmoderately similar to ( 484) LPAT2_BRANA 1-acyl-sn-glycerol-3-phosphate acyltransferase 2 (EC 2.3.1.51) (Lysophosphatidyl acyltransferase 2) - Brassica napus (Rape)moderately similar to ( 428) loc_os11g41900 12011.m08028 protein 1-acyl-sn-glycerol-3-phospha…	-2.14554
11.3	lipid metabolism.Phospholipid synthesis	potri.010g201200	highly similar to ( 706) AT3G11430 | Symbols: ATGPAT5, GPAT5 | GPAT5 (GLYCEROL-3-PHOSPHATE ACYLTRANSFERASE 5); 1-acylglycerol-3-phosphate O-acyltransferase/ acyltransferase/ organic anion transmembrane transporter | chr3:3595911-3597678 FORWARDhighly similar to ( 511) loc_os05g38350 12005.m08014 protein glycerol-3-phosphate acyltransferase 8, putative, expressed no original description	1.17008
11.3.1	lipid metabolism.Phospholipid synthesis.1-acylglycerol-3-phosphate O-acyltransferase	potri.014g040600	moderately similar to ( 483) AT1G75020 | Symbols: LPAT4 | LPAT4 (LYSOPHOSPHATIDYL ACYLTRANSFERASE 4); acyltransferase | chr1:28171779-28173357 FORWARDweakly similar to ( 168) LPAT2_BRAOL 1-acyl-sn-glycerol-3-phosphate acyltransferase 2 (EC 2.3.1.51) (Lysophosphatidyl acyltransferase 2) - Brassica oleracea (Wild cabbage)moderately similar to ( 444) loc_os01g57360 12001.m11887 protein 1-acyl-sn-gly…	1.48884
11.3.1	lipid metabolism.Phospholipid synthesis.1-acylglycerol-3-phosphate O-acyltransferase	potri.009g112300	moderately similar to ( 494) AT3G18850 | Symbols: LPAT5 | LPAT5; acyltransferase | chr3:6499529-6500840 REVERSEweakly similar to ( 170) LPAT2_BRAOL 1-acyl-sn-glycerol-3-phosphate acyltransferase 2 (EC 2.3.1.51) (Lysophosphatidyl acyltransferase 2) - Brassica oleracea (Wild cabbage)moderately similar to ( 469) loc_os01g57360 12001.m11887 protein 1-acyl-sn-glycerol-3-phosphate acyltransferase 4, pu…	-2.382
11.3.2	lipid metabolism.Phospholipid synthesis.choline kinase	potri.002g063700	moderately similar to ( 296) AT1G71697 | Symbols: ATCK1, CK | ATCK1 (CHOLINE KINASE 1); choline kinase | chr1:26971537-26973177 FORWARDmoderately similar to ( 289) loc_os05g45880 12005.m08713 protein ethanolamine kinase 1, putative, expressedCholine_kinase no original description	-1.07092
11.3.2	lipid metabolism.Phospholipid synthesis.choline kinase	potri.005g197500	moderately similar to ( 394) AT1G71697 | Symbols: ATCK1, CK | ATCK1 (CHOLINE KINASE 1); choline kinase | chr1:26971537-26973177 FORWARDmoderately similar to ( 377) loc_os01g51920 12001.m150435 protein choline/ethanolamine kinase, putative, expressedCholine_kinase no original description	-1.02007
11.3.2	lipid metabolism.Phospholipid synthesis.choline kinase	potri.006g120700	highly similar to ( 511) AT2G26830 | Symbols: emb1187 | emb1187 (embryo defective 1187); kinase/ phosphotransferase, alcohol group as acceptor | chr2:11443599-11446958 FORWARDhighly similar to ( 506) loc_os09g26700 12009.m22093 protein choline/ethanolamine kinase, putative, expressedCholine_kinase no original description	-1.08808
11.3.5	lipid metabolism.Phospholipid synthesis.diacylglycerol kinase	potri.018g096700	highly similar to ( 622) AT2G18730 | Symbols: ATDGK3, DGK3 | diacylglycerol kinase, putative | chr2:8118976-8121689 FORWARDhighly similar to ( 559) loc_os02g54650 12002.m10494 protein diacylglycerol kinase, putative, expressedDAGKc DAGKa DAGK_cat no original description	-1.13248
11.3.5	lipid metabolism.Phospholipid synthesis.diacylglycerol kinase	potri.013g148500	highly similar to ( 773) AT2G20900 | Symbols: DGK5, ATDGK5 | diacylglycerol kinase, putative | chr2:8989412-8992798 REVERSEhighly similar to ( 718) loc_os04g54200 12004.m10312 protein diacylglycerol kinase, putative, expressedDAGKa DAGK_acc DAGK_cat DAGKc no original description	-1.14459
11.3.5	lipid metabolism.Phospholipid synthesis.diacylglycerol kinase	potri.005g070900	highly similar to ( 778) AT5G63770 | Symbols: ATDGK2 | ATDGK2 (Diacylglycerol kinase 2); diacylglycerol kinase | chr5:25519755-25522404 FORWARDhighly similar to ( 670) loc_os12g12260 12012.m05200 protein diacylglycerol kinase 1, putative, expressedDAGKa DAGKc DAGK_acc DAGK_cat no original description	-2.12824
11.3.6	lipid metabolism.Phospholipid synthesis.choline-phosphate cytidylyltransferase	potri.016g017500	moderately similar to ( 397) AT2G32260 | Symbols: ATCCT1, CCT1 | cholinephosphate cytidylyltransferase, putative / phosphorylcholine transferase, putative / CTP:phosphocholine cytidylyltransferase, putative | chr2:13697645-13700241 FORWARDmoderately similar to ( 378) loc_os02g07720 12002.m100116 protein choline-phosphate cytidylyltransferase B, putative, expressedCCT cytidylyltransferase TagD ECT…	1.42536
11.3.6	lipid metabolism.Phospholipid synthesis.choline-phosphate cytidylyltransferase	potri.003g075000	moderately similar to ( 391) AT2G32260 | Symbols: ATCCT1, CCT1 | cholinephosphate cytidylyltransferase, putative / phosphorylcholine transferase, putative / CTP:phosphocholine cytidylyltransferase, putative | chr2:13697645-13700241 FORWARDmoderately similar to ( 402) loc_os02g07720 12002.m100116 protein choline-phosphate cytidylyltransferase B, putative, expressedCCT cytidylyltransferase ECT TagD…	2.63438
11.3.6	lipid metabolism.Phospholipid synthesis.choline-phosphate cytidylyltransferase	potri.006g006700	moderately similar to ( 416) AT2G32260 | Symbols: ATCCT1, CCT1 | cholinephosphate cytidylyltransferase, putative / phosphorylcholine transferase, putative / CTP:phosphocholine cytidylyltransferase, putative | chr2:13697645-13700241 FORWARDmoderately similar to ( 402) loc_os02g07720 12002.m100116 protein choline-phosphate cytidylyltransferase B, putative, expressedCCT cytidylyltransferase TagD ECT…	1.6495
11.3.8	lipid metabolism.Phospholipid synthesis.phosphatidylserine decarboxylase	potri.001g172400	highly similar to ( 886) AT5G57190 | Symbols: PSD2 | PSD2 (phosphatidylserine decarboxylase 2); phosphatidylserine decarboxylase | chr5:23171531-23175364 REVERSEhighly similar to ( 785) loc_os01g72940 12001.m13326 protein phosphatidylserine decarboxylase, putative, expressedPRK00882 PRK00723 Psd PS_Dcarbxylase PRK04599 PRK03140 PRK03481 PRK01734 psd PRK04722 PRK09629 PRK03934 no original descript…	1.39618
11.3.10	lipid metabolism.Phospholipid synthesis.(S)-coclaurine-N-methyltransferase	potri.018g060000	moderately similar to ( 434) AT4G33110 | Symbols: | coclaurine N-methyltransferase, putative | chr4:15972497-15974531 REVERSEmoderately similar to ( 359) loc_os06g37610 12006.m08296 protein cyclopropane-fatty-acyl-phospholipid synthase, putative, expressedCfa PRK11705 CMAS no original description	-1.76549
11.4	lipid metabolism.TAG synthesis	potri.006g147600	highly similar to ( 686) AT2G19450 | Symbols: TAG1, AS11, ABX45, DGAT1, RDS1, ATDGAT | TAG1 (TRIACYLGLYCEROL BIOSYNTHESIS DEFECT 1); diacylglycerol O-acyltransferase | chr2:8426436-8429455 FORWARDhighly similar to ( 610) loc_os05g10810 12005.m05551 protein diacylglycerol O-acyltransferase 1, putative, expressedARE1 MBOAT no original description	-1.30692
11.5.1	lipid metabolism.glyceral metabolism.glycerol kinase	potri.003g030900	highly similar to ( 822) AT1G80460 | Symbols: NHO1, GLI1 | NHO1 (nonhost resistance to P. s. phaseolicola 1); carbohydrate kinase/ glycerol kinase | chr1:30246960-30249055 REVERSEhighly similar to ( 775) loc_os04g55410 12004.m10433 protein glycerol kinase, putative, expressedglpK GlpK XylB FGGY_N FGGY_C PRK10331 AraB PRK10939 no original description	1.23854
11.5.2	lipid metabolism.glyceral metabolism.Glycerol-3-phosphate dehydrogenase (NAD+)	potri.017g070900	highly similar to ( 525) AT5G40610 | Symbols: | glycerol-3-phosphate dehydrogenase (NAD+) / GPDH | chr5:16265071-16267258 REVERSEmoderately similar to ( 498) loc_os01g74000 12001.m13427 protein glycerol-3-phosphate dehydrogenase, putative, expressedGpsA gpsA NAD_Gly3P_dh_N NAD_Gly3P_dh_C PRK12439 no original description	-8.16226
11.5.2	lipid metabolism.glyceral metabolism.Glycerol-3-phosphate dehydrogenase (NAD+)	potri.016g043400	highly similar to ( 820) AT2G41540 | Symbols: GPDHC1 | GPDHC1; NAD or NADH binding / glycerol-3-phosphate dehydrogenase (NAD+) | chr2:17326801-17328654 FORWARDhighly similar to ( 830) loc_os01g71280 12001.m13171 protein glycerol-3-phosphate dehydrogenase, putative, expressedGpsA NAD_Gly3P_dh_C gpsA no original description	-1.65794
11.6	lipid metabolism.lipid transfer proteins etc	potri.002g071100	weakly similar to ( 164) AT3G21260 | Symbols: | glycolipid transfer protein-related | chr3:7464132-7465785 REVERSEweakly similar to ( 149) loc_os04g35790 12004.m08668 protein expressed proteinGLTP no original description	1.84633
11.6	lipid metabolism.lipid transfer proteins etc	potri.016g135400	very weakly similar to (90.5) AT5G59320 | Symbols: LTP3 | LTP3 (LIPID TRANSFER PROTEIN 3); lipid binding | chr5:23929051-23929492 FORWARDvery weakly similar to (92.8) NLTP_MALDO Nonspecific lipid-transfer protein precursor (LTP) (Allergen Mal d 3) - Malus domestica (Apple) (Malus sylvestris)nsLTP1 no original description	-3.97987
11.6	lipid metabolism.lipid transfer proteins etc	potri.016g135500	very weakly similar to (81.6) NLTP1_BRANA Nonspecific lipid-transfer protein 1 precursor (LTP 1) - Brassica napus (Rape)nsLTP1 no original description	2.23769
11.6	lipid metabolism.lipid transfer proteins etc	potri.005g188600	moderately similar to ( 246) AT1G21360 | Symbols: GLTP2 | GLTP2 (glycolipid transfer protein 2); glycolipid binding / glycolipid transporter | chr1:7481365-7483237 FORWARDweakly similar to ( 199) loc_os04g35790 12004.m08668 protein expressed proteinGLTP no original description	2.27448
11.8	lipid metabolism.'exotics'(steroids, squalene etc)	potri.014g029300	weakly similar to ( 130) AT5G42890 | Symbols: ATSCP2, SCP2 | SCP2 (STEROL CARRIER PROTEIN 2); oxidoreductase/ sterol carrier | chr5:17194458-17195910 REVERSEweakly similar to ( 102) loc_os02g52720 12002.m10302 protein peroxisomal multifunctional enzyme type 2, putative no original description	-1.33201
11.8	lipid metabolism.'exotics'(steroids, squalene etc)	potri.012g032700	moderately similar to ( 291) AT1G74100 | Symbols: SOT16, ATSOT16, CORI-7, ATST5A | SOT16 (SULFOTRANSFERASE 16); desulfoglucosinolate sulfotransferase/ sulfotransferase | chr1:27864489-27865505 REVERSEmoderately similar to ( 250) loc_os02g45890 12002.m09626 protein flavonol 4-sulfotransferase, putative, expressedSulfotransfer_1 no original description	1.85709
11.8	lipid metabolism.'exotics'(steroids, squalene etc)	potri.010g138500	moderately similar to ( 345) AT3G45070 | Symbols: | sulfotransferase family protein | chr3:16486378-16487349 REVERSEmoderately similar to ( 262) loc_os02g45890 12002.m09626 protein flavonol 4-sulfotransferase, putative, expressedSulfotransfer_1 no original description	-2.06336
11.8	lipid metabolism.'exotics'(steroids, squalene etc)	potri.011g048500	moderately similar to ( 202) AT1G74100 | Symbols: SOT16, ATSOT16, CORI-7, ATST5A | SOT16 (SULFOTRANSFERASE 16); desulfoglucosinolate sulfotransferase/ sulfotransferase | chr1:27864489-27865505 REVERSEweakly similar to ( 183) loc_os02g45890 12002.m09626 protein flavonol 4-sulfotransferase, putative, expressedSulfotransfer_1 no original description	-1.60742
11.8	lipid metabolism.'exotics'(steroids, squalene etc)	potri.010g138400	moderately similar to ( 333) AT3G45070 | Symbols: | sulfotransferase family protein | chr3:16486378-16487349 REVERSEmoderately similar to ( 258) loc_os12g04320 12012.m04426 protein flavonol 4-sulfotransferase, putative, expressedSulfotransfer_1 no original description	-2.18886
11.8	lipid metabolism.'exotics'(steroids, squalene etc)	potri.011g048100	moderately similar to ( 249) AT1G74100 | Symbols: SOT16, ATSOT16, CORI-7, ATST5A | SOT16 (SULFOTRANSFERASE 16); desulfoglucosinolate sulfotransferase/ sulfotransferase | chr1:27864489-27865505 REVERSEmoderately similar to ( 225) loc_os06g42120 12006.m08743 protein flavonol 4-sulfotransferase, putative, expressedSulfotransfer_1 no original description	-1.1278
11.8	lipid metabolism.'exotics'(steroids, squalene etc)	potri.001g036700	moderately similar to ( 268) AT5G07010 | Symbols: ATST2A, ST2A | ST2A (SULFOTRANSFERASE 2A); hydroxyjasmonate sulfotransferase/ sulfotransferase | chr5:2174960-2176039 REVERSEmoderately similar to ( 241) loc_os06g42120 12006.m08743 protein flavonol 4-sulfotransferase, putative, expressedSulfotransfer_1 no original description	1.54736
11.8.1	lipid metabolism.'exotics' (steroids, squalene etc).sphingolipids	potri.001g317400	moderately similar to ( 372) AT4G22330 | Symbols: ATCES1 | ATCES1; catalytic/ hydrolase, acting on carbon-nitrogen (but not peptide) bonds, in linear amides | chr4:11798483-11799549 FORWARDmoderately similar to ( 352) loc_os03g49180 12003.m09920 protein alkaline phytoceramidase, putative, expressedaPHC no original description	-1.2696
11.8.1	lipid metabolism.'exotics' (steroids, squalene etc).sphingolipids	potri.011g050800	highly similar to ( 550) AT4G04930 | Symbols: DES-1-LIKE | DES-1-LIKE; oxidoreductase/ sphingolipid delta-4 desaturase | chr4:2509236-2510918 FORWARDhighly similar to ( 540) loc_os02g42660 12002.m09301 protein dihydroceramide delta, putative, expressedDelta4-sphingolipid-FADS-like FA_desaturase DesA no original description	-1.5005
11.8.1	lipid metabolism.'exotics' (steroids, squalene etc).sphingolipids	potri.014g091800	highly similar to ( 715) AT2G46210 | Symbols: | delta-8 sphingolipid desaturase, putative | chr2:18977542-18978891 FORWARDhighly similar to ( 536) loc_os09g16920 12009.m04952 protein desaturase/cytochrome b5 protein, putative, expressedDelta6-FADS-like FA_desaturase Cyt-b5 no original description	2.83618
11.8.1	lipid metabolism.'exotics' (steroids, squalene etc).sphingolipids	potri.016g062100	highly similar to ( 565) AT3G58490 | Symbols: | phosphatidic acid phosphatase family protein / PAP2 family protein | chr3:21633362-21635057 FORWARDmoderately similar to ( 494) loc_os03g59070 12003.m10808 protein phosphoric ester hydrolase, putative, expressedPAP2_SPPase1 no original description	1.09608
11.8.1	lipid metabolism.'exotics' (steroids, squalene etc).sphingolipids	potri.006g228200	highly similar to ( 617) AT2G46210 | Symbols: | delta-8 sphingolipid desaturase, putative | chr2:18977542-18978891 FORWARDhighly similar to ( 580) loc_os09g16920 12009.m04952 protein desaturase/cytochrome b5 protein, putative, expressedDelta6-FADS-like FA_desaturase Cyt-b5 no original description	-1.06315
11.8.1.3	lipid metabolism.''exotics'' (steroids, squalene etc).sphingolipids.ceramide glucosyltransferase	potri.018g087700	highly similar to ( 664) AT2G19880 | Symbols: | ceramide glucosyltransferase, putative | chr2:8581578-8585118 FORWARDhighly similar to ( 572) loc_os01g67870 12001.m12891 protein ceramide glucosyltransferase, putative, expressed no original description	-2.15972
11.8.1.3	lipid metabolism.''exotics'' (steroids, squalene etc).sphingolipids.ceramide glucosyltransferase	potri.t063300	highly similar to ( 860) AT2G19880 | Symbols: | ceramide glucosyltransferase, putative | chr2:8581578-8585118 FORWARDhighly similar to ( 736) loc_os01g67870 12001.m12891 protein ceramide glucosyltransferase, putative, expressed no original description	-2.80233
11.8.2	lipid metabolism.'exotics' (steroids, squalene etc).methylsterol monooxygenase	potri.009g037400	moderately similar to ( 429) AT1G07420 | Symbols: ATSMO2, SMO2-1 | SMO2-1 (STEROL 4-ALPHA-METHYL-OXIDASE 2-1); 4-alpha-methyl-delta7-sterol-4alpha-methyl oxidase/ C-4 methylsterol oxidase | chr1:2278918-2280033 FORWARDmoderately similar to ( 370) loc_os07g01150 12007.m079590 protein C-4 methylsterol oxidase, putative, expressedERG3 no original description	-2.00715
11.8.3	lipid metabolism.'exotics' (steroids, squalene etc).UDP-glucose:sterol glucosyltransferase	potri.005g193100	highly similar to ( 811) AT1G43620 | Symbols: | UDP-glucose:sterol glucosyltransferase, putative | chr1:16425654-16429500 REVERSEhighly similar to ( 743) loc_os01g64750 12001.m12589 protein sterol 3-beta-glucosyltransferase, putative, expressedCOG1819 Glyco_transf_28 no original description	1.75759
11.8.10	lipid metabolism.'exotics' (steroids, squalene etc).phosphatidylcholinesterol O-acyltransferase	potri.014g195500	highly similar to ( 953) AT1G04010 | Symbols: | phosphatidate-sterol O-acyltransferase/ phosphatidylcholine-sterol O-acyltransferase/ phosphatidylethanolamine-sterol O-acyltransferase | chr1:1031703-1036128 REVERSEhighly similar to ( 826) loc_os02g56910 12002.m10713 protein sterol esterification protein, putativeLACT no original description	-1.15417
11.9.1	lipid metabolism.lipid degradation.palmitoyl[protein] hydrolase	potri.003g080100	moderately similar to ( 444) AT3G60340 | Symbols: | palmitoyl protein thioesterase family protein | chr3:22304395-22306389 FORWARDmoderately similar to ( 458) loc_os03g01150 12003.m05666 protein palmitoyl-protein thioesterase 1 precursor, putative, expressedPalm_thioest no original description	-1.06346
11.9.1	lipid metabolism.lipid degradation.palmitoyl[protein] hydrolase	potri.001g154600	moderately similar to ( 443) AT3G60340 | Symbols: | palmitoyl protein thioesterase family protein | chr3:22304395-22306389 FORWARDmoderately similar to ( 454) loc_os03g01150 12003.m05666 protein palmitoyl-protein thioesterase 1 precursor, putative, expressedPalm_thioest no original description	-1.29564
11.9.2	lipid metabolism.lipid degradation.lipases	potri.014g129000	moderately similar to ( 414) AT3G62860 | Symbols: | esterase/lipase/thioesterase family protein | chr3:23239577-23242143 REVERSEmoderately similar to ( 390) loc_os05g29974 12005.m083705 protein monoglyceride lipase, putative, expressedPldB no original description	1.7015
11.9.2	lipid metabolism.lipid degradation.lipases	potri.010g212200	moderately similar to ( 473) AT2G39420 | Symbols: | esterase/lipase/thioesterase family protein | chr2:16460442-16462872 FORWARDmoderately similar to ( 405) loc_os12g16180 12012.m05576 protein phospholipase, putative, expressedPldB no original description	1.2822
11.9.2	lipid metabolism.lipid degradation.lipases	potri.010g222300	moderately similar to ( 481) AT5G19290 | Symbols: | esterase/lipase/thioesterase family protein | chr5:6494113-6495105 FORWARDmoderately similar to ( 392) loc_os01g21560 12001.m08640 protein monoglyceride lipase, putative, expressedPldB no original description	2.31407
11.9.2	lipid metabolism.lipid degradation.lipases	potri.008g049000	moderately similar to ( 485) AT2G39420 | Symbols: | esterase/lipase/thioesterase family protein | chr2:16460442-16462872 FORWARDmoderately similar to ( 405) loc_os12g16180 12012.m05576 protein phospholipase, putative, expressedPldB no original description	-1.63439
11.9.2.1	lipid metabolism.lipid degradation.lipases.triacylglycerol lipase	potri.003g081500	highly similar to ( 539) AT4G16820 | Symbols: | lipase class 3 family protein | chr4:9467563-9469116 FORWARDmoderately similar to ( 422) loc_os02g43700 12002.m09404 protein triacylglycerol lipase like protein, putative, expressedLipase_3 Lipase_3 Lipase no original description	1.75722
11.9.2.1	lipid metabolism.lipid degradation.lipases.triacylglycerol lipase	potri.003g141100	moderately similar to ( 463) AT4G10955 | Symbols: | lipase class 3 family protein | chr4:6713778-6715372 REVERSEmoderately similar to ( 451) loc_os02g18480 12002.m07091 protein triacylglycerol lipase, putative, expressed no original description	-1.38103
11.9.2.1	lipid metabolism.lipid degradation.lipases.triacylglycerol lipase	potri.009g057900	highly similar to ( 618) AT1G30370 | Symbols: | lipase class 3 family protein | chr1:10719169-10720758 REVERSEmoderately similar to ( 313) loc_os05g32380 12005.m07471 protein triacylglycerol lipase, putative, expressedLipase_3 Lipase_3 no original description	2.6571
11.9.2.1	lipid metabolism.lipid degradation.lipases.triacylglycerol lipase	potri.001g161500	highly similar to ( 638) AT3G14360 | Symbols: | lipase class 3 family protein | chr3:4791596-4793534 FORWARDmoderately similar to ( 435) loc_os02g52830 12002.m10313 protein triacylglycerol lipase, putative, expressedLipase_3 Lipase Lipase_3 no original description	1.11355
11.9.2.1	lipid metabolism.lipid degradation.lipases.triacylglycerol lipase	potri.002g044700	highly similar to ( 662) AT1G06800 | Symbols: | lipase class 3 family protein | chr1:2090109-2091443 REVERSEmoderately similar to ( 491) loc_os05g32380 12005.m07471 protein triacylglycerol lipase, putative, expressedLipase_3 Lipase_3 no original description	1.95256
11.9.2.1	lipid metabolism.lipid degradation.lipases.triacylglycerol lipase	potri.007g044500	moderately similar to ( 421) AT5G67050 | Symbols: | lipase class 3 family protein | chr5:26759482-26761165 REVERSEmoderately similar to ( 363) loc_os02g52830 12002.m10313 protein triacylglycerol lipase, putative, expressedLipase_3 Lipase_3 Lipase no original description	-3.16927
11.9.2.1	lipid metabolism.lipid degradation.lipases.triacylglycerol lipase	potri.002g058100	highly similar to ( 533) AT5G50890 | Symbols: | LOCATED IN: cellular_component unknown; EXPRESSED IN: 17 plant structures; EXPRESSED DURING: 13 growth stages; BEST Arabidopsis thaliana protein match is: lipase class 3 family protein (TAIR:AT2G05260.1); Has 115 Blast hits to 115 proteins in 7 species: Archae - 0; Bacteria - 0; Metazoa - 0; Fungi - 0; Plants - 115; Viruses - 0; Other Eukaryotes - 0…	-1.26444
11.9.2.1	lipid metabolism.lipid degradation.lipases.triacylglycerol lipase	potri.011g064400	moderately similar to ( 498) AT4G18550 | Symbols: | lipase class 3 family protein | chr4:10225006-10226862 REVERSEmoderately similar to ( 399) loc_os05g49840 12005.m09054 protein triacylglycerol lipase, putative, expressedLipase_3 Lipase_3 no original description	-2.80233
11.9.2.1	lipid metabolism.lipid degradation.lipases.triacylglycerol lipase	potri.001g263200	highly similar to ( 605) AT1G30370 | Symbols: | lipase class 3 family protein | chr1:10719169-10720758 REVERSEmoderately similar to ( 311) loc_os05g32380 12005.m07471 protein triacylglycerol lipase, putative, expressedLipase_3 Lipase_3 no original description	6.15477
11.9.2.2	lipid metabolism.lipid degradation.lipases.acylglycerol lipase	potri.010g124000	moderately similar to ( 368) AT1G77420 | Symbols: | hydrolase, alpha/beta fold family protein | chr1:29093641-29095442 FORWARDmoderately similar to ( 329) loc_os01g49380 12001.m11124 protein monoglyceride lipase, putative, expressedPldB no original description	-1.33633
11.9.3	lipid metabolism.lipid degradation.lysophospholipases	potri.009g069900	highly similar to ( 653) AT2G26870 | Symbols: | phosphoesterase family protein | chr2:11457117-11459355 REVERSEhighly similar to ( 615) loc_os01g72520 12001.m13287 protein hydrolase, acting on ester bonds, putative, expressedPhosphoesterase PlcC no original description	-1.44243
11.9.3.2	lipid metabolism.lipid degradation.lysophospholipases.carboxylesterase	potri.006g251100	moderately similar to ( 288) AT5G20060 | Symbols: | phospholipase/carboxylesterase family protein | chr5:6776800-6779447 FORWARDmoderately similar to ( 292) loc_os01g07960 12001.m42883 protein acyl-protein thioesterase 2, putative, expressedAbhydrolase_2 no original description	-1.38729
11.9.3.2	lipid metabolism.lipid degradation.lysophospholipases.carboxylesterase	potri.003g060300	moderately similar to ( 375) AT1G52700 | Symbols: | phospholipase/carboxylesterase family protein | chr1:19631186-19633366 REVERSEmoderately similar to ( 340) loc_os01g07960 12001.m42883 protein acyl-protein thioesterase 2, putative, expressedAbhydrolase_2 COG0400 no original description	-2.50955
11.9.3.2	lipid metabolism.lipid degradation.lysophospholipases.carboxylesterase	potri.001g173700	moderately similar to ( 376) AT1G52700 | Symbols: | phospholipase/carboxylesterase family protein | chr1:19631186-19633366 REVERSEmoderately similar to ( 344) loc_os01g07960 12001.m42883 protein acyl-protein thioesterase 2, putative, expressedAbhydrolase_2 COG0400 no original description	-2.57994
11.9.3.3	lipid metabolism.lipid degradation.lysophospholipases.glycerophosphodiester phosphodiesterase	potri.001g325200	moderately similar to ( 419) AT5G41080 | Symbols: | glycerophosphoryl diester phosphodiesterase family protein | chr5:16441989-16443835 FORWARDmoderately similar to ( 382) loc_os02g31030 12002.m08246 protein glycerophosphodiester phosphodiesterase, putative, expressedGDPD UgpQ no original description	-2.50517
11.9.3.3	lipid metabolism.lipid degradation.lysophospholipases.glycerophosphodiester phosphodiesterase	potri.017g063500	moderately similar to ( 496) AT3G02040 | Symbols: SRG3 | SRG3 (senescence-related gene 3); glycerophosphodiester phosphodiesterase/ phosphoric diester hydrolase | chr3:348505-349909 REVERSEmoderately similar to ( 459) loc_os02g31030 12002.m08246 protein glycerophosphodiester phosphodiesterase, putative, expressedGDPD UgpQ no original description	-1.49057
11.9.3.4	lipid metabolism.lipid degradation.lysophospholipases.phospholipase A2	potri.006g149700	weakly similar to ( 145) AT4G29460 | Symbols: | phospholipase A2 gamma, secretory low molecular weight | chr4:14483066-14483930 REVERSEweakly similar to ( 161) loc_os02g58500 12002.m33321 protein phospholipase A2, putative, expressedPLA2_plant no original description	-1.7936
11.9.4.2	lipid metabolism.lipid degradation.beta-oxidation.acyl CoA DH	potri.005g077600	nearly identical (1192) AT5G65110 | Symbols: ACX2, ATACX2 | ACX2 (ACYL-COA OXIDASE 2); acyl-CoA oxidase | chr5:26010060-26012482 REVERSEnearly identical (1189) ACOX2_CUCMA Acyl-coenzyme A oxidase, peroxisomal precursor (EC 1.3.3.6) (AOX) (Long-chain acyl-CoA oxidase) - Cucurbita maxima (Pumpkin) (Winter squash)nearly identical (1081) loc_os11g39220 12011.m28844 protein acyl-coenzyme A oxidase 1, …	2.71398
11.9.4.2	lipid metabolism.lipid degradation.beta-oxidation.acyl CoA DH	potri.008g219000	nearly identical (1253) AT3G06810 | Symbols: IBR3 | IBR3 (IBA-RESPONSE 3); acyl-CoA dehydrogenase/ oxidoreductase | chr3:2146534-2150654 FORWARDvery weakly similar to (99.0) IVD1_SOLTU Isovaleryl-CoA dehydrogenase 1, mitochondrial precursor (EC 1.3.99.10) (IVD 1) - Solanum tuberosum (Potato)nearly identical (1184) loc_os07g47820 12007.m29021 protein acad10 protein, putative, expressedACAD_FadE2 A…	1.10336
11.9.4.13	lipid metabolism.lipid degradation.beta-oxidation.acyl CoA reductase	potri.009g145000	moderately similar to ( 478) AT4G33790 | Symbols: CER4, G7, FAR3 | CER4 (ECERIFERUM 4); fatty acyl-CoA reductase (alcohol-forming)/ oxidoreductase, acting on the CH-CH group of donors | chr4:16204325-16207891 REVERSEmoderately similar to ( 378) loc_os08g20200 12008.m06087 protein male sterility protein 2, putative, expressedNAD_binding_4 no original description	1.94844
11.10.2	lipid metabolism.glycolipid synthesis.DGDG synthase	potri.016g070200	highly similar to ( 836) AT3G11670 | Symbols: DGD1 | DGD1 (DIGALACTOSYL DIACYLGLYCEROL DEFICIENT 1); UDP-galactosyltransferase/ galactolipid galactosyltransferase/ transferase, transferring glycosyl groups | chr3:3681679-3684495 REVERSEhighly similar to ( 881) DGDG1_LOTJA Digalactosyldiacylglycerol synthase 1, chloroplast precursor (EC 2.4.1.241) - Lotus japonicushighly similar to ( 740) loc_os04…	1.76347
11.10.2	lipid metabolism.glycolipid synthesis.DGDG synthase	potri.006g203200	highly similar to ( 798) AT3G11670 | Symbols: DGD1 | DGD1 (DIGALACTOSYL DIACYLGLYCEROL DEFICIENT 1); UDP-galactosyltransferase/ galactolipid galactosyltransferase/ transferase, transferring glycosyl groups | chr3:3681679-3684495 REVERSEhighly similar to ( 860) DGDG1_SOYBN Digalactosyldiacylglycerol synthase 1, chloroplast precursor (EC 2.4.1.241) - Glycine max (Soybean)highly similar to ( 821) lo…	1.96902
12.1.1	N-metabolism.nitrate metabolism.NR	potri.002g088600	nearly identical (1416) AT1G77760 | Symbols: NIA1, GNR1, NR1 | NIA1 (NITRATE REDUCTASE 1); nitrate reductase | chr1:29236005-29239367 REVERSEnearly identical (1498) NIA_CUCMA Nitrate reductase [NADH] (EC 1.7.1.1) (NR) - Cucurbita maxima (Pumpkin) (Winter squash)nearly identical (1301) loc_os08g36480 12008.m07637 protein nitrate reductase 1, putative, expressedeukary_NR_Moco SO_family_Moco_dimer e…	-1.2134
12.2.1	N-metabolism.ammonia metabolism.glutamate synthase	potri.006g038400	nearly identical (2608) AT5G04140 | Symbols: GLU1, GLS1, GLUS, FD-GOGAT | GLU1 (GLUTAMATE SYNTHASE 1); glutamate synthase (ferredoxin) | chr5:1130031-1138186 FORWARDnearly identical (2618) GLTB_SPIOL Ferredoxin-dependent glutamate synthase, chloroplast (EC 1.4.7.1) (Fd-GOGAT) - Spinacia oleracea (Spinach)nearly identical (2562) loc_os07g46460 12007.m08863 protein ferredoxin-dependent glutamate sy…	1.09338
12.2.2	N-metabolism.ammonia metabolism.glutamine synthetase	potri.008g200100	moderately similar to ( 445) AT5G35630 | Symbols: GS2, GLN2, ATGSL1 | GS2 (GLUTAMINE SYNTHETASE 2); glutamate-ammonia ligase | chr5:13831220-13833239 FORWARDmoderately similar to ( 498) GLNA2_DAUCA Glutamine synthetase, chloroplast precursor (EC 6.3.1.2) (Glutamate--ammonia ligase) (GS2) - Daucus carota (Carrot)moderately similar to ( 421) loc_os04g56400 12004.m79000 protein glutamine synthetase,…	-2.08504
12.2.2	N-metabolism.ammonia metabolism.glutamine synthetase	potri.012g043900	moderately similar to ( 453) AT5G37600 | Symbols: ATGSR1, GLN1;1, GSR 1 | ATGSR1; copper ion binding / glutamate-ammonia ligase | chr5:14933574-14935656 REVERSEmoderately similar to ( 465) GLNA1_VITVI Glutamine synthetase cytosolic isozyme 1 (EC 6.3.1.2) (Glutamate--ammonia ligase) - Vitis vinifera (Grape)moderately similar to ( 457) loc_os02g50240 12002.m33860 protein glutamine synthetase root i…	-1.63662
12.2.2	N-metabolism.ammonia metabolism.glutamine synthetase	potri.017g131100	highly similar to ( 594) AT5G37600 | Symbols: ATGSR1, GLN1;1, GSR 1 | ATGSR1; copper ion binding / glutamate-ammonia ligase | chr5:14933574-14935656 REVERSEhighly similar to ( 612) GLNA1_VITVI Glutamine synthetase cytosolic isozyme 1 (EC 6.3.1.2) (Glutamate--ammonia ligase) - Vitis vinifera (Grape)highly similar to ( 585) loc_os02g50240 12002.m33860 protein glutamine synthetase root isozyme 3, pu…	-1.05462
12.2.99	N-metabolism.ammonia metabolism.unspecified	potri.018g092500	moderately similar to ( 385) AT5G57440 | Symbols: GS1, GPP2 | GS1; catalytic/ hydrolase | chr5:23271518-23272900 REVERSEmoderately similar to ( 332) loc_os08g14580 12008.m05582 protein haloacid dehalogenase-like hydrolase domain-containing protein 1A, putative, expressedCOG0637 Hydrolase PRK10725 no original description	-1.1649
12.3.1	N-metabolism.N-degradation.glutamate dehydrogenase	potri.013g058300	highly similar to ( 785) AT5G18170 | Symbols: GDH1 | GDH1 (GLUTAMATE DEHYDROGENASE 1); ATP binding / glutamate dehydrogenase [NAD(P)+]/ oxidoreductase | chr5:6006172-6008248 FORWARDhighly similar to ( 775) DHEB_NICPL Glutamate dehydrogenase B (EC 1.4.1.3) (GDH B) - Nicotiana plumbaginifolia (Leadwort-leaved tobacco)highly similar to ( 756) loc_os03g58040 12003.m35454 protein glutamate dehydrogena…	-1.6385
12.4	N-metabolism.misc	potri.001g264900	moderately similar to ( 486) AT3G63510 | Symbols: | FAD binding / catalytic/ tRNA dihydrouridine synthase | chr3:23450615-23452682 FORWARDmoderately similar to ( 443) loc_os04g20990 12004.m07252 protein tRNA-dihydrouridine synthase A, putative, expressedPRK11815 DUS_like_FMN COG0042 Dus no original description	-2.0747
13.1.1.1.1	amino acid metabolism.synthesis.central amino acid metabolism.GABA.Glutamate decarboxylase	potri.010g100500	highly similar to ( 878) AT2G02010 | Symbols: GAD4 | GAD4 (glutamate decarboxylase 4); calmodulin binding | chr2:474375-476495 REVERSEhighly similar to ( 864) DCE_PETHY Glutamate decarboxylase (EC 4.1.1.15) (GAD) - Petunia hybrida (Petunia)highly similar to ( 844) loc_os03g13300 12003.m06776 protein glutamate decarboxylase, putative, expressedGadB Pyridoxal_deC no original description	6.85503
13.1.1.1.1	amino acid metabolism.synthesis.central amino acid metabolism.GABA.Glutamate decarboxylase	potri.008g141100	highly similar to ( 855) AT2G02010 | Symbols: GAD4 | GAD4 (glutamate decarboxylase 4); calmodulin binding | chr2:474375-476495 REVERSEhighly similar to ( 839) DCE_PETHY Glutamate decarboxylase (EC 4.1.1.15) (GAD) - Petunia hybrida (Petunia)highly similar to ( 827) loc_os03g51080 12003.m10089 protein glutamate decarboxylase, putative, expressedGadB Pyridoxal_deC no original description	-2.83148
13.1.1.2.1	amino acid metabolism.synthesis.central amino acid metabolism.aspartate.aspartate aminotransferase	potri.014g143300	highly similar to ( 730) AT2G30970 | Symbols: ASP1 | ASP1 (ASPARTATE AMINOTRANSFERASE 1); L-aspartate:2-oxoglutarate aminotransferase | chr2:13179012-13181686 FORWARDmoderately similar to ( 402) AAT1_MEDSA Aspartate aminotransferase 1 (EC 2.6.1.1) (Transaminase A) - Medicago sativa (Alfalfa)highly similar to ( 736) loc_os06g35540 12006.m08091 protein aspartate aminotransferase, mitochondrial prec…	-2.26735
13.1.1.2.1	amino acid metabolism.synthesis.central amino acid metabolism.aspartate.aspartate aminotransferase	potri.006g241600	highly similar to ( 721) AT5G11520 | Symbols: ASP3, YLS4 | ASP3 (ASPARTATE AMINOTRANSFERASE 3); L-aspartate:2-oxoglutarate aminotransferase | chr5:3685257-3687721 REVERSEhighly similar to ( 687) AATC_DAUCA Aspartate aminotransferase, cytoplasmic (EC 2.6.1.1) (Transaminase A) - Daucus carota (Carrot)highly similar to ( 691) loc_os01g55540 12001.m43201 protein aspartate aminotransferase, cytoplasmi…	1.19571
13.1.1.3.1	amino acid metabolism.synthesis.central amino acid metabolism.alanine.alanine aminotransferase	potri.008g187400	highly similar to ( 693) AT1G70580 | Symbols: AOAT2, GGT2 | AOAT2 (ALANINE-2-OXOGLUTARATE AMINOTRANSFERASE 2); L-alanine:2-oxoglutarate aminotransferase/ glycine:2-oxoglutarate aminotransferase | chr1:26613222-26615845 FORWARDmoderately similar to ( 408) ALA2_HORVU Alanine aminotransferase 2 (EC 2.6.1.2) (GPT) (Glutamic--pyruvic transaminase 2) (Glutamic--alanine transaminase 2) (ALAAT-2) - Horde…	2.00082
13.1.1.3.1	amino acid metabolism.synthesis.central amino acid metabolism.alanine.alanine aminotransferase	potri.010g045100	highly similar to ( 889) AT1G70580 | Symbols: AOAT2, GGT2 | AOAT2 (ALANINE-2-OXOGLUTARATE AMINOTRANSFERASE 2); L-alanine:2-oxoglutarate aminotransferase/ glycine:2-oxoglutarate aminotransferase | chr1:26613222-26615845 FORWARDmoderately similar to ( 488) ALA2_HORVU Alanine aminotransferase 2 (EC 2.6.1.2) (GPT) (Glutamic--pyruvic transaminase 2) (Glutamic--alanine transaminase 2) (ALAAT-2) - Horde…	1.04163
13.1.1.3.11	amino acid metabolism.synthesis.central amino acid metabolism.alanine.alanine-glyoxylate aminotransferase	potri.001g253300	highly similar to ( 640) AT2G13360 | Symbols: AGT, AGT1 | AGT (ALANINE:GLYOXYLATE AMINOTRANSFERASE); alanine-glyoxylate transaminase/ serine-glyoxylate transaminase/ serine-pyruvate transaminase | chr2:5539417-5540902 REVERSEweakly similar to ( 105) SGAT_MAIZE Serine--glyoxylate aminotransferase (EC 2.6.1.45) (SGAT) (Alanine--glyoxylate aminotransferase) (EC 2.6.1.44) (AGT) (Fragments) - Zea mays…	2.75437
13.1.1.3.11	amino acid metabolism.synthesis.central amino acid metabolism.alanine.alanine-glyoxylate aminotransferase	potri.016g132200	highly similar to ( 770) AT2G38400 | Symbols: AGT3 | AGT3 (ALANINE:GLYOXYLATE AMINOTRANSFERASE 3); alanine-glyoxylate transaminase/ catalytic/ pyridoxal phosphate binding / transaminase | chr2:16083779-16085974 FORWARDvery weakly similar to (91.3) GSA_BRANA Glutamate-1-semialdehyde 2,1-aminomutase, chloroplast precursor (EC 5.4.3.8) (GSA) (Glutamate-1-semialdehyde aminotransferase) (GSA-AT) - Bra…	1.7828
13.1.1.3.11	amino acid metabolism.synthesis.central amino acid metabolism.alanine.alanine-glyoxylate aminotransferase	potri.009g047700	highly similar to ( 644) AT2G13360 | Symbols: AGT, AGT1 | AGT (ALANINE:GLYOXYLATE AMINOTRANSFERASE); alanine-glyoxylate transaminase/ serine-glyoxylate transaminase/ serine-pyruvate transaminase | chr2:5539417-5540902 REVERSEweakly similar to ( 102) SGAT_MAIZE Serine--glyoxylate aminotransferase (EC 2.6.1.45) (SGAT) (Alanine--glyoxylate aminotransferase) (EC 2.6.1.44) (AGT) (Fragments) - Zea mays…	5.12996
13.1.2.2	amino acid metabolism.synthesis.glutamate family.proline	potri.010g198400	nearly identical (1020) AT2G39800 | Symbols: P5CS1, ATP5CS | P5CS1 (DELTA1-PYRROLINE-5-CARBOXYLATE SYNTHASE 1); delta1-pyrroline-5-carboxylate synthetase | chr2:16598516-16602939 REVERSEnearly identical (1061) P5CS_ACTCH Delta 1-pyrroline-5-carboxylate synthetase (P5CS) [Includes: Glutamate 5-kinase (EC 2.7.2.11) (Gamma-glutamyl kinase) (GK); Gamma-glutamyl phosphate reductase (GPR) (EC 1.2.1.41)…	-1.09807
13.1.2.2	amino acid metabolism.synthesis.glutamate family.proline	potri.006g042600	moderately similar to ( 374) AT5G14800 | Symbols: P5CR, AT-P5R, AT-P5C1, EMB2772 | P5CR (PYRROLINE-5- CARBOXYLATE (P5C) REDUCTASE); pyrroline-5-carboxylate reductase | chr5:4786353-4787618 REVERSEmoderately similar to ( 399) P5CR_SOYBN Pyrroline-5-carboxylate reductase (EC 1.5.1.2) (P5CR) (P5C reductase) - Glycine max (Soybean)moderately similar to ( 348) loc_os01g71990 12001.m13237 protein pyrro…	-1.30255
13.1.2.3.31	amino acid metabolism.synthesis.glutamate family.arginine.aspartate racemase	potri.003g061800	moderately similar to ( 233) AT1G15410 | Symbols: | aspartate-glutamate racemase family | chr1:5299577-5300681 FORWARDweakly similar to ( 139) loc_os01g37470 12001.m150628 protein asp/Glu racemase, putative, expressedRacX no original description	1.6571
13.1.3.1.1	amino acid metabolism.synthesis.aspartate family.asparagine.asparagine synthetase	potri.009g072900	nearly identical (1048) AT3G47340 | Symbols: ASN1, DIN6, AT-ASN1 | ASN1 (GLUTAMINE-DEPENDENT ASPARAGINE SYNTHASE 1); asparagine synthase (glutamine-hydrolyzing) | chr3:17438445-17441043 REVERSEnearly identical (1036) ASNS_ASPOF Asparagine synthetase [glutamine-hydrolyzing] (EC 6.3.5.4) (AS) - Asparagus officinalis (Garden asparagus)highly similar to ( 952) loc_os06g15420 12006.m06255 protein aspa…	1.16941
13.1.3.1.1	amino acid metabolism.synthesis.aspartate family.asparagine.asparagine synthetase	potri.001g278400	nearly identical (1014) AT3G47340 | Symbols: ASN1, DIN6, AT-ASN1 | ASN1 (GLUTAMINE-DEPENDENT ASPARAGINE SYNTHASE 1); asparagine synthase (glutamine-hydrolyzing) | chr3:17438445-17441043 REVERSEhighly similar to (1000) ASNS_ASPOF Asparagine synthetase [glutamine-hydrolyzing] (EC 6.3.5.4) (AS) - Asparagus officinalis (Garden asparagus)highly similar to ( 922) loc_os06g15420 12006.m06255 protein asp…	1.27777
13.1.3.4	amino acid metabolism.synthesis.aspartate family.methionine	potri.006g123200	highly similar to ( 709) AT2G36880 | Symbols: MAT3 | MAT3 (methionine adenosyltransferase 3); methionine adenosyltransferase | chr2:15479721-15480893 REVERSEhighly similar to ( 729) METM_CATRO S-adenosylmethionine synthetase 3 (EC 2.5.1.6) (Methionine adenosyltransferase 3) (AdoMet synthetase 3) - Catharanthus roseus (Rosy periwinkle) (Madagascar periwinkle)highly similar to ( 701) loc_os01g18860…	-1.80501
13.1.3.4.12	amino acid metabolism.synthesis.aspartate family.methionine.homocysteine S-methyltransferase	potri.005g213100	moderately similar to ( 418) AT3G63250 | Symbols: HMT-2, ATHMT-2, HMT2 | HMT2 (HOMOCYSTEINE METHYLTRANSFERASE 2); homocysteine S-methyltransferase | chr3:23370575-23372587 REVERSEmoderately similar to ( 371) HMT2_MAIZE Homocysteine S-methyltransferase 2 (EC 2.1.1.10) (S-methylmethionine:homocysteine methyltransferase 2) (SMM:Hcy S-methyltransferase 2) (ZmHMT-2) - Zea mays (Maize)moderately simila…	-1.41451
13.1.3.4.12	amino acid metabolism.synthesis.aspartate family.methionine.homocysteine S-methyltransferase	potri.010g125200	highly similar to ( 531) AT3G25900 | Symbols: HMT-1, ATHMT-1 | HMT-1; homocysteine S-methyltransferase | chr3:9480964-9482684 FORWARDmoderately similar to ( 464) HMT1_MAIZE Homocysteine S-methyltransferase 1 (EC 2.1.1.10) (S-methylmethionine:homocysteine methyltransferase 1) (SMM:Hcy S-methyltransferase 1) (ZmHMT-1) - Zea mays (Maize)moderately similar to ( 468) loc_os03g12110 12003.m06661 protei…	-1.13248
13.1.3.4.12	amino acid metabolism.synthesis.aspartate family.methionine.homocysteine S-methyltransferase	potri.010g153200	moderately similar to ( 307) AT3G17365 | Symbols: | catalytic/ methyltransferase | chr3:5947144-5948766 REVERSEmoderately similar to ( 273) loc_os08g40580 12008.m26528 protein methylase, putative, expressed no original description	-1.92098
13.1.3.4.12	amino acid metabolism.synthesis.aspartate family.methionine.homocysteine S-methyltransferase	potri.009g055600	moderately similar to ( 357) AT3G60910 | Symbols: | catalytic/ methyltransferase | chr3:22501727-22503182 FORWARDmoderately similar to ( 296) loc_os07g46340 12007.m079769 protein methylase, putative, expressed no original description	-2.82955
13.1.3.5	amino acid metabolism.synthesis.aspartate family.lysine	potri.002g149500	highly similar to ( 601) AT2G45440 | Symbols: DHDPS2 | DHDPS2 (DIHYDRODIPICOLINATE SYNTHASE); catalytic/ dihydrodipicolinate synthase/ lyase | chr2:18731294-18732867 FORWARDhighly similar to ( 580) DAPA_TOBAC Dihydrodipicolinate synthase, chloroplast precursor (EC 4.2.1.52) (DHDPS) - Nicotiana tabacum (Common tobacco)highly similar to ( 533) loc_os04g18200 12004.m06985 protein dihydrodipicolinate…	-1.743
13.1.3.5.2	amino acid metabolism.synthesis.aspartate family.lysine.dihydrodipicolinate reductase	potri.015g135400	moderately similar to ( 456) AT5G52100 | Symbols: crr1 | crr1 (chlororespiration reduction 1); dihydrodipicolinate reductase | chr5:21170203-21172107 FORWARDmoderately similar to ( 407) loc_os03g02690 12003.m101161 protein dihydrodipicolinate reductase, putative, expressedPRK00048 DapB DapB_C no original description	2.46446
13.1.3.5.4	amino acid metabolism.synthesis.aspartate family.lysine.diaminopimelate epimerase	potri.016g120900	moderately similar to ( 478) AT3G53580 | Symbols: | diaminopimelate epimerase family protein | chr3:19864784-19866907 FORWARDmoderately similar to ( 455) loc_os12g37960 12012.m26936 protein diaminopimelate epimerase, putative, expresseddapF DapF DAP_epimerase no original description	-1.18492
13.1.3.6.1.1	amino acid metabolism.synthesis.aspartate family.misc.homoserine.aspartate kinase	potri.002g236800	highly similar to ( 810) AT3G02020 | Symbols: AK3 | AK3 (ASPARTATE KINASE 3); aspartate kinase | chr3:340739-343410 REVERSEweakly similar to ( 171) AKH2_MAIZE Bifunctional aspartokinase/homoserine dehydrogenase 2, chloroplast precursor (AK-HD 2) (AK-HSDH 2) [Includes: Aspartokinase (EC 2.7.2.4); Homoserine dehydrogenase (EC 1.1.1.3)] - Zea mays (Maize)highly similar to ( 787) loc_os07g20544 12007…	-1.71283
13.1.3.6.1.1	amino acid metabolism.synthesis.aspartate family.misc.homoserine.aspartate kinase	potri.014g145700	highly similar to ( 772) AT3G02020 | Symbols: AK3 | AK3 (ASPARTATE KINASE 3); aspartate kinase | chr3:340739-343410 REVERSEweakly similar to ( 176) AKH2_MAIZE Bifunctional aspartokinase/homoserine dehydrogenase 2, chloroplast precursor (AK-HD 2) (AK-HSDH 2) [Includes: Aspartokinase (EC 2.7.2.4); Homoserine dehydrogenase (EC 1.1.1.3)] - Zea mays (Maize)highly similar to ( 765) loc_os07g20544 12007…	-2.33737
13.1.3.6.1.1	amino acid metabolism.synthesis.aspartate family.misc.homoserine.aspartate kinase	potri.004g196200	moderately similar to ( 493) AT5G21060 | Symbols: | homoserine dehydrogenase family protein | chr5:7149153-7152745 REVERSEweakly similar to ( 152) AKH_DAUCA Bifunctional aspartokinase/homoserine dehydrogenase, chloroplast precursor (AK-HD) (AK-HSDH) [Includes: Aspartokinase (EC 2.7.2.4); Homoserine dehydrogenase (EC 1.1.1.3)] (Fragment) - Daucus carota (Carrot)moderately similar to ( 453) loc_os1…	-1.03245
13.1.3.6.1.1	amino acid metabolism.synthesis.aspartate family.misc.homoserine.aspartate kinase	potri.013g099500	nearly identical (1237) AT4G19710 | Symbols: AK-HSDH II, AK-HSDH | bifunctional aspartate kinase/homoserine dehydrogenase, putative / AK-HSDH, putative | chr4:10725229-10729536 FORWARDnearly identical (1241) AKH_DAUCA Bifunctional aspartokinase/homoserine dehydrogenase, chloroplast precursor (AK-HD) (AK-HSDH) [Includes: Aspartokinase (EC 2.7.2.4); Homoserine dehydrogenase (EC 1.1.1.3)] (Fragment)…	-2.99046
13.1.3.6.1.2	amino acid metabolism.synthesis.aspartate family.misc.homoserine.aspartate semialdehyde dehydrogenase	potri.010g105300	highly similar to ( 611) AT1G14810 | Symbols: | semialdehyde dehydrogenase family protein | chr1:5102684-5104633 REVERSEhighly similar to ( 513) loc_os03g55280 12003.m10443 protein aspartate-semialdehyde dehydrogenase, putative, expressedPRK06598 Asd PRK06728 PRK05671 PRK08040 PRK08664 Semialdhyde_dhC Semialdhyde_dh no original description	-2.69542
13.1.3.6.1.3	amino acid metabolism.synthesis.aspartate family.misc.homoserine.homoserine dehydrogenase	potri.004g196200	moderately similar to ( 493) AT5G21060 | Symbols: | homoserine dehydrogenase family protein | chr5:7149153-7152745 REVERSEweakly similar to ( 152) AKH_DAUCA Bifunctional aspartokinase/homoserine dehydrogenase, chloroplast precursor (AK-HD) (AK-HSDH) [Includes: Aspartokinase (EC 2.7.2.4); Homoserine dehydrogenase (EC 1.1.1.3)] (Fragment) - Daucus carota (Carrot)moderately similar to ( 453) loc_os1…	-1.03245
13.1.4.1.1	amino acid metabolism.synthesis.branched chain group.common.acetolactate synthase	potri.010g178200	highly similar to ( 623) AT5G16290 | Symbols: | acetolactate synthase small subunit, putative | chr5:5333874-5337387 FORWARDhighly similar to ( 613) loc_os02g39570 12002.m33761 protein acetolactate synthase/ amino acid binding protein, putative, expressedilvH ilvH IlvH ACT_AHAS no original description	-4.57994
13.1.4.1.4	amino acid metabolism.synthesis.branched chain group.common.branched-chain amino acid aminotransferase	potri.002g113600	highly similar to ( 503) AT1G10070 | Symbols: ATBCAT-2 | ATBCAT-2 (ARABIDOPSIS THALIANA BRANCHED-CHAIN AMINO ACID TRANSAMINASE 2); branched-chain-amino-acid transaminase/ catalytic | chr1:3288672-3290164 FORWARDmoderately similar to ( 437) loc_os05g48450 12005.m083809 protein branched-chain-amino-acid aminotransferase, putative, expressedPRK06606 BCAT_beta_family Aminotran_4 PLPDE_IV IlvE D-AAT_l…	2.6969
13.1.4.4	amino acid metabolism.synthesis.branched chain group.leucine specific	potri.001g185600	moderately similar to ( 497) AT1G80560 | Symbols: | 3-isopropylmalate dehydrogenase, chloroplast, putative | chr1:30287833-30290126 FORWARDhighly similar to ( 504) LEU3_BRANA 3-isopropylmalate dehydrogenase, chloroplast precursor (EC 1.1.1.85) (Beta-IPM dehydrogenase) (IMDH) (3-IPM-DH) - Brassica napus (Rape)moderately similar to ( 471) loc_os03g45320 12003.m101427 protein 3-isopropylmalate dehyd…	-1.23936
13.1.5.1.1	amino acid metabolism.synthesis.serine-glycine-cysteine group.serine.phosphoglycerate dehydrogenase	potri.009g096600	highly similar to ( 819) AT4G34200 | Symbols: EDA9 | EDA9 (embryo sac development arrest 9); ATP binding | chr4:16374041-16376561 REVERSEweakly similar to ( 101) DHGY_CUCSA Glycerate dehydrogenase (EC 1.1.1.29) (NADH-dependent hydroxypyruvate reductase) (HPR) (GDH) - Cucumis sativus (Cucumber)highly similar to ( 808) loc_os04g55720 12004.m35214 protein D-3-phosphoglycerate dehydrogenase, chloropl…	-1.57868
13.1.5.1.1	amino acid metabolism.synthesis.serine-glycine-cysteine group.serine.phosphoglycerate dehydrogenase	potri.001g300900	highly similar to ( 646) AT4G34200 | Symbols: EDA9 | EDA9 (embryo sac development arrest 9); ATP binding | chr4:16374041-16376561 REVERSEvery weakly similar to (82.0) FDH_SOLTU Formate dehydrogenase, mitochondrial precursor (EC 1.2.1.2) (NAD-dependent formate dehydrogenase) (FDH) - Solanum tuberosum (Potato)highly similar to ( 638) loc_os04g55720 12004.m35214 protein D-3-phosphoglycerate dehydrog…	-1.20632
13.1.5.1.1	amino acid metabolism.synthesis.serine-glycine-cysteine group.serine.phosphoglycerate dehydrogenase	potri.008g009500	highly similar to ( 774) AT1G17745 | Symbols: PGDH | PGDH (3-PHOSPHOGLYCERATE DEHYDROGENASE); phosphoglycerate dehydrogenase | chr1:6101157-6104979 FORWARDvery weakly similar to (98.6) DHGY_CUCSA Glycerate dehydrogenase (EC 1.1.1.29) (NADH-dependent hydroxypyruvate reductase) (HPR) (GDH) - Cucumis sativus (Cucumber)highly similar to ( 733) loc_os06g44460 12006.m08974 protein D-3-phosphoglycerate …	-1.98629
13.1.5.2.41	amino acid metabolism.synthesis.serine-glycine-cysteine group.glycine.sarcosine oxidase	potri.006g272800	highly similar to ( 585) AT2G24580 | Symbols: | sarcosine oxidase family protein | chr2:10444928-10446178 REVERSEmoderately similar to ( 397) loc_os12g35890 12012.m07382 protein sarcosine oxidase, putative, expressedsolA DadA DAO no original description	-1.98463
13.1.5.2.41	amino acid metabolism.synthesis.serine-glycine-cysteine group.glycine.sarcosine oxidase	potri.018g008700	highly similar to ( 570) AT2G24580 | Symbols: | sarcosine oxidase family protein | chr2:10444928-10446178 REVERSEmoderately similar to ( 362) loc_os12g35890 12012.m07382 protein sarcosine oxidase, putative, expressedsolA DadA DAO no original description	-1.86585
13.1.5.3	amino acid metabolism.synthesis.serine-glycine-cysteine group.cysteine	potri.015g055600	moderately similar to ( 300) AT1G18490 | Symbols: | unknown protein | chr1:6367116-6368640 FORWARDmoderately similar to ( 233) loc_os08g03870 12008.m26565 protein cupin, RmlC-type, putative, expressedDUF1637 no original description	-1.02974
13.1.5.3.1	amino acid metabolism.synthesis.serine-glycine-cysteine group.cysteine.OASTL	potri.013g035200	moderately similar to ( 407) AT5G28020 | Symbols: CYSD2, ATCYSD2 | CYSD2 (CYSTEINE SYNTHASE D2); catalytic/ cysteine synthase/ pyridoxal phosphate binding | chr5:10026395-10028166 REVERSEmoderately similar to ( 406) CYSK1_BRAJU Cysteine synthase (EC 2.5.1.47) (O-acetylserine sulfhydrylase) (O-acetylserine (Thiol)-lyase) (CSase) (OAS-TL) (OAS-TL4) - Brassica juncea (Leaf mustard) (Indian mustard)m…	1.65272
13.1.6.1.1	amino acid metabolism.synthesis.aromatic aa.chorismate.3-deoxy-D-arabino-heptulosonate 7-phosphate synthase	potri.005g073300	highly similar to ( 567) AT4G39980 | Symbols: DHS1 | DHS1 (3-DEOXY-D-ARABINO-HEPTULOSONATE 7-PHOSPHATE SYNTHASE 1); 3-deoxy-7-phosphoheptulonate synthase | chr4:18539654-18541832 FORWARDhighly similar to ( 556) AROG_SOLTU Phospho-2-dehydro-3-deoxyheptonate aldolase 2, chloroplast precursor (EC 2.5.1.54) (Phospho-2-keto-3-deoxyheptonate aldolase 2) (DAHP synthetase 2) (3-deoxy-D-arabino-heptuloson…	-1.15809
13.1.6.3.1	amino acid metabolism.synthesis.aromatic aa.phenylalanine.arogenate dehydratase / prephenate dehydratase	potri.011g004700	highly similar to ( 524) AT1G11790 | Symbols: ADT1 | ADT1 (arogenate dehydratase 1); arogenate dehydratase/ prephenate dehydratase | chr1:3981476-3984562 FORWARDmoderately similar to ( 429) loc_os04g33390 12004.m08428 protein P-protein, putative, expressedPheA PRK11899 PRK11898 PDT pheA ACT_CM-PDT ACT_AAAH-PDT-like no original description	-1.12426
13.1.6.3.1	amino acid metabolism.synthesis.aromatic aa.phenylalanine.arogenate dehydratase / prephenate dehydratase	potri.009g148800	highly similar to ( 583) AT1G08250 | Symbols: ADT6 | ADT6 (arogenate dehydratase 6); arogenate dehydratase/ prephenate dehydratase | chr1:2588994-2590235 REVERSEhighly similar to ( 558) loc_os04g33390 12004.m08428 protein P-protein, putative, expressedPheA PRK11899 PRK11898 PDT pheA ACT_CM-PDT ACT_AAAH-PDT-like no original description	-2.03049
13.1.6.4.1	amino acid metabolism.synthesis.aromatic aa.tyrosine.arogenate dehydrogenase \& prephenate dehydrogenase	potri.008g074500	moderately similar to ( 290) AT5G34930 | Symbols: | arogenate dehydrogenase | chr5:13233391-13235522 FORWARDmoderately similar to ( 286) loc_os06g35050 12006.m08042 protein arogenate dehydrogenase isoform 2, putative, expressedTyrA no original description	-1.92098
13.1.6.4.1	amino acid metabolism.synthesis.aromatic aa.tyrosine.arogenate dehydrogenase \& prephenate dehydrogenase	potri.006g062600	highly similar to ( 866) AT5G34930 | Symbols: | arogenate dehydrogenase | chr5:13233391-13235522 FORWARDmoderately similar to ( 377) loc_os06g49520 12006.m09476 protein arogenate dehydrogenase isoform 2, putative, expressedTyrA PRK08655 no original description	-1.0869
13.1.6.5	amino acid metabolism.synthesis.aromatic aa.tryptophan	potri.014g081700	nearly identical (1408) AT4G11610 | Symbols: | C2 domain-containing protein | chr4:7013956-7017846 REVERSEnearly identical (1410) loc_os04g58720 12004.m10752 protein phosphoribosylanthranilate transferase, putative, expressedPRT_C C2 C2 C2 no original description	1.00058
13.1.6.5	amino acid metabolism.synthesis.aromatic aa.tryptophan	potri.016g049100	nearly identical (1433) AT3G57880 | Symbols: | C2 domain-containing protein | chr3:21431198-21433519 REVERSEnearly identical (1337) loc_os05g30750 12005.m083576 protein phosphoribosylanthranilate transferase, putative, expressedPRT_C C2 C2_1 C2 C2 no original description	-1.62671
13.1.6.5	amino acid metabolism.synthesis.aromatic aa.tryptophan	potri.003g125900	nearly identical (1538) AT4G11610 | Symbols: | C2 domain-containing protein | chr4:7013956-7017846 REVERSEnearly identical (1449) loc_os04g58720 12004.m10752 protein phosphoribosylanthranilate transferase, putative, expressedPRT_C no original description	-2.76051
13.1.6.5	amino acid metabolism.synthesis.aromatic aa.tryptophan	potri.001g015700	nearly identical (1298) AT5G12970 | Symbols: | C2 domain-containing protein | chr5:4102992-4105301 FORWARDnearly identical (1243) loc_os05g30750 12005.m083576 protein phosphoribosylanthranilate transferase, putative, expressedPRT_C C2 no original description	-2.11045
13.1.6.5	amino acid metabolism.synthesis.aromatic aa.tryptophan	potri.013g066400	nearly identical (1222) AT3G03680 | Symbols: | C2 domain-containing protein | chr3:907624-910677 FORWARDnearly identical (1026) loc_os03g44890 12003.m09524 protein anthranilate phosphoribosyltransferase-like protein, putative, expressedPRT_C no original description	-3.6316
13.1.6.5	amino acid metabolism.synthesis.aromatic aa.tryptophan	potri.009g065600	nearly identical (1441) AT5G48060 | Symbols: | C2 domain-containing protein | chr5:19475296-19478878 FORWARDnearly identical (1208) loc_os06g41090 12006.m08644 protein anthranilate phosphoribosyltransferase-like protein, putative, expressedPRT_C C2 C2 C2 C2_1 no original description	-1.12824
13.1.6.5	amino acid metabolism.synthesis.aromatic aa.tryptophan	potri.002g254400	nearly identical (1085) AT1G04150 | Symbols: | C2 domain-containing protein | chr1:1081208-1084246 REVERSEnearly identical (1066) loc_os02g57090 12002.m10731 protein anthranilate phosphoribosyltransferase-like protein, putative, expressedPRT_C no original description	-1.92098
13.1.6.5	amino acid metabolism.synthesis.aromatic aa.tryptophan	potri.001g105400	nearly identical (1561) AT4G11610 | Symbols: | C2 domain-containing protein | chr4:7013956-7017846 REVERSEnearly identical (1472) loc_os04g58720 12004.m10752 protein phosphoribosylanthranilate transferase, putative, expressedPRT_C no original description	-2.47541
13.1.6.5	amino acid metabolism.synthesis.aromatic aa.tryptophan	potri.002g158000	nearly identical (1384) AT4G11610 | Symbols: | C2 domain-containing protein | chr4:7013956-7017846 REVERSEnearly identical (1395) loc_os04g58720 12004.m10752 protein phosphoribosylanthranilate transferase, putative, expressedPRT_C C2 C2 C2 no original description	1.48565
13.1.6.5	amino acid metabolism.synthesis.aromatic aa.tryptophan	potri.013g066500	nearly identical (1256) AT3G03680 | Symbols: | C2 domain-containing protein | chr3:907624-910677 FORWARDnearly identical (1055) loc_os03g44890 12003.m09524 protein anthranilate phosphoribosyltransferase-like protein, putative, expressedPRT_C no original description	-3.59191
13.1.6.5.1	amino acid metabolism.synthesis.aromatic aa.tryptophan.anthranilate synthase	potri.010g190600	highly similar to ( 823) AT5G05730 | Symbols: ASA1, TRP5, AMT1, WEI2 | ASA1 (ANTHRANILATE SYNTHASE ALPHA SUBUNIT 1); anthranilate synthase | chr5:1719740-1722811 REVERSEhighly similar to ( 766) loc_os03g61120 12003.m10996 protein anthranilate synthase component I-1, chloroplast precursor, putative, expressedTrpE Chorismate_bind PRK05940 PRK09070 PRK07508 PRK06404 MenF PRK05877 PRK06772 PRK07093 P…	-1.40215
13.1.6.5.1	amino acid metabolism.synthesis.aromatic aa.tryptophan.anthranilate synthase	potri.010g221500	nearly identical (1003) AT2G28880 | Symbols: emb1997 | emb1997 (embryo defective 1997); anthranilate synthase/ catalytic/ oxo-acid-lyase | chr2:12398937-12403108 REVERSEhighly similar to ( 885) loc_os06g48620 12006.m09388 protein EMB1997, putative, expressedTrpE Chorismate_bind PRK07508 PRK09070 PRK05940 GATase1_Anthranilate_Synthase PabA PRK05877 trpG PRK06404 PRK06774 PRK05780 PRK06401 PRK07765…	-1.28448
13.1.6.5.2	amino acid metabolism.synthesis.aromatic aa.tryptophan.anthranilate phosphoribosyltransferase	potri.012g082700	highly similar to ( 510) AT5G17990 | Symbols: TRP1, pat1 | TRP1 (tryptophan biosynthesis 1); anthranilate phosphoribosyltransferase | chr5:5957330-5959681 FORWARDmoderately similar to ( 407) loc_os03g03450 12003.m34993 protein anthranilate phosphoribosyltransferase, chloroplast precursor, putative, expressedtrpD TrpD Glycos_transf_3 PRK09522 PRK07394 no original description	-1.05217
13.1.6.5.2	amino acid metabolism.synthesis.aromatic aa.tryptophan.anthranilate phosphoribosyltransferase	potri.015g078800	weakly similar to ( 145) AT5G17990 | Symbols: TRP1, pat1 | TRP1 (tryptophan biosynthesis 1); anthranilate phosphoribosyltransferase | chr5:5957330-5959681 FORWARDvery weakly similar to (93.2) loc_os03g03450 12003.m34993 protein anthranilate phosphoribosyltransferase, chloroplast precursor, putative, expressedtrpD TrpD Glycos_transf_3 no original description	1.22075
13.1.6.5.3	amino acid metabolism.synthesis.aromatic aa.tryptophan.phosphoribosyanthranilate isomerase	potri.008g069500	moderately similar to ( 330) AT1G07780 | Symbols: PAI1, TRP6 | PAI1 (PHOSPHORIBOSYLANTHRANILATE ISOMERASE 1); phosphoribosylanthranilate isomerase | chr1:2410563-2411833 REVERSEmoderately similar to ( 260) loc_os02g16630 12002.m100166 protein tryptophan biosynthesis protein trpCF, putative, expressedPRAI TrpF PRK01222 PRAI PRK09427 no original description	-2.00496
13.1.6.5.5	amino acid metabolism.synthesis.aromatic aa.tryptophan.tryptophan synthase	potri.002g045700	moderately similar to ( 256) AT3G54640 | Symbols: TSA1, TRP3 | TSA1 (TRYPTOPHAN SYNTHASE ALPHA CHAIN); tryptophan synthase | chr3:20223331-20225303 REVERSEweakly similar to ( 166) TRPA_MAIZE Indole-3-glycerol phosphate lyase, chloroplast precursor (EC 4.1.2.8) (Indole synthase) (Tryptophan synthase alpha chain) (EC 4.2.1.20) (Benzoxazineless 1) - Zea mays (Maize)moderately similar to ( 225) loc_o…	1.09176
13.1.6.5.5	amino acid metabolism.synthesis.aromatic aa.tryptophan.tryptophan synthase	potri.005g217700	moderately similar to ( 404) AT3G54640 | Symbols: TSA1, TRP3 | TSA1 (TRYPTOPHAN SYNTHASE ALPHA CHAIN); tryptophan synthase | chr3:20223331-20225303 REVERSEmoderately similar to ( 289) TRPA_MAIZE Indole-3-glycerol phosphate lyase, chloroplast precursor (EC 4.1.2.8) (Indole synthase) (Tryptophan synthase alpha chain) (EC 4.2.1.20) (Benzoxazineless 1) - Zea mays (Maize)moderately similar to ( 358) l…	-1.24232
13.1.7.1	amino acid metabolism.synthesis.histidine.ATP phosphoribosyl transferase	potri.004g222400	highly similar to ( 546) AT1G09795 | Symbols: ATATP-PRT2, HISN1B | ATATP-PRT2 (ATP PHOSPHORIBOSYL TRANSFERASE 2); ATP phosphoribosyltransferase | chr1:3173588-3176690 FORWARDmoderately similar to ( 466) loc_os03g04169 12003.m05948 protein ATP phosphoribosyltransferase, putative, expressedhisG HisG HisG hisG no original description	-1.9884
13.1.7.4	amino acid metabolism.synthesis.histidine.N'-5'-phosphoribosyl-formimino-5-aminoimidazole-4-carboxamide ribonucleotide isomerase	potri.009g061700	highly similar to ( 951) AT4G26900 | Symbols: AT-HF, HISN4 | AT-HF (HIS HF); imidazoleglycerol-phosphate synthase | chr4:13515514-13519608 FORWARDhighly similar to ( 856) loc_os03g15120 12003.m06949 protein imidazole glycerol phosphate synthase hisHF, chloroplast precursor, putative, expressedHisF HisF GATase1_IGP_Synthase HisH PRK00830 hisF PRK03220 PRK02621 PRK02083 PRK03126 PRK01659 His_biosyn…	-1.86944
13.1.7.4	amino acid metabolism.synthesis.histidine.N'-5'-phosphoribosyl-formimino-5-aminoimidazole-4-carboxamide ribonucleotide isomerase	potri.001g267400	highly similar to ( 866) AT4G26900 | Symbols: AT-HF, HISN4 | AT-HF (HIS HF); imidazoleglycerol-phosphate synthase | chr4:13515514-13519608 FORWARDhighly similar to ( 786) loc_os03g15120 12003.m06949 protein imidazole glycerol phosphate synthase hisHF, chloroplast precursor, putative, expressedGATase1_IGP_Synthase HisF HisF HisH PRK00830 PRK03220 PRK02621 hisF PRK02083 PRK05211 His_biosynth PRK031…	-1.07712
13.2.2.3	amino acid metabolism.degradation.glutamate family.arginine	potri.008g177900	nearly identical (1320) AT1G67550 | Symbols: URE | URE (UREASE); urease | chr1:25312842-25316911 FORWARDmoderately similar to ( 216) UREA_SOYBN Urease (EC 3.5.1.5) (Urea amidohydrolase) (Fragment) - Glycine max (Soybean)Urease_alpha UreC Amidohydro_1 Urease_alpha Urease_beta Urease_gamma Urease_beta UreB Urease_gamma UreA no original description	1.60593
13.2.2.3	amino acid metabolism.degradation.glutamate family.arginine	potri.014g067700	highly similar to ( 603) AT4G08900 | Symbols: | arginase | chr4:5703499-5705180 FORWARDhighly similar to ( 509) ARGI_SOYBN Arginase (EC 3.5.3.1) - Glycine max (Soybean)highly similar to ( 599) loc_os04g01590 12004.m05476 protein arginase, putative, expressedArginase SpeB PRK01722 PRK02190 no original description	1.9174
13.2.2.3	amino acid metabolism.degradation.glutamate family.arginine	potri.006g042600	moderately similar to ( 374) AT5G14800 | Symbols: P5CR, AT-P5R, AT-P5C1, EMB2772 | P5CR (PYRROLINE-5- CARBOXYLATE (P5C) REDUCTASE); pyrroline-5-carboxylate reductase | chr5:4786353-4787618 REVERSEmoderately similar to ( 399) P5CR_SOYBN Pyrroline-5-carboxylate reductase (EC 1.5.1.2) (P5CR) (P5C reductase) - Glycine max (Soybean)moderately similar to ( 348) loc_os01g71990 12001.m13237 protein pyrro…	-1.30255
13.2.3.4	amino acid metabolism.degradation.aspartate family.methionine	potri.017g123300	moderately similar to ( 456) AT1G66520 | Symbols: pde194 | pde194 (pigment defective 194); catalytic/ formyltetrahydrofolate deformylase/ hydroxymethyl-, formyl- and related transferase | chr1:24816330-24818693 REVERSEmoderately similar to ( 411) loc_os01g49330 12001.m11119 protein methionyl-tRNA formyltransferase, putative, expressedfmt Fmt PRK08125 Formyl_trans_N PRK06988 no original description	-1.51435
13.2.3.4.1	amino acid metabolism.degradation.aspartate family.methionine.methionine gamma-lyase	potri.003g190600	highly similar to ( 526) AT1G64660 | Symbols: ATMGL | ATMGL (ARABIDOPSIS THALIANA METHIONINE GAMMA-LYASE); catalytic/ methionine gamma-lyase | chr1:24028977-24030537 FORWARDmoderately similar to ( 454) loc_os10g37340 12010.m06527 protein O-succinylhomoserine sulfhydrylase, putative, expressedMetC Cys_Met_Meta_PP PRK08133 MET17 PRK06234 PRK08249 PRK08574 PRK07503 PRK06767 PRK07504 PRK07671 PRK0806…	-1.36176
13.2.3.5	amino acid metabolism.degradation.aspartate family.lysine	potri.006g134200	highly similar to ( 629) AT4G33150 | Symbols: | lysine-ketoglutarate reductase/saccharopine dehydrogenase bifunctional enzyme | chr4:15985479-15988055 REVERSEhighly similar to ( 583) loc_os02g54254 12002.m34034 protein alpha-aminoadipic semialdehyde synthase, putative, expressedAlaDh_PNT_C AlaDh_PNT_N no original description	2.89931
13.2.3.5	amino acid metabolism.degradation.aspartate family.lysine	potri.006g134300	highly similar to ( 701) AT4G33150 | Symbols: | lysine-ketoglutarate reductase/saccharopine dehydrogenase bifunctional enzyme | chr4:15985479-15988055 REVERSEhighly similar to ( 633) loc_os02g54254 12002.m34034 protein alpha-aminoadipic semialdehyde synthase, putative, expressedSaccharop_dh LYS9 no original description	2.09249
13.2.3.5.1	mino acid metabolism.degradation.aspartate family.lysine.lysine decarboxylase	potri.001g265300	moderately similar to ( 280) AT2G28305 | Symbols: | unknown protein | chr2:12081186-12084307 FORWARDmoderately similar to ( 279) loc_os04g43840 12004.m09343 protein carboxy-lyase, putative, expressedLysine_decarbox COG1611 no original description	-3.3169
13.2.4.1	amino acid metabolism.degradation.branched chain group.shared	potri.005g185400	moderately similar to ( 482) AT5G09300 | Symbols: | 2-oxoisovalerate dehydrogenase, putative / 3-methyl-2-oxobutanoate dehydrogenase, putative / branched-chain alpha-keto acid dehydrogenase E1 alpha subunit, putative | chr5:2884282-2886291 REVERSEweakly similar to ( 132) ODPA_PEA Pyruvate dehydrogenase E1 component subunit alpha, mitochondrial precursor (EC 1.2.4.1) (PDHE1-A) - Pisum sativum (Gar…	5.36258
13.2.4.4	amino acid metabolism.degradation.branched chain group.leucine	potri.006g036800	moderately similar to ( 464) AT2G26800 | Symbols: | hydroxymethylglutaryl-CoA lyase, putative / 3-hydroxy-3-methylglutarate-CoA lyase, putative / HMG-CoA lyase, putative | chr2:11429192-11432290 REVERSEmoderately similar to ( 442) loc_os01g16350 12001.m97495 protein hydroxymethylglutaryl-CoA lyase, putative, expressedPRK05692 LeuA HMGL-like aksA no original description	-1.38984
13.2.5.1	amino acid metabolism.degradation.serine-glycine-cysteine group.serine	potri.004g175800	moderately similar to ( 379) AT1G68010 | Symbols: HPR | HPR; glycerate dehydrogenase/ poly(U) binding | chr1:25493418-25495720 FORWARDmoderately similar to ( 385) DHGY_CUCSA Glycerate dehydrogenase (EC 1.1.1.29) (NADH-dependent hydroxypyruvate reductase) (HPR) (GDH) - Cucumis sativus (Cucumber)moderately similar to ( 373) loc_os02g01150 12002.m33493 protein hydroxypyruvate reductase, putative, ex…	2.1603
13.2.5.2	amino acid metabolism.degradation.serine-glycine-cysteine group.glycine	potri.004g175800	moderately similar to ( 379) AT1G68010 | Symbols: HPR | HPR; glycerate dehydrogenase/ poly(U) binding | chr1:25493418-25495720 FORWARDmoderately similar to ( 385) DHGY_CUCSA Glycerate dehydrogenase (EC 1.1.1.29) (NADH-dependent hydroxypyruvate reductase) (HPR) (GDH) - Cucumis sativus (Cucumber)moderately similar to ( 373) loc_os02g01150 12002.m33493 protein hydroxypyruvate reductase, putative, ex…	2.1603
13.2.5.2	amino acid metabolism.degradation.serine-glycine-cysteine group.glycine	potri.013g104200	weakly similar to ( 140) AT1G72190 | Symbols: | oxidoreductase family protein | chr1:27167458-27169696 REVERSEweakly similar to ( 135) loc_os07g16040 12007.m06048 protein glyoxylate reductase, putative, expressed2-Hacid_dh SerA 2-Hacid_dh_C LdhA no original description	-2.25532
13.2.6.2	amino acid metabolism.degradation.aromatic aa.tyrosine	potri.011g115100	highly similar to ( 654) AT5G53970 | Symbols: | aminotransferase, putative | chr5:21910676-21912594 FORWARDmoderately similar to ( 496) loc_os02g19970 12002.m33655 protein tyrosine aminotransferase, putative, expressedCOG0436 Aminotran_1_2 PRK09265 PRK08363 PRK05764 PRK06056 PRK07212 PRK06108 PRK05794 ARO8 PRK08443 PRK08361 PRK08362 PRK07568 PRK07777 PRK07309 PRK07367 PRK07310 PRK07324 PRK07543 P…	1.38354
13.2.6.2	amino acid metabolism.degradation.aromatic aa.tyrosine	potri.007g137900	moderately similar to ( 280) AT5G53970 | Symbols: | aminotransferase, putative | chr5:21910676-21912594 FORWARDmoderately similar to ( 304) loc_os11g35040 12011.m07358 protein tyrosine aminotransferase, putative, expressedCOG0436 PRK09265 Aminotran_1_2 PRK06108 PRK07568 PRK08443 PRK08363 PRK05764 PRK07212 PRK05794 PRK06056 PRK08069 PRK06507 PRK06107 PRK07367 PRK06836 PRK07310 PRK06855 MalY PRK073…	1.16257
13.2.6.2	amino acid metabolism.degradation.aromatic aa.tyrosine	potri.017g014200	moderately similar to ( 379) AT5G36160 | Symbols: | aminotransferase-related | chr5:14233261-14235129 REVERSEmoderately similar to ( 398) loc_os02g19970 12002.m33655 protein tyrosine aminotransferase, putative, expressedCOG0436 PRK09265 Aminotran_1_2 PRK08363 PRK06056 PRK07212 PRK05764 PRK07568 PRK07777 PRK06855 PRK05794 ARO8 PRK07309 PRK09082 PRK07682 PRK06108 PRK07778 PRK07683 PRK06220 HisC PRK…	-3.32796
13.2.6.2	amino acid metabolism.degradation.aromatic aa.tyrosine	potri.017g014100	highly similar to ( 529) AT5G53970 | Symbols: | aminotransferase, putative | chr5:21910676-21912594 FORWARDvery weakly similar to (80.9) ALA2_HORVU Alanine aminotransferase 2 (EC 2.6.1.2) (GPT) (Glutamic--pyruvic transaminase 2) (Glutamic--alanine transaminase 2) (ALAAT-2) - Hordeum vulgare (Barley)highly similar to ( 562) loc_os11g35040 12011.m07358 protein tyrosine aminotransferase, putative, e…	-1.27778
13.99	amino acid metabolism.misc	potri.010g138600	highly similar to ( 706) AT1G69040 | Symbols: ACR4 | ACR4 (ACT REPEAT 4); amino acid binding | chr1:25957843-25960079 FORWARDhighly similar to ( 613) loc_os03g29980 12003.m34884 protein ACR4, putative, expressedACT_ACR_3 ACT_ACR_1 ACT_ACR_2 ACT_ACR_4 ACT_ACR-UUR-like_2 no original description	-1.9346
13.99	amino acid metabolism.misc	potri.003g167800	moderately similar to ( 471) AT1G69040 | Symbols: ACR4 | ACR4 (ACT REPEAT 4); amino acid binding | chr1:25957843-25960079 FORWARDmoderately similar to ( 481) loc_os08g42080 12008.m08186 protein ACR5, putative, expressedACT_ACR_3 ACT_ACR_4 ACT_ACR_1 ACT_ACR_2 ACT_ACR-UUR-like_2 no original description	2.55309
14.1	S-assimilation.ATPS	potri.002g024200	highly similar to ( 639) AT1G19920 | Symbols: APS2, ASA1 | APS2; sulfate adenylyltransferase (ATP) | chr1:6914835-6916657 REVERSEhighly similar to ( 525) loc_os03g53230 12003.m10296 protein bifunctional 3-phosphoadenosine 5-phosphosulfate synthetase, putative, expressedATPS ATP-sulfurylase sat MET3 PRK05537 PanC_ATPS no original description	-1.47497
14.1	S-assimilation.ATPS	potri.008g159000	highly similar to ( 689) AT3G22890 | Symbols: APS1 | APS1 (ATP SULFURYLASE 1); sulfate adenylyltransferase (ATP) | chr3:8112837-8114734 FORWARDhighly similar to ( 597) loc_os03g53230 12003.m10296 protein bifunctional 3-phosphoadenosine 5-phosphosulfate synthetase, putative, expressedATPS ATP-sulfurylase sat MET3 PRK05537 PanC_ATPS no original description	-1.18789
14.2	S-assimilation.APR	potri.014g154200	moderately similar to ( 287) AT4G21990 | Symbols: APR3, PRH-26, PRH26, ATAPR3 | APR3 (APS REDUCTASE 3); adenylyl-sulfate reductase | chr4:11657284-11658973 REVERSEmoderately similar to ( 272) loc_os07g32570 12007.m07520 protein OsAPRL1 - Oryza sativa adenosine 5'-phosphosulfate reductase-like, expressedPRK02090 CysH PDI_a_APS_reductase PAPS_reduct no original description	-2.0274
14.2	S-assimilation.APR	potri.004g012100	highly similar to ( 696) AT4G04610 | Symbols: APR1, APR, PRH19, ATAPR1 | APR1 (APS REDUCTASE 1); adenylyl-sulfate reductase | chr4:2325069-2326718 FORWARDhighly similar to ( 602) loc_os07g32570 12007.m07520 protein OsAPRL1 - Oryza sativa adenosine 5'-phosphosulfate reductase-like, expressedPRK02090 CysH PDI_a_APS_reductase PAPS_reduct PAPS_reductase PDI_a_family no original description	-1.14444
14.15	S-assimilation.AKN	potri.001g293400	moderately similar to ( 364) AT2G14750 | Symbols: APK, AKN1, ATAKN1 | APK (APS KINASE); ATP binding / adenylylsulfate kinase/ kinase/ transferase, transferring phosphorus-containing groups | chr2:6314128-6315501 FORWARDmoderately similar to ( 343) KAPS_CATRO Adenylyl-sulfate kinase, chloroplast precursor (EC 2.7.1.25) (APS kinase) (Adenosine-5'-phosphosulfate kinase) (ATP adenosine-5'-phosphosulf…	1.09042
15	metal handling	potri.016g117600	moderately similar to ( 223) AT5G58640 | Symbols: | selenoprotein-related | chr5:23697996-23699505 FORWARDmoderately similar to ( 207) loc_os05g39110 12005.m08090 protein selT-like protein precursor, putative, expressed no original description	-1.75531
15.1	metal handling.acquisition	potri.014g088000	highly similar to ( 747) AT1G01580 | Symbols: FRO2, FRD1, ATFRO2 | FRO2 (FERRIC REDUCTION OXIDASE 2); ferric-chelate reductase | chr1:209395-212810 FORWARDmoderately similar to ( 452) loc_os04g48930 12004.m101632 protein ferric-chelate reductase, putative, expressedFAD_binding_8 Ferric_reduct no original description	2.13431
15.2	metal handling.binding, chelation and storage	potri.016g124700	moderately similar to ( 275) AT5G01600 | Symbols: ATFER1, FER1 | ATFER1; ferric iron binding / iron ion binding | chr5:228149-229594 REVERSEmoderately similar to ( 296) FRI_PHAVU Ferritin, chloroplast precursor (EC 1.16.3.1) - Phaseolus vulgaris (Kidney bean) (French bean)moderately similar to ( 270) loc_os12g01530 12012.m26727 protein ferritin-1, chloroplast precursor, putative, expressedEuk_Fer…	1.47069
15.2	metal handling.binding, chelation and storage	potri.012g101400	weakly similar to ( 189) AT5G63530 | Symbols: ATFP3, FP3 | ATFP3; metal ion binding / transition metal ion binding | chr5:25433423-25435614 FORWARDweakly similar to ( 160) loc_os04g32030 12004.m08302 protein ATFP3, putative, expressed no original description	-2.98172
15.2	metal handling.binding, chelation and storage	potri.012g007300	moderately similar to ( 229) AT5G24580 | Symbols: | copper-binding family protein | chr5:8410394-8412087 REVERSEweakly similar to ( 130) loc_os03g64340 12003.m11295 protein copper ion binding protein, putative, expressed no original description	-4.00496
15.2	metal handling.binding, chelation and storage	potri.015g144300	weakly similar to ( 140) AT3G48970 | Symbols: | copper-binding family protein | chr3:18152408-18153296 REVERSE no original description	-1.57994
15.2	metal handling.binding, chelation and storage	potri.015g099500	weakly similar to ( 194) AT5G50740 | Symbols: | metal ion binding | chr5:20635983-20637970 REVERSEweakly similar to ( 164) loc_os04g32030 12004.m08302 protein ATFP3, putative, expressed no original description	-2.55698
15.2	metal handling.binding, chelation and storage	potri.014g132000	very weakly similar to (96.7) AT5G27690 | Symbols: | heavy-metal-associated domain-containing protein | chr5:9803796-9805036 FORWARDvery weakly similar to (98.2) loc_os05g05820 12005.m05109 protein pro-resilin precursor, putative, expressed no original description	1.31834
15.2	metal handling.binding, chelation and storage	potri.008g072700	moderately similar to ( 313) AT3G11050 | Symbols: ATFER2 | ATFER2 (ferritin 2); binding / ferric iron binding / oxidoreductase/ transition metal ion binding | chr3:3463651-3465294 FORWARDmoderately similar to ( 335) FRI2_TOBAC Ferritin-2, chloroplast precursor (EC 1.16.3.1) (NtFer2) - Nicotiana tabacum (Common tobacco)moderately similar to ( 286) loc_os12g01530 12012.m26727 protein ferritin-1, ch…	2.11974
15.2	metal handling.binding, chelation and storage	potri.013g131200	no original description	3.05112
15.2	metal handling.binding, chelation and storage	potri.006g085200	no original description	3.9723
15.2	metal handling.binding, chelation and storage	potri.004g193400	moderately similar to ( 275) AT5G04950 | Symbols: NAS1, ATNAS1 | NAS1 (NICOTIANAMINE SYNTHASE 1); nicotianamine synthase | chr5:1457876-1458838 REVERSEmoderately similar to ( 271) NAS3_HORVU Probable nicotianamine synthase 3 (EC 2.5.1.43) (S-adenosyl-L-methionine:S-adenosyl-L-methionine:S-adenosyl-methionine 3-amino-3-carboxypropyltransferase 3) (HvNAS3) - Hordeum vulgare (Barley)moderately simil…	1.80473
15.2	metal handling.binding, chelation and storage	potri.011g149500	moderately similar to ( 249) AT2G18196 | Symbols: | metal ion binding | chr2:7920793-7922268 REVERSEmoderately similar to ( 217) loc_os03g02860 12003.m05825 protein metal ion binding protein, putative, expressed no original description	2.13431
15.2	metal handling.binding, chelation and storage	potri.016g124900	weakly similar to ( 165) AT2G40300 | Symbols: ATFER4 | ATFER4 (ferritin 4); binding / ferric iron binding / oxidoreductase/ transition metal ion binding | chr2:16831501-16833214 REVERSEweakly similar to ( 172) FRI_PHAVU Ferritin, chloroplast precursor (EC 1.16.3.1) - Phaseolus vulgaris (Kidney bean) (French bean)weakly similar to ( 159) loc_os11g01530 12011.m80133 protein ferritin-1, chloroplast …	2.35552
15.2	metal handling.binding, chelation and storage	potri.012g007200	weakly similar to ( 125) AT4G27590 | Symbols: | copper-binding protein-related | chr4:13771224-13772594 FORWARDweakly similar to ( 120) loc_os04g49260 12004.m09861 protein copper ion binding protein, putative, expressed no original description	-8.88981
15.2	metal handling.binding, chelation and storage	potri.002g092200	weakly similar to ( 177) AT4G08570 | Symbols: | heavy-metal-associated domain-containing protein / copper chaperone (CCH)-related | chr4:5455123-5455975 REVERSEweakly similar to ( 131) loc_os09g20000 12009.m05207 protein metal ion binding protein, putative, expressed no original description	2.58999
15.2	metal handling.binding, chelation and storage	potri.015g003900	moderately similar to ( 222) AT5G24580 | Symbols: | copper-binding family protein | chr5:8410394-8412087 REVERSEweakly similar to ( 154) loc_os03g64340 12003.m11295 protein copper ion binding protein, putative, expressed no original description	-2.99498
15.2	metal handling.binding, chelation and storage	potri.016g006600	weakly similar to ( 155) AT5G50740 | Symbols: | metal ion binding | chr5:20635983-20637970 REVERSEweakly similar to ( 134) loc_os10g14870 12010.m04684 protein ATFP3, putative, expressed no original description	-2.36421
15.2	metal handling.binding, chelation and storage	potri.019g100000	no original description	1.81793
15.2	metal handling.binding, chelation and storage	potri.019g106500	weakly similar to ( 197) AT1G06330 | Symbols: | copper-binding family protein | chr1:1931671-1932266 REVERSEweakly similar to ( 129) loc_os01g55320 12001.m11691 protein copper ion binding protein, putative, expressed no original description	-5.91384
16.1	secondary metabolism.isoprenoids	potri.013g017300	moderately similar to ( 229) AT3G05500 | Symbols: | rubber elongation factor (REF) family protein | chr3:1593540-1594802 FORWARDweakly similar to ( 166) SRP_PHAVU Stress-related protein (PvSRP) - Phaseolus vulgaris (Kidney bean) (French bean)weakly similar to ( 188) loc_os07g47510 12007.m079784 protein stress-related protein, putative, expressedREF no original description	-1.42382
16.1	secondary metabolism.isoprenoids	potri.003g173100	moderately similar to ( 221) AT1G67360 | Symbols: | rubber elongation factor (REF) family protein | chr1:25237072-25237913 REVERSEweakly similar to ( 102) SRPP_HEVBR Small rubber particle protein (SRPP) (22 kDa rubber particle protein) (22 kDa RPP) (Latex allergen Hev b 3) (27 kDa natural rubber allergen) - Hevea brasiliensis (Para rubber tree)weakly similar to ( 114) loc_os07g47510 12007.m079784…	-1.14775
16.1.1	secondary metabolism.isoprenoids.non-mevalonate pathway	potri.012g068800	highly similar to ( 763) AT1G74470 | Symbols: | geranylgeranyl reductase | chr1:27991248-27992845 FORWARDhighly similar to ( 654) loc_os02g51080 12002.m33869 protein geranylgeranyl hydrogenase, putative, expressedFixC UbiH no original description	1.66799
16.1.1.2	secondary metabolism.isoprenoids.non-mevalonate pathway.DXR	potri.012g080900	highly similar to ( 821) AT5G62790 | Symbols: DXR, PDE129 | DXR (1-DEOXY-D-XYLULOSE 5-PHOSPHATE REDUCTOISOMERASE); 1-deoxy-D-xylulose-5-phosphate reductoisomerase | chr5:25214358-25217292 REVERSEhighly similar to ( 806) DXR_ORYSA 1-deoxy-D-xylulose 5-phosphate reductoisomerase, chloroplast precursor (EC 1.1.1.267) (DXP reductoisomerase) (1-deoxyxylulose-5-phosphate reductoisomerase) (2-C-methyl-D…	1.38969
16.1.1.3	secondary metabolism.isoprenoids.non-mevalonate pathway.CMS	potri.004g230200	moderately similar to ( 363) AT2G02500 | Symbols: ISPD, ATMEPCT, MCT | ISPD; 2-C-methyl-D-erythritol 4-phosphate cytidylyltransferase | chr2:671054-673124 REVERSEmoderately similar to ( 365) loc_os01g66360 12001.m12744 protein 2-C-methyl-D-erythritol 4-phosphate cytidylyltransferase, chloroplast precursor, putative, expressedispD IspD IspD ispDF no original description	-1.41721
16.1.1.4	secondary metabolism.isoprenoids.non-mevalonate pathway.CMK	potri.001g225100	moderately similar to ( 471) AT2G26930 | Symbols: ATCDPMEK, PDE277, ISPE | ATCDPMEK (4-(CYTIDINE 5'-PHOSPHO)-2-C-METHYL-D-ERITHRITOL KINASE); 4-(cytidine 5'-diphospho)-2-C-methyl-D-erythritol kinase | chr2:11491829-11494229 REVERSEmoderately similar to ( 466) loc_os01g58790 12001.m12021 protein 4-diphosphocytidyl-2-C-methyl-D-erythritol kinase, chloroplast precursor, putative, expressedIspE PRK04…	-1.33737
16.1.1.10	secondary metabolism.isoprenoids.non-mevalonate pathway.geranylgeranyl pyrophosphate synthase	potri.006g135300	highly similar to ( 556) AT2G34630 | Symbols: GPPS, GPS1 | geranyl diphosphate synthase, putative / GPPS, putative / dimethylallyltransferase, putative / prenyl transferase, putative | chr2:14578689-14581632 FORWARDvery weakly similar to (96.7) GGPPS_HEVBR Geranylgeranyl pyrophosphate synthetase, chloroplast precursor (GGPP synthetase) [Includes: Dimethylallyltranstransferase (EC 2.5.1.1); Gerany…	1.05495
16.1.1.10	secondary metabolism.isoprenoids.non-mevalonate pathway.geranylgeranyl pyrophosphate synthase	potri.017g124600	moderately similar to ( 365) AT4G36810 | Symbols: GGPS1 | GGPS1 (GERANYLGERANYL PYROPHOSPHATE SYNTHASE 1); farnesyltranstransferase | chr4:17343513-17344628 FORWARDmoderately similar to ( 392) GGPPS_HEVBR Geranylgeranyl pyrophosphate synthetase, chloroplast precursor (GGPP synthetase) [Includes: Dimethylallyltranstransferase (EC 2.5.1.1); Geranyltranstransferase (EC 2.5.1.10); Farnesyltranstransf…	-4.2429
16.1.1.10	secondary metabolism.isoprenoids.non-mevalonate pathway.geranylgeranyl pyrophosphate synthase	potri.004g090600	moderately similar to ( 406) AT4G36810 | Symbols: GGPS1 | GGPS1 (GERANYLGERANYL PYROPHOSPHATE SYNTHASE 1); farnesyltranstransferase | chr4:17343513-17344628 FORWARDmoderately similar to ( 426) GGPPS_HEVBR Geranylgeranyl pyrophosphate synthetase, chloroplast precursor (GGPP synthetase) [Includes: Dimethylallyltranstransferase (EC 2.5.1.1); Geranyltranstransferase (EC 2.5.1.10); Farnesyltranstransf…	-1.73194
16.1.2.1	secondary metabolism.isoprenoids.mevalonate pathway.acetyl-CoA C-acyltransferase	potri.014g168700	highly similar to ( 632) AT5G48230 | Symbols: EMB1276, ACAT2 | ACAT2 (ACETOACETYL-COA THIOLASE 2); acetyl-CoA C-acetyltransferase/ catalytic | chr5:19552570-19555030 REVERSEhighly similar to ( 608) loc_os09g07830 12009.m059940 protein acetyl-CoA acetyltransferase, cytosolic 1, putative, expressedthiolase PRK08235 PRK06954 PRK07800 PRK05790 PRK07025 PRK07491 PRK05656 PRK06845 PRK09051 Thiolase_N P…	-1.14298
16.1.2.2	secondary metabolism.isoprenoids.mevalonate pathway.HMG-CoA synthase	potri.003g120300	highly similar to ( 780) AT4G11820 | Symbols: MVA1 | MVA1; acetyl-CoA C-acetyltransferase/ hydroxymethylglutaryl-CoA synthase | chr4:7109124-7111901 REVERSEhighly similar to ( 749) loc_os08g43170 12008.m08291 protein hydroxymethylglutaryl-CoA synthase, putative, expressedHMG_CoA_synt_C PksG HMG_CoA_synt_N init_cond_enzymes PRK04262 no original description	-1.50581
16.1.2.2	secondary metabolism.isoprenoids.mevalonate pathway.HMG-CoA synthase	potri.003g120400	moderately similar to ( 466) AT4G11820 | Symbols: MVA1 | MVA1; acetyl-CoA C-acetyltransferase/ hydroxymethylglutaryl-CoA synthase | chr4:7109124-7111901 REVERSEmoderately similar to ( 458) loc_os09g34960 12009.m06496 protein hydroxymethylglutaryl-CoA synthase, putative, expressedHMG_CoA_synt_N PksG init_cond_enzymes HMG_CoA_synt_C no original description	-1.82505
16.1.2.3	secondary metabolism.isoprenoids.mevalonate pathway.HMG-CoA reductase	potri.001g457000	highly similar to ( 820) AT1G76490 | Symbols: HMG1, HMGR1 | HMG1 (HYDROXY METHYLGLUTARYL COA REDUCTASE 1); hydroxymethylglutaryl-CoA reductase | chr1:28695801-28698206 FORWARDhighly similar to ( 872) HMDH1_HEVBR 3-hydroxy-3-methylglutaryl-coenzyme A reductase 1 (EC 1.1.1.34) (HMG-CoA reductase 1) - Hevea brasiliensis (Para rubber tree)highly similar to ( 746) loc_os08g40180 12008.m07998 protein 3…	-3.19933
16.1.2.3	secondary metabolism.isoprenoids.mevalonate pathway.HMG-CoA reductase	potri.011g145000	highly similar to ( 824) AT1G76490 | Symbols: HMG1, HMGR1 | HMG1 (HYDROXY METHYLGLUTARYL COA REDUCTASE 1); hydroxymethylglutaryl-CoA reductase | chr1:28695801-28698206 FORWARDhighly similar to ( 879) HMDH3_SOLTU 3-hydroxy-3-methylglutaryl-coenzyme A reductase 3 (EC 1.1.1.34) (HMG-CoA reductase 3) (HMG3.3) - Solanum tuberosum (Potato)highly similar to ( 756) loc_os08g40180 12008.m07998 protein 3-h…	-3.5267
16.1.2.5	secondary metabolism.isoprenoids.mevalonate pathway.phosphomevalonate kinase	potri.001g135500	highly similar to ( 598) AT1G31910 | Symbols: | GHMP kinase family protein | chr1:11459050-11461649 FORWARDhighly similar to ( 545) loc_os03g14830 12003.m06920 protein phosphomevalonate kinase, putative, expressedERG8 no original description	1.05393
16.1.3	secondary metabolism.isoprenoids.tocopherol biosynthesis	potri.006g197600	moderately similar to ( 456) AT3G11945 | Symbols: ATHST | homogentisate farnesyltransferase/ homogentisate geranylgeranyltransferase/ homogentisate solanesyltransferase | chr3:3780041-3782880 REVERSEmoderately similar to ( 422) loc_os07g38850 12007.m08130 protein prenyltransferase/ zinc ion binding protein, putative, expressedubiA no original description	-1.29043
16.1.3.1	secondary metabolism.isoprenoids.tocopherol biosynthesis.hydroxyphenylpyruvate dioxygenase	potri.002g057400	highly similar to ( 631) AT1G06570 | Symbols: PDS1, HPD | PDS1 (PHYTOENE DESATURATION 1); 4-hydroxyphenylpyruvate dioxygenase | chr1:2012173-2013543 REVERSEhighly similar to ( 616) HPPD_DAUCA 4-hydroxyphenylpyruvate dioxygenase (EC 1.13.11.27) (4HPPD) (HPD) (HPPDase) (4-hydroxyphenylpyruvic acid oxidase) - Daucus carota (Carrot)moderately similar to ( 499) loc_os02g07160 12002.m06063 protein 4-hy…	1.62713
16.1.4.1	secondary metabolism.isoprenoids.carotenoids.phytoene synthase	potri.005g205800	moderately similar to ( 492) AT5G17230 | Symbols: | phytoene synthase (PSY) / geranylgeranyl-diphosphate geranylgeranyl transferase | chr5:5659839-5662087 REVERSEhighly similar to ( 522) PSY_DAUCA Phytoene synthase, chloroplast precursor (EC 2.5.1.-) - Daucus carota (Carrot)moderately similar to ( 488) loc_os06g51290 12006.m31943 protein phytoene synthase, chloroplast precursor, putative, express…	2.57657
16.1.4.1	secondary metabolism.isoprenoids.carotenoids.phytoene synthase	potri.017g138900	highly similar to ( 613) AT5G17230 | Symbols: | phytoene synthase (PSY) / geranylgeranyl-diphosphate geranylgeranyl transferase | chr5:5659839-5662087 REVERSEhighly similar to ( 624) PSY_CAPAN Phytoene synthase, chloroplast precursor (EC 2.5.1.-) - Capsicum annuum (Bell pepper)highly similar to ( 561) loc_os06g51290 12006.m31943 protein phytoene synthase, chloroplast precursor, putative, expresse…	-1.95433
16.1.4.5	secondary metabolism.isoprenoids.carotenoids.lycopene beta cyclase	potri.016g040200	highly similar to ( 639) AT3G10230 | Symbols: LYC | LYC (LYCOPENE CYCLASE); lycopene beta cyclase | chr3:3164340-3165449 REVERSEhighly similar to ( 689) LCYB_CAPAN Lycopene beta cyclase, chloroplast precursor (EC 1.14.-.-) - Capsicum annuum (Bell pepper)highly similar to ( 527) loc_os02g09750 12002.m06272 protein lycopene beta cyclase, chloroplast precursor, putative, expressedLycopene_cycl no or…	1.56574
16.1.4.7	secondary metabolism.isoprenoids.carotenoids.carotenoid epsilon ring hydroxylase	potri.006g119800	highly similar to ( 595) AT3G53130 | Symbols: LUT1, CYP97C1 | LUT1 (LUTEIN DEFICIENT 1); epsilon hydroxylase/ oxygen binding | chr3:19692812-19695278 FORWARDmoderately similar to ( 268) C97B2_SOYBN Cytochrome P450 97B2 (EC 1.14.-.-) - Glycine max (Soybean)highly similar to ( 546) loc_os10g39930 12010.m065331 protein cytochrome P450 97B2, putative, expressedp450 CypX no original description	1.17836
16.1.5	secondary metabolism.isoprenoids.terpenoids	potri.004g037900	highly similar to ( 776) AT1G61120 | Symbols: TPS04, GES | TPS04 (TERPENE SYNTHASE 04); (E,E)-geranyllinalool synthase | chr1:22523689-22528598 FORWARDmoderately similar to ( 322) KSB_CUCMA Ent-kaurene synthase B, chloroplast precursor (EC 4.2.3.19) (KSB) - Cucurbita maxima (Pumpkin) (Winter squash)moderately similar to ( 320) loc_os04g52230 12004.m10118 protein ent-kaurene synthase B, chloroplas…	4.08001
16.2	secondary metabolism.phenylpropanoids	potri.002g010700	moderately similar to ( 301) AT3G26040 | Symbols: | transferase family protein | chr3:9519741-9521069 FORWARDvery weakly similar to (95.1) HCBT1_DIACA Anthranilate N-benzoyltransferase protein 1 (EC 2.3.1.144) (Anthranilate N-hydroxycinnamoyl/benzoyltransferase 1) - Dianthus caryophyllus (Carnation) (Clove pink)very weakly similar to ( 100) loc_os08g10420 12008.m05175 protein anthranilate N-benzo…	1.8351
16.2	secondary metabolism.phenylpropanoids	potri.004g050400	weakly similar to ( 187) AT4G35160 | Symbols: | O-methyltransferase family 2 protein | chr4:16730989-16732808 REVERSEmoderately similar to ( 345) 7OMT9_MEDSA Isoflavone-7-O-methyltransferase 9 (EC 2.1.1.150) (Isoflavone-O-methyltransferase 9) (7 IOMT-9) - Medicago sativa (Alfalfa)moderately similar to ( 277) loc_os12g25450 12012.m06370 protein O-methyltransferase ZRP4, putative, expressedMethyltr…	4.09249
16.2	secondary metabolism.phenylpropanoids	potri.001g447500	moderately similar to ( 377) AT5G17540 | Symbols: | transferase family protein | chr5:5782061-5783682 REVERSEweakly similar to ( 169) HCBT1_DIACA Anthranilate N-benzoyltransferase protein 1 (EC 2.3.1.144) (Anthranilate N-hydroxycinnamoyl/benzoyltransferase 1) - Dianthus caryophyllus (Carnation) (Clove pink)moderately similar to ( 376) loc_os10g35950 12010.m06411 protein 10-deacetylbaccatin III 10…	-1.3169
16.2	secondary metabolism.phenylpropanoids	potri.006g010300	moderately similar to ( 289) AT3G26040 | Symbols: | transferase family protein | chr3:9519741-9521069 FORWARDvery weakly similar to (98.2) HCBT1_DIACA Anthranilate N-benzoyltransferase protein 1 (EC 2.3.1.144) (Anthranilate N-hydroxycinnamoyl/benzoyltransferase 1) - Dianthus caryophyllus (Carnation) (Clove pink)weakly similar to ( 123) loc_os04g42250 12004.m35365 protein anthranilate N-benzoyltra…	1.22365
16.2	secondary metabolism.phenylpropanoids	potri.006g167200	highly similar to ( 952) AT4G30210 | Symbols: ATR2, AR2 | ATR2 (ARABIDOPSIS P450 REDUCTASE 2); NADPH-hemoprotein reductase | chr4:14796900-14800578 FORWARDhighly similar to ( 952) NCPR_CATRO NADPH--cytochrome P450 reductase (EC 1.6.2.4) (CPR) (P450R) - Catharanthus roseus (Rosy periwinkle) (Madagascar periwinkle)highly similar to ( 933) loc_os09g38620 12009.m06803 protein NADPH--cytochrome P450 r…	1.16025
16.2	secondary metabolism.phenylpropanoids	potri.013g074400	moderately similar to ( 452) AT5G17540 | Symbols: | transferase family protein | chr5:5782061-5783682 REVERSEweakly similar to ( 140) HCBT1_DIACA Anthranilate N-benzoyltransferase protein 1 (EC 2.3.1.144) (Anthranilate N-hydroxycinnamoyl/benzoyltransferase 1) - Dianthus caryophyllus (Carnation) (Clove pink)moderately similar to ( 432) loc_os10g35950 12010.m06411 protein 10-deacetylbaccatin III 10…	-3.90187
16.2	secondary metabolism.phenylpropanoids	potri.006g097500	highly similar to ( 631) AT5G01210 | Symbols: | transferase family protein | chr5:84554-85981 FORWARDvery weakly similar to (94.7) HCBT2_DIACA Anthranilate N-benzoyltransferase protein 2 (EC 2.3.1.144) (Anthranilate N-hydroxycinnamoyl/benzoyltransferase 2) - Dianthus caryophyllus (Carnation) (Clove pink)moderately similar to ( 452) loc_os01g63480 12001.m12464 protein AER, putative, expressedTrans…	1.30429
16.2	secondary metabolism.phenylpropanoids	potri.004g053500	highly similar to ( 612) AT1G28680 | Symbols: | transferase family protein | chr1:10078222-10079763 FORWARDweakly similar to ( 123) HCBT1_DIACA Anthranilate N-benzoyltransferase protein 1 (EC 2.3.1.144) (Anthranilate N-hydroxycinnamoyl/benzoyltransferase 1) - Dianthus caryophyllus (Carnation) (Clove pink)moderately similar to ( 345) loc_os06g06180 12006.m05344 protein elicitor inducible gene prod…	-1.15544
16.2	secondary metabolism.phenylpropanoids	potri.001g388200	highly similar to ( 621) PPO_MALDO Polyphenol oxidase, chloroplast precursor (EC 1.10.3.1) (PPO) (Catechol oxidase) - Malus domestica (Apple) (Malus sylvestris)moderately similar to ( 473) loc_os04g53300 12004.m10221 protein polyphenol oxidase II, chloroplast precursor, putative, expressedTyrosinase no original description	-1.32278
16.2	secondary metabolism.phenylpropanoids	potri.014g106600	moderately similar to ( 417) AT5G54160 | Symbols: ATOMT1, OMT1 | ATOMT1 (O-METHYLTRANSFERASE 1); caffeate O-methyltransferase/ myricetin 3'-O-methyltransferase/ quercetin 3-O-methyltransferase | chr5:21982075-21984167 FORWARDmoderately similar to ( 436) COMT1_MEDSA Caffeic acid 3-O-methyltransferase (EC 2.1.1.68) (S-adenosysl-L-methionine:caffeic acid 3-O-methyltransferase) (COMT) (CAOMT) - Medic…	-4.2429
16.2	secondary metabolism.phenylpropanoids	potri.011g059500	weakly similar to ( 174) AT4G35160 | Symbols: | O-methyltransferase family 2 protein | chr4:16730989-16732808 REVERSEmoderately similar to ( 325) 7OMT6_MEDSA Isoflavone-7-O-methyltransferase 6 (EC 2.1.1.150) (Isoflavone-O-methyltransferase 6) (7-IOMT-6) - Medicago sativa (Alfalfa)moderately similar to ( 258) loc_os08g35310 12008.m07520 protein isoflavone-7-O-methytransferase 9, putativeMethyltran…	2.10343
16.2	secondary metabolism.phenylpropanoids	potri.013g120800	moderately similar to ( 204) AT4G35160 | Symbols: | O-methyltransferase family 2 protein | chr4:16730989-16732808 REVERSEmoderately similar to ( 324) 7OMT8_MEDSA Isoflavone-7-O-methyltransferase 8 (EC 2.1.1.150) (Isoflavone-O-methyltransferase 8) (7-IOMT-8) - Medicago sativa (Alfalfa)moderately similar to ( 301) loc_os08g19420 12008.m06012 protein O-methyltransferase ZRP4, putative, expressedMeth…	1.84937
16.2	secondary metabolism.phenylpropanoids	potri.018g105500	highly similar to ( 549) AT5G48930 | Symbols: HCT | HCT (HYDROXYCINNAMOYL-COA SHIKIMATE/QUINATE HYDROXYCINNAMOYL TRANSFERASE); quinate O-hydroxycinnamoyltransferase/ shikimate O-hydroxycinnamoyltransferase/ transferase | chr5:19836654-19838092 REVERSEmoderately similar to ( 355) HCBT1_DIACA Anthranilate N-benzoyltransferase protein 1 (EC 2.3.1.144) (Anthranilate N-hydroxycinnamoyl/benzoyltransfer…	-1.19779
16.2	secondary metabolism.phenylpropanoids	potri.004g156500	moderately similar to ( 391) PPO_VITVI Polyphenol oxidase, chloroplast precursor (EC 1.10.3.1) (PPO) (Catechol oxidase) - Vitis vinifera (Grape)moderately similar to ( 384) loc_os01g58100 12001.m11955 protein polyphenol oxidase, chloroplast precursor, putative, expressedTyrosinase no original description	-3.56483
16.2	secondary metabolism.phenylpropanoids	potri.004g050500	weakly similar to ( 175) AT4G35160 | Symbols: | O-methyltransferase family 2 protein | chr4:16730989-16732808 REVERSEmoderately similar to ( 318) 7OMT9_MEDSA Isoflavone-7-O-methyltransferase 9 (EC 2.1.1.150) (Isoflavone-O-methyltransferase 9) (7 IOMT-9) - Medicago sativa (Alfalfa)moderately similar to ( 265) loc_os08g35310 12008.m07520 protein isoflavone-7-O-methytransferase 9, putativeMethyltran…	4.75991
16.2	secondary metabolism.phenylpropanoids	potri.014g113600	highly similar to ( 533) AT3G62160 | Symbols: | transferase family protein | chr3:23014333-23015808 REVERSEweakly similar to ( 145) HCBT3_DIACA Anthranilate N-benzoyltransferase protein 3 (EC 2.3.1.144) (Anthranilate N-hydroxycinnamoyl/benzoyltransferase 3) - Dianthus caryophyllus (Carnation) (Clove pink)moderately similar to ( 340) loc_os01g18744 12001.m08413 protein 3-N-debenzoyl-2-deoxytaxol N…	1.46969
16.2	secondary metabolism.phenylpropanoids	potri.010g056400	moderately similar to ( 246) AT3G26040 | Symbols: | transferase family protein | chr3:9519741-9521069 FORWARDvery weakly similar to (93.2) HCBT1_DIACA Anthranilate N-benzoyltransferase protein 1 (EC 2.3.1.144) (Anthranilate N-hydroxycinnamoyl/benzoyltransferase 1) - Dianthus caryophyllus (Carnation) (Clove pink)very weakly similar to (98.6) loc_os08g10420 12008.m05175 protein anthranilate N-benzo…	1.05021
16.2	secondary metabolism.phenylpropanoids	potri.013g121900	weakly similar to ( 183) AT4G35150 | Symbols: | O-methyltransferase family 2 protein | chr4:16726948-16728531 REVERSEmoderately similar to ( 331) 7OMT8_MEDSA Isoflavone-7-O-methyltransferase 8 (EC 2.1.1.150) (Isoflavone-O-methyltransferase 8) (7-IOMT-8) - Medicago sativa (Alfalfa)moderately similar to ( 300) loc_os08g35310 12008.m07520 protein isoflavone-7-O-methytransferase 9, putativeMethyltran…	-2.80233
16.2	secondary metabolism.phenylpropanoids	potri.003g003300	moderately similar to ( 300) AT5G23230 | Symbols: NIC2 | NIC2 (NICOTINAMIDASE 2); catalytic/ nicotinamidase | chr5:7826005-7826601 REVERSEmoderately similar to ( 205) loc_os04g44420 12004.m09401 protein isochorismatase, putative, expressedcysteine_hydrolases EntB nicotinamidase_related Isochorismatase PncA isochorismatase no original description	1.14913
16.2	secondary metabolism.phenylpropanoids	potri.015g147300	moderately similar to ( 476) AT5G23940 | Symbols: EMB3009 | EMB3009 (embryo defective 3009); transferase/ transferase, transferring acyl groups other than amino-acyl groups | chr5:8076616-8079677 REVERSEweakly similar to ( 103) HCBT1_DIACA Anthranilate N-benzoyltransferase protein 1 (EC 2.3.1.144) (Anthranilate N-hydroxycinnamoyl/benzoyltransferase 1) - Dianthus caryophyllus (Carnation) (Clove pi…	-3.42794
16.2	secondary metabolism.phenylpropanoids	potri.011g059600	weakly similar to ( 194) AT4G35160 | Symbols: | O-methyltransferase family 2 protein | chr4:16730989-16732808 REVERSEmoderately similar to ( 368) 7OMT9_MEDSA Isoflavone-7-O-methyltransferase 9 (EC 2.1.1.150) (Isoflavone-O-methyltransferase 9) (7 IOMT-9) - Medicago sativa (Alfalfa)moderately similar to ( 296) loc_os08g35310 12008.m07520 protein isoflavone-7-O-methytransferase 9, putativeMethyltran…	3.27804
16.2	secondary metabolism.phenylpropanoids	potri.003g057000	moderately similar to ( 270) AT5G67150 | Symbols: | transferase family protein | chr5:26795880-26797226 REVERSEvery weakly similar to (86.3) HCBT1_DIACA Anthranilate N-benzoyltransferase protein 1 (EC 2.3.1.144) (Anthranilate N-hydroxycinnamoyl/benzoyltransferase 1) - Dianthus caryophyllus (Carnation) (Clove pink)moderately similar to ( 276) loc_os08g01980 12008.m04346 protein expressed proteinTr…	2.20142
16.2	secondary metabolism.phenylpropanoids	potri.005g230900	highly similar to ( 537) AT1G27620 | Symbols: | transferase family protein | chr1:9608444-9610432 FORWARDweakly similar to ( 139) HCBT1_DIACA Anthranilate N-benzoyltransferase protein 1 (EC 2.3.1.144) (Anthranilate N-hydroxycinnamoyl/benzoyltransferase 1) - Dianthus caryophyllus (Carnation) (Clove pink)moderately similar to ( 380) loc_os01g28474 12001.m09289 protein transferase, putative, express…	1.24508
16.2	secondary metabolism.phenylpropanoids	potri.005g175400	highly similar to ( 702) AT1G77670 | Symbols: | aminotransferase class I and II family protein | chr1:29189043-29190901 REVERSEvery weakly similar to (81.6) 1A1C_SOYBN 1-aminocyclopropane-1-carboxylate synthase (EC 4.4.1.14) (ACC synthase) (S-adenosyl-L-methionine methylthioadenosine-lyase) - Glycine max (Soybean)highly similar to ( 677) loc_os09g28050 12009.m22116 protein asparate aminotransfera…	-1.41912
16.2	secondary metabolism.phenylpropanoids	potri.010g056300	moderately similar to ( 338) AT3G26040 | Symbols: | transferase family protein | chr3:9519741-9521069 FORWARDweakly similar to ( 108) HCBT1_DIACA Anthranilate N-benzoyltransferase protein 1 (EC 2.3.1.144) (Anthranilate N-hydroxycinnamoyl/benzoyltransferase 1) - Dianthus caryophyllus (Carnation) (Clove pink)weakly similar to ( 119) loc_os08g10420 12008.m05175 protein anthranilate N-benzoyltransfer…	1.0587
16.2	secondary metabolism.phenylpropanoids	potri.006g010200	moderately similar to ( 259) AT3G26040 | Symbols: | transferase family protein | chr3:9519741-9521069 FORWARDvery weakly similar to (82.8) HCBT1_DIACA Anthranilate N-benzoyltransferase protein 1 (EC 2.3.1.144) (Anthranilate N-hydroxycinnamoyl/benzoyltransferase 1) - Dianthus caryophyllus (Carnation) (Clove pink)weakly similar to ( 104) loc_os04g42250 12004.m35365 protein anthranilate N-benzoyltra…	1.04758
16.2	secondary metabolism.phenylpropanoids	potri.019g093000	moderately similar to ( 229) AT4G35160 | Symbols: | O-methyltransferase family 2 protein | chr4:16730989-16732808 REVERSEmoderately similar to ( 345) 7OMT8_MEDSA Isoflavone-7-O-methyltransferase 8 (EC 2.1.1.150) (Isoflavone-O-methyltransferase 8) (7-IOMT-8) - Medicago sativa (Alfalfa)moderately similar to ( 318) loc_os12g25450 12012.m06370 protein O-methyltransferase ZRP4, putative, expressedMeth…	-1.24042
16.2	secondary metabolism.phenylpropanoids	potri.001g447900	weakly similar to ( 193) AT3G03480 | Symbols: CHAT | CHAT (acetyl CoA:(Z)-3-hexen-1-ol acetyltransferase); acetyl CoA:(Z)-3-hexen-1-ol acetyltransferase | chr3:828400-829863 REVERSEvery weakly similar to (95.9) HCBT1_DIACA Anthranilate N-benzoyltransferase protein 1 (EC 2.3.1.144) (Anthranilate N-hydroxycinnamoyl/benzoyltransferase 1) - Dianthus caryophyllus (Carnation) (Clove pink)weakly similar…	-7.39266
16.2	secondary metabolism.phenylpropanoids	potri.001g448000	moderately similar to ( 398) AT5G17540 | Symbols: | transferase family protein | chr5:5782061-5783682 REVERSEweakly similar to ( 169) HCBT1_DIACA Anthranilate N-benzoyltransferase protein 1 (EC 2.3.1.144) (Anthranilate N-hydroxycinnamoyl/benzoyltransferase 1) - Dianthus caryophyllus (Carnation) (Clove pink)moderately similar to ( 390) loc_os10g35950 12010.m06411 protein 10-deacetylbaccatin III 10…	2.23226
16.2	secondary metabolism.phenylpropanoids	potri.019g093200	weakly similar to ( 117) ZRP4_MAIZE O-methyltransferase ZRP4 (EC 2.1.1.-) (OMT) - Zea mays (Maize)weakly similar to ( 128) loc_os08g07260 12008.m04864 protein chavicol O-methyltransferase, putativeMethyltransf_2 no original description	-1.471
16.2.1.1	secondary metabolism.phenylpropanoids.lignin biosynthesis.PAL	potri.010g224200	nearly identical (1178) AT2G37040 | Symbols: pal1, ATPAL1 | pal1 (Phe ammonia lyase 1); phenylalanine ammonia-lyase | chr2:15557602-15560237 REVERSEnearly identical (1218) PAL3_PETCR Phenylalanine ammonia-lyase 3 (EC 4.3.1.5) - Petroselinum crispum (Parsley) (Petroselinum hortense)nearly identical (1079) loc_os02g41650 12002.m33781 protein phenylalanine ammonia-lyase, putative, expressedPAL PAL-H…	1.57885
16.2.1.1	secondary metabolism.phenylpropanoids.lignin biosynthesis.PAL	potri.010g224100	nearly identical (1209) AT2G37040 | Symbols: pal1, ATPAL1 | pal1 (Phe ammonia lyase 1); phenylalanine ammonia-lyase | chr2:15557602-15560237 REVERSEnearly identical (1254) PAL3_PETCR Phenylalanine ammonia-lyase 3 (EC 4.3.1.5) - Petroselinum crispum (Parsley) (Petroselinum hortense)nearly identical (1103) loc_os02g41650 12002.m33781 protein phenylalanine ammonia-lyase, putative, expressedPAL PAL-H…	1.21802
16.2.1.3	secondary metabolism.phenylpropanoids.lignin biosynthesis.4CL	potri.010g057000	moderately similar to ( 486) AT5G63380 | Symbols: | 4-coumarate--CoA ligase family protein / 4-coumaroyl-CoA synthase family protein | chr5:25387581-25390026 REVERSEmoderately similar to ( 290) 4CL1_TOBAC 4-coumarate--CoA ligase 1 (EC 6.2.1.12) (4CL 1) (4-coumaroyl-CoA synthase 1) - Nicotiana tabacum (Common tobacco)moderately similar to ( 410) loc_os01g67530 12001.m12857 protein 4-coumarate--CoA…	-1.68887
16.2.1.3	secondary metabolism.phenylpropanoids.lignin biosynthesis.4CL	potri.003g099700	highly similar to ( 607) AT4G19010 | Symbols: | 4-coumarate--CoA ligase family protein / 4-coumaroyl-CoA synthase family protein | chr4:10411715-10414221 REVERSEmoderately similar to ( 314) 4CL1_SOLTU 4-coumarate--CoA ligase 1 (EC 6.2.1.12) (4CL 1) (4-coumaroyl-CoA synthase 1) - Solanum tuberosum (Potato)moderately similar to ( 479) loc_os08g04770 12008.m04620 protein 4-coumarate--CoA ligase 1, p…	-2.76051
16.2.1.3	secondary metabolism.phenylpropanoids.lignin biosynthesis.4CL	potri.019g049500	highly similar to ( 758) AT1G65060 | Symbols: 4CL3 | 4CL3; 4-coumarate-CoA ligase | chr1:24167927-24171457 REVERSEhighly similar to ( 825) 4CL2_SOYBN 4-coumarate--CoA ligase 2 (EC 6.2.1.12) (4CL 2) (4-coumaroyl-CoA synthase 2) (Clone 4CL16) - Glycine max (Soybean)highly similar to ( 721) loc_os02g46970 12002.m09733 protein 4-coumarate--CoA ligase 2, putative, expressedCaiC AMP-binding PRK07770 PR…	-1.2068
16.2.1.3	secondary metabolism.phenylpropanoids.lignin biosynthesis.4CL	potri.t071600	moderately similar to ( 241) AT1G65060 | Symbols: 4CL3 | 4CL3; 4-coumarate-CoA ligase | chr1:24167927-24171457 REVERSEmoderately similar to ( 247) 4CL2_ORYSA 4-coumarate--CoA ligase 2 (EC 6.2.1.12) (4CL 2) (4-coumaroyl-CoA synthase 2) - Oryza sativa (Rice)moderately similar to ( 247) loc_os02g46970 12002.m09733 protein 4-coumarate--CoA ligase 2, putative, expressedCaiC PRK07770 PRK03640 PRK06178 …	-1.03837
16.2.1.3	secondary metabolism.phenylpropanoids.lignin biosynthesis.4CL	potri.002g012800	highly similar to ( 655) AT1G20510 | Symbols: OPCL1 | OPCL1 (OPC-8:0 COA LIGASE1); 4-coumarate-CoA ligase | chr1:7103939-7105856 REVERSEmoderately similar to ( 291) 4CL1_PETCR 4-coumarate--CoA ligase 1 (EC 6.2.1.12) (4CL 1) (4-coumaroyl-CoA synthase 1) - Petroselinum crispum (Parsley) (Petroselinum hortense)highly similar to ( 557) loc_os03g04000 12003.m05932 protein 4-coumarate--CoA ligase 1, pu…	-1.99498
16.2.1.9	secondary metabolism.phenylpropanoids.lignin biosynthesis.COMT	potri.015g003100	moderately similar to ( 335) AT5G54160 | Symbols: ATOMT1, OMT1 | ATOMT1 (O-METHYLTRANSFERASE 1); caffeate O-methyltransferase/ myricetin 3'-O-methyltransferase/ quercetin 3-O-methyltransferase | chr5:21982075-21984167 FORWARDmoderately similar to ( 357) COMT1_MEDSA Caffeic acid 3-O-methyltransferase (EC 2.1.1.68) (S-adenosysl-L-methionine:caffeic acid 3-O-methyltransferase) (COMT) (CAOMT) - Medic…	1.33868
16.2.1.10	secondary metabolism.phenylpropanoids.lignin biosynthesis.CAD	potri.006g024300	highly similar to ( 526) AT1G72680 | Symbols: ATCAD1, CAD1 | cinnamyl-alcohol dehydrogenase, putative | chr1:27359346-27360876 REVERSEmoderately similar to ( 340) MTDH_FRAAN Probable mannitol dehydrogenase (EC 1.1.1.255) (NAD-dependent mannitol dehydrogenase) - Fragaria ananassa (Strawberry)moderately similar to ( 495) loc_os10g11810 12010.m21843 protein mannitol dehydrogenase, putative, expresse…	3.32695
16.2.1.10	secondary metabolism.phenylpropanoids.lignin biosynthesis.CAD	potri.009g063100	moderately similar to ( 459) AT4G37990 | Symbols: ELI3-2, ELI3, ATCAD8, CAD-B2 | ELI3-2 (ELICITOR-ACTIVATED GENE 3-2); aryl-alcohol dehydrogenase/ mannitol dehydrogenase | chr4:17855964-17857388 FORWARDhighly similar to ( 557) MTDH_FRAAN Probable mannitol dehydrogenase (EC 1.1.1.255) (NAD-dependent mannitol dehydrogenase) - Fragaria ananassa (Strawberry)moderately similar to ( 417) loc_os10g29470…	1.95256
16.2.1.10	secondary metabolism.phenylpropanoids.lignin biosynthesis.CAD	potri.001g268600	moderately similar to ( 478) AT4G37990 | Symbols: ELI3-2, ELI3, ATCAD8, CAD-B2 | ELI3-2 (ELICITOR-ACTIVATED GENE 3-2); aryl-alcohol dehydrogenase/ mannitol dehydrogenase | chr4:17855964-17857388 FORWARDhighly similar to ( 561) MTDH_FRAAN Probable mannitol dehydrogenase (EC 1.1.1.255) (NAD-dependent mannitol dehydrogenase) - Fragaria ananassa (Strawberry)moderately similar to ( 422) loc_os09g23540…	-1.37964
16.2.1.10	secondary metabolism.phenylpropanoids.lignin biosynthesis.CAD	potri.009g095800	moderately similar to ( 281) AT4G34230 | Symbols: CAD5, CAD-5 | ATCAD5 (CINNAMYL ALCOHOL DEHYDROGENASE 5); cinnamyl-alcohol dehydrogenase | chr4:16386898-16388666 REVERSEmoderately similar to ( 338) CADH_POPDE Cinnamyl alcohol dehydrogenase (EC 1.1.1.195) (CAD) - Populus deltoides (Poplar)moderately similar to ( 268) loc_os02g09490 12002.m06246 protein cinnamyl alcohol dehydrogenase, putative, ex…	1.24639
16.2.1.10	secondary metabolism.phenylpropanoids.lignin biosynthesis.CAD	potri.001g300000	moderately similar to ( 238) AT4G34230 | Symbols: CAD5, CAD-5 | ATCAD5 (CINNAMYL ALCOHOL DEHYDROGENASE 5); cinnamyl-alcohol dehydrogenase | chr4:16386898-16388666 REVERSEmoderately similar to ( 266) CADH_POPDE Cinnamyl alcohol dehydrogenase (EC 1.1.1.195) (CAD) - Populus deltoides (Poplar)moderately similar to ( 227) loc_os02g09490 12002.m06246 protein cinnamyl alcohol dehydrogenase, putative, ex…	2.70546
16.2.1.10	secondary metabolism.phenylpropanoids.lignin biosynthesis.CAD	potri.009g062800	moderately similar to ( 465) AT4G37990 | Symbols: ELI3-2, ELI3, ATCAD8, CAD-B2 | ELI3-2 (ELICITOR-ACTIVATED GENE 3-2); aryl-alcohol dehydrogenase/ mannitol dehydrogenase | chr4:17855964-17857388 FORWARDhighly similar to ( 558) MTDH_FRAAN Probable mannitol dehydrogenase (EC 1.1.1.255) (NAD-dependent mannitol dehydrogenase) - Fragaria ananassa (Strawberry)moderately similar to ( 414) loc_os10g29470…	2.6969
16.4.1	secondary metabolism.N misc.alkaloid-like	potri.016g037900	highly similar to ( 526) AT3G57030 | Symbols: | strictosidine synthase family protein | chr3:21101653-21103204 REVERSEweakly similar to ( 167) STSY_CATRO Strictosidine synthase precursor (EC 4.3.3.2) - Catharanthus roseus (Rosy periwinkle) (Madagascar periwinkle)moderately similar to ( 343) loc_os03g53950 12003.m10360 protein strictosidine synthase precursor, putative, expressedStr_synth COG3386 …	2.17061
16.4.1	secondary metabolism.N misc.alkaloid-like	potri.006g140500	weakly similar to ( 156) AT3G51420 | Symbols: SSL4, ATSSL4 | SSL4 (STRICTOSIDINE SYNTHASE-LIKE 4); strictosidine synthase | chr3:19084082-19085451 FORWARDmoderately similar to ( 280) loc_os07g42250 12007.m08460 protein strictosidine synthase 1 precursor, putative, expressedStr_synth COG3386 no original description	8.22628
16.4.1	secondary metabolism.N misc.alkaloid-like	potri.005g099400	moderately similar to ( 399) AT3G51440 | Symbols: | strictosidine synthase family protein | chr3:19089114-19090537 FORWARDmoderately similar to ( 352) loc_os10g39710 12010.m21960 protein strictosidine synthase, putative, expressedStr_synth COG3386 no original description	1.06642
16.4.2.1	secondary metabolism.N misc.betaine.betaine-aldehyde dehydrogenase	potri.008g106000	nearly identical (1057) AT3G66658 | Symbols: ALDH22a1 | ALDH22a1 (Aldehyde Dehydrogenase 22a1); 3-chloroallyl aldehyde dehydrogenase/ oxidoreductase | chr3:2095471-2099013 REVERSEmoderately similar to ( 226) BADH_SPIOL Betaine-aldehyde dehydrogenase, chloroplast precursor (EC 1.2.1.8) (BADH) - Spinacia oleracea (Spinach)nearly identical (1007) loc_os07g48920 12007.m09101 protein betaine-aldehyde …	-1.18899
16.4.3	secondary metabolism.N misc.cyanogenic glycosides	potri.010g068200	weakly similar to ( 198) AT3G23490 | Symbols: CYN | CYN (CYANASE); DNA binding / cyanate hydratase/ hydro-lyase | chr3:8423238-8424415 REVERSEweakly similar to ( 196) CYNS_ORYSA Cyanate hydratase (EC 4.2.1.104) (Cyanase) (Cyanate lyase) (Cyanate hydrolase) - Oryza sativa (Rice)weakly similar to ( 196) loc_os10g33270 12010.m06157 protein cyanate hydratase, putative, expressedCyanate_lyase PRK02866…	1.29921
16.5.1.3.3	secondary metabolism.sulfur-containing.glucosinolates.degradation.nitrilase	potri.004g199600	highly similar to ( 524) AT5G22300 | Symbols: NIT4 | NIT4 (NITRILASE 4); 3-cyanoalanine hydratase/ cyanoalanine nitrilase/ indole-3-acetonitrile nitrilase/ nitrilase/ nitrile hydratase | chr5:7379401-7381764 FORWARDhighly similar to ( 553) NRL4_TOBAC Nitrilase 4 (EC 3.5.5.1) - Nicotiana tabacum (Common tobacco)highly similar to ( 501) loc_os02g42350 12002.m100293 protein nitrilase 4, putative, ex…	1.00502
16.5.99.1	secondary metabolism.sulfur-containing.misc.alliinase	potri.010g044500	highly similar to ( 506) AT1G70560 | Symbols: WEI8, TAA1, SAV3 | TAA1 (TRYPTOPHAN AMINOTRANSFERASE OF ARABIDOPSIS 1); L-alanine:2-oxoglutarate aminotransferase/ L-glutamine:2-oxoglutarate aminotransferase/ L-leucine:2-oxoglutarate aminotransferase/ L-methionine:2-oxoglutarate aminotransferase/ L-phenylalanine:2-oxoglut | chr1:26604894-26607319 FORWARDmoderately similar to ( 385) loc_os05g07720 12…	-7.81408
16.5.99.1	secondary metabolism.sulfur-containing.misc.alliinase	potri.012g083300	moderately similar to ( 493) AT4G24670 | Symbols: TAR2 | TAR2 (TRYPTOPHAN AMINOTRANSFERASE RELATED 2); L-tryptophan:2-oxoglutarate aminotransferase/ L-tryptophan:pyruvate aminotransferase/ carbon-sulfur lyase | chr4:12727940-12730694 REVERSEmoderately similar to ( 438) loc_os05g07720 12005.m05289 protein alliin lyase 2 precursor, putative, expressedAlliinase_C COG0436 no original description	-3.57994
16.7	secondary metabolism.wax	potri.001g106800	moderately similar to ( 240) AT3G51970 | Symbols: AtSAT1 | AtSAT1 (Arabidopsis thaliana sterol O-acyltransferase 1); acyltransferase | chr3:19284420-19285457 FORWARDweakly similar to ( 179) loc_os02g25700 12002.m07714 protein acyltransferase, putative, expressed no original description	-2.23202
16.8.1.21	secondary metabolism.flavonoids.anthocyanins.anthocyanin 5-aromatic acyltransferase	potri.004g103100	moderately similar to ( 364) AT5G39050 | Symbols: | transferase/ transferase, transferring acyl groups other than amino-acyl groups | chr5:15634596-15636005 FORWARDvery weakly similar to (82.8) HCBT1_DIACA Anthranilate N-benzoyltransferase protein 1 (EC 2.3.1.144) (Anthranilate N-hydroxycinnamoyl/benzoyltransferase 1) - Dianthus caryophyllus (Carnation) (Clove pink)weakly similar to ( 196) loc_os…	-7.26657
16.8.2	secondary metabolism.flavonoids.chalcones	potri.003g176900	highly similar to ( 689) AT5G13930 | Symbols: CHS, TT4, ATCHS | TT4 (TRANSPARENT TESTA 4); naringenin-chalcone synthase | chr5:4488762-4490035 FORWARDhighly similar to ( 737) CHSJ_PETHY Chalcone synthase J (EC 2.3.1.74) (Naringenin-chalcone synthase J) - Petunia hybrida (Petunia)highly similar to ( 684) loc_os11g32650 12011.m07166 protein chalcone synthase, putative, expressedChal_sti_synt_N CHS_…	-1.05336
16.8.2	secondary metabolism.flavonoids.chalcones	potri.006g219600	moderately similar to ( 328) AT2G26310 | Symbols: | chalcone isomerase | chr2:11201770-11203919 FORWARDmoderately similar to ( 303) loc_os02g53810 12002.m10410 protein expressed protein no original description	-1.09259
16.8.2	secondary metabolism.flavonoids.chalcones	potri.003g176800	highly similar to ( 690) AT5G13930 | Symbols: CHS, TT4, ATCHS | TT4 (TRANSPARENT TESTA 4); naringenin-chalcone synthase | chr5:4488762-4490035 FORWARDhighly similar to ( 740) CHSJ_PETHY Chalcone synthase J (EC 2.3.1.74) (Naringenin-chalcone synthase J) - Petunia hybrida (Petunia)highly similar to ( 685) loc_os11g32650 12011.m07166 protein chalcone synthase, putative, expressedChal_sti_synt_N CHS_…	-1.02729
16.8.2	secondary metabolism.flavonoids.chalcones	potri.003g176700	highly similar to ( 682) AT5G13930 | Symbols: CHS, TT4, ATCHS | TT4 (TRANSPARENT TESTA 4); naringenin-chalcone synthase | chr5:4488762-4490035 FORWARDhighly similar to ( 728) CHS1_CITSI Chalcone synthase 1 (EC 2.3.1.74) (Naringenin-chalcone synthase 1) - Citrus sinensis (Sweet orange)highly similar to ( 673) loc_os11g32650 12011.m07166 protein chalcone synthase, putative, expressedChal_sti_synt_N…	-1.03304
16.8.3.1	secondary metabolism.flavonoids.dihydroflavonols.dihydroflavonol 4-reductase	potri.013g079500	moderately similar to ( 256) AT2G23910 | Symbols: | cinnamoyl-CoA reductase-related | chr2:10177902-10179789 FORWARDweakly similar to ( 119) DFRA_VITVI Dihydroflavonol-4-reductase (EC 1.1.1.219) (DFR) (Dihydrokaempferol 4-reductase) - Vitis vinifera (Grape)moderately similar to ( 293) loc_os10g42620 12010.m07015 protein dihydroflavonol-4-reductase, putative, expressed no original description	-2.88806
16.8.3.1	secondary metabolism.flavonoids.dihydroflavonols.dihydroflavonol 4-reductase	potri.002g004500	moderately similar to ( 359) AT2G33590 | Symbols: | cinnamoyl-CoA reductase family | chr2:14224622-14226365 FORWARDweakly similar to ( 197) DFRA_VITVI Dihydroflavonol-4-reductase (EC 1.1.1.219) (DFR) (Dihydrokaempferol 4-reductase) - Vitis vinifera (Grape)moderately similar to ( 323) loc_os06g41810 12006.m08713 protein dihydroflavonol-4-reductase, putative, expressedWcaG Epimerase no original des…	1.39599
16.8.3.1	secondary metabolism.flavonoids.dihydroflavonols.dihydroflavonol 4-reductase	potri.002g147700	moderately similar to ( 335) AT2G45400 | Symbols: BEN1 | BEN1; binding / catalytic/ coenzyme binding / oxidoreductase, acting on CH-OH group of donors | chr2:18703960-18706235 REVERSEmoderately similar to ( 297) DFRA_HORVU Dihydroflavonol-4-reductase (EC 1.1.1.219) (DFR) (Dihydrokaempferol 4-reductase) - Hordeum vulgare (Barley)moderately similar to ( 201) loc_os06g46920 12006.m09218 protein dihy…	-4.08244
16.8.3.1	secondary metabolism.flavonoids.dihydroflavonols.dihydroflavonol 4-reductase	potri.017g110500	weakly similar to ( 140) AT5G14700 | Symbols: | cinnamoyl-CoA reductase-related | chr5:4740502-4743327 REVERSEvery weakly similar to (80.5) DFRA_VITVI Dihydroflavonol-4-reductase (EC 1.1.1.219) (DFR) (Dihydrokaempferol 4-reductase) - Vitis vinifera (Grape)weakly similar to ( 152) loc_os05g50250 12005.m09094 protein dihydroflavonol-4-reductase, putative, expressed no original description	-1.45441
16.8.3.1	secondary metabolism.flavonoids.dihydroflavonols.dihydroflavonol 4-reductase	potri.009g076300	moderately similar to ( 320) AT5G58490 | Symbols: | cinnamoyl-CoA reductase family | chr5:23643068-23644455 FORWARDweakly similar to ( 116) DFRA_VITVI Dihydroflavonol-4-reductase (EC 1.1.1.219) (DFR) (Dihydrokaempferol 4-reductase) - Vitis vinifera (Grape)moderately similar to ( 295) loc_os03g60380 12003.m10928 protein dihydroflavonol-4-reductase, putative, expressed no original description	1.04429
16.8.3.1	secondary metabolism.flavonoids.dihydroflavonols.dihydroflavonol 4-reductase	potri.001g256400	highly similar to ( 542) AT5G19440 | Symbols: | cinnamyl-alcohol dehydrogenase, putative (CAD) | chr5:6556493-6558123 FORWARDmoderately similar to ( 229) DFRA_DIACA Dihydroflavonol-4-reductase (EC 1.1.1.219) (DFR) (Dihydrokaempferol 4-reductase) - Dianthus caryophyllus (Carnation) (Clove pink)moderately similar to ( 500) loc_os01g34480 12001.m150871 protein dihydroflavonol-4-reductase, putative, …	1.24172
16.8.5.1	secondary metabolism.flavonoids.isoflavones.isoflavone reductase	potri.001g133300	moderately similar to ( 456) AT1G32100 | Symbols: ATPRR1, PRR1 | PRR1 (PINORESINOL REDUCTASE 1); pinoresinol reductase | chr1:11546472-11547953 REVERSEmoderately similar to ( 282) IFRH_TOBAC Isoflavone reductase homolog A622 (EC 1.3.1.-) - Nicotiana tabacum (Common tobacco)moderately similar to ( 447) loc_os12g16410 12012.m26884 protein isoflavone reductase, putative, expressedNmrA no original de…	1.73294
16.8.5.1	secondary metabolism.flavonoids.isoflavones.isoflavone reductase	potri.010g129800	moderately similar to ( 201) AT1G75280 | Symbols: | isoflavone reductase, putative | chr1:28252030-28253355 FORWARDmoderately similar to ( 213) IFRH_TOBAC Isoflavone reductase homolog A622 (EC 1.3.1.-) - Nicotiana tabacum (Common tobacco)moderately similar to ( 328) loc_os03g15360 12003.m06973 protein leucoanthocyanidin reductase, putativeNmrA no original description	-2.25223
16.8.5.1	secondary metabolism.flavonoids.isoflavones.isoflavone reductase	potri.005g228700	moderately similar to ( 429) AT1G75280 | Symbols: | isoflavone reductase, putative | chr1:28252030-28253355 FORWARDmoderately similar to ( 413) IFRH_SOLTU Isoflavone reductase homolog (EC 1.3.1.-) (CP100) - Solanum tuberosum (Potato)moderately similar to ( 379) loc_os06g27770 12006.m07322 protein isoflavone reductase, putative, expressedNmrA no original description	1.12417
16.1	secondary metabolism.simple phenols	potri.013g152700	highly similar to ( 904) AT2G30210 | Symbols: LAC3 | LAC3 (laccase 3); laccase | chr2:12887735-12889827 REVERSEmoderately similar to ( 226) ASO_CUCSA L-ascorbate oxidase precursor (EC 1.10.3.3) (Ascorbase) (ASO) - Cucumis sativus (Cucumber)highly similar to ( 758) loc_os01g61160 12001.m12243 protein L-ascorbate oxidase precursor, putative, expressedCu-oxidase_3 Cu-oxidase Cu-oxidase_2 SufI no ori…	-1.07034
16.1	secondary metabolism.simple phenols	potri.001g219300	highly similar to ( 592) AT5G21105 | Symbols: | L-ascorbate oxidase/ copper ion binding / oxidoreductase | chr5:7174321-7177409 FORWARDhighly similar to ( 647) ASO_TOBAC L-ascorbate oxidase precursor (EC 1.10.3.3) (Ascorbase) (ASO) - Nicotiana tabacum (Common tobacco)highly similar to ( 571) loc_os06g37080 12006.m08243 protein L-ascorbate oxidase precursor, putative, expressedCu-oxidase Cu-oxidas…	-3.33737
16.1	secondary metabolism.simple phenols	potri.019g088900	highly similar to ( 595) AT5G09360 | Symbols: LAC14 | LAC14 (laccase 14); laccase | chr5:2906426-2908658 REVERSEmoderately similar to ( 236) ASO_CUCSA L-ascorbate oxidase precursor (EC 1.10.3.3) (Ascorbase) (ASO) - Cucumis sativus (Cucumber)highly similar to ( 588) loc_os02g51440 12002.m10178 protein laccase, putativeCu-oxidase_3 SufI Cu-oxidase Cu-oxidase_2 no original description	-1.73194
16.1	secondary metabolism.simple phenols	potri.019g088700	highly similar to ( 594) AT5G09360 | Symbols: LAC14 | LAC14 (laccase 14); laccase | chr5:2906426-2908658 REVERSEmoderately similar to ( 233) ASO_CUCSA L-ascorbate oxidase precursor (EC 1.10.3.3) (Ascorbase) (ASO) - Cucumis sativus (Cucumber)highly similar to ( 587) loc_os02g51440 12002.m10178 protein laccase, putativeCu-oxidase_3 SufI Cu-oxidase Cu-oxidase_2 no original description	-1.66875
16.1	secondary metabolism.simple phenols	potri.019g088600	highly similar to ( 603) AT5G09360 | Symbols: LAC14 | LAC14 (laccase 14); laccase | chr5:2906426-2908658 REVERSEmoderately similar to ( 230) ASO_CUCSA L-ascorbate oxidase precursor (EC 1.10.3.3) (Ascorbase) (ASO) - Cucumis sativus (Cucumber)highly similar to ( 597) loc_os02g51440 12002.m10178 protein laccase, putativeCu-oxidase_3 Cu-oxidase Cu-oxidase_2 SufI no original description	-1.52841
16.1	secondary metabolism.simple phenols	potri.009g034500	highly similar to ( 818) AT2G29130 | Symbols: LAC2, ATLAC2 | LAC2 (laccase 2); laccase | chr2:12525189-12527699 REVERSEmoderately similar to ( 207) ASO_CUCMA L-ascorbate oxidase precursor (EC 1.10.3.3) (Ascorbase) (ASO) - Cucurbita maxima (Pumpkin) (Winter squash)highly similar to ( 776) loc_os01g62490 12001.m12371 protein L-ascorbate oxidase precursor, putative, expressedCu-oxidase_3 Cu-oxidase …	1.40095
16.1	secondary metabolism.simple phenols	potri.011g120300	highly similar to ( 854) AT5G60020 | Symbols: LAC17, ATLAC17 | LAC17 (laccase 17); laccase | chr5:24168072-24170223 FORWARDweakly similar to ( 173) ASO_TOBAC L-ascorbate oxidase precursor (EC 1.10.3.3) (Ascorbase) (ASO) - Nicotiana tabacum (Common tobacco)highly similar to ( 787) loc_os01g62490 12001.m12371 protein L-ascorbate oxidase precursor, putative, expressedCu-oxidase_3 Cu-oxidase Cu-oxida…	1.4456
16.1	secondary metabolism.simple phenols	potri.009g042500	highly similar to ( 864) AT2G38080 | Symbols: IRX12, LAC4 | IRX12 (IRREGULAR XYLEM 12); laccase | chr2:15934540-15937352 FORWARDmoderately similar to ( 235) ASO_CUCMA L-ascorbate oxidase precursor (EC 1.10.3.3) (Ascorbase) (ASO) - Cucurbita maxima (Pumpkin) (Winter squash)highly similar to ( 816) loc_os11g48060 12011.m08604 protein monocopper oxidase-like protein SKS1 precursor, putative, express…	1.24449
16.1	secondary metabolism.simple phenols	potri.016g106300	highly similar to ( 669) AT3G09220 | Symbols: LAC7 | LAC7 (laccase 7); laccase | chr3:2827434-2830477 REVERSEmoderately similar to ( 210) ASO_TOBAC L-ascorbate oxidase precursor (EC 1.10.3.3) (Ascorbase) (ASO) - Nicotiana tabacum (Common tobacco)highly similar to ( 545) loc_os12g15680 12012.m05528 protein L-ascorbate oxidase precursor, putative, expressedCu-oxidase_3 Cu-oxidase Cu-oxidase_2 SufI …	4.17495
16.1	secondary metabolism.simple phenols	potri.010g183500	highly similar to ( 885) AT2G40370 | Symbols: LAC5 | LAC5 (laccase 5); laccase | chr2:16858192-16860593 REVERSEmoderately similar to ( 239) ASO_CUCSA L-ascorbate oxidase precursor (EC 1.10.3.3) (Ascorbase) (ASO) - Cucumis sativus (Cucumber)highly similar to ( 786) loc_os01g61160 12001.m12243 protein L-ascorbate oxidase precursor, putative, expressedCu-oxidase_3 Cu-oxidase_2 Cu-oxidase SufI no ori…	1.53227
16.1	secondary metabolism.simple phenols	potri.016g107500	highly similar to ( 678) AT3G09220 | Symbols: LAC7 | LAC7 (laccase 7); laccase | chr3:2827434-2830477 REVERSEweakly similar to ( 198) ASO_TOBAC L-ascorbate oxidase precursor (EC 1.10.3.3) (Ascorbase) (ASO) - Nicotiana tabacum (Common tobacco)highly similar to ( 551) loc_os12g15680 12012.m05528 protein L-ascorbate oxidase precursor, putative, expressedCu-oxidase_3 Cu-oxidase Cu-oxidase_2 SufI no o…	1.8174
16.1	secondary metabolism.simple phenols	potri.007g088300	highly similar to ( 738) AT4G39830 | Symbols: | L-ascorbate oxidase, putative | chr4:18479103-18481184 FORWARDhighly similar to ( 509) ASO_CUCSA L-ascorbate oxidase precursor (EC 1.10.3.3) (Ascorbase) (ASO) - Cucumis sativus (Cucumber)highly similar to ( 628) loc_os09g20090 12009.m05216 protein L-ascorbate oxidase precursor, putative, expressedSufI Cu-oxidase Cu-oxidase_2 Cu-oxidase_3 no original…	1.44112
16.1	secondary metabolism.simple phenols	potri.t079700	highly similar to ( 827) AT4G39830 | Symbols: | L-ascorbate oxidase, putative | chr4:18479103-18481184 FORWARDhighly similar to ( 582) ASO_CUCMA L-ascorbate oxidase precursor (EC 1.10.3.3) (Ascorbase) (ASO) - Cucurbita maxima (Pumpkin) (Winter squash)highly similar to ( 724) loc_os09g20090 12009.m05216 protein L-ascorbate oxidase precursor, putative, expressedSufI Cu-oxidase Cu-oxidase_3 Cu-oxida…	1.88807
17.1.1	hormone metabolism.abscisic acid.synthesis-degradation	potri.014g056800	highly similar to ( 786) AT2G44990 | Symbols: CCD7, MAX3, ATCCD7 | CCD7 (CAROTENOID CLEAVAGE DIOXYGENASE 7); 9-cis-epoxycarotenoid dioxygenase | chr2:18558938-18561621 FORWARDhighly similar to ( 708) loc_os04g46470 12004.m09596 protein dioxygenase RAMOSUS5, putative, expressedCOG3670 RPE65 no original description	2.49688
17.1.1	hormone metabolism.abscisic acid.synthesis-degradation	potri.006g238500	highly similar to ( 691) AT4G32810 | Symbols: CCD8, MAX4, ATCCD8 | CCD8 (CAROTENOID CLEAVAGE DIOXYGENASE 8); oxidoreductase, acting on single donors with incorporation of molecular oxygen, incorporation of two atoms of oxygen | chr4:15828348-15831299 FORWARDhighly similar to ( 780) loc_os01g54270 12001.m11591 protein retrotransposon protein, putative, unclassifiedCOG3670 RPE65 no original descrip…	-1.1649
17.1.1	hormone metabolism.abscisic acid.synthesis-degradation	potri.001g006000	weakly similar to ( 143) AT2G42820 | Symbols: HVA22F | HVA22F (HVA22-LIKE PROTEIN F) | chr2:17817460-17818301 REVERSEweakly similar to ( 132) loc_os01g52780 12001.m11451 protein TB2/DP1, HVA22 family protein, expressed no original description	-1.61646
17.1.1	hormone metabolism.abscisic acid.synthesis-degradation	potri.009g153600	nearly identical (1726) AT3G43600 | Symbols: AAO2 | AAO2 (ALDEHYDE OXIDASE 2); aldehyde oxidase | chr3:15512778-15517375 REVERSEnearly identical (1518) ALDO2_ORYSA Probable aldehyde oxidase 2 (EC 1.2.3.1) (AO-2) - Oryza sativa (Rice)nearly identical (1528) loc_os07g18120 12007.m06252 protein abscisic-aldehyde oxidase, putative, expressedAld_Xan_dh_C2 XdhB CoxL XdhA PRK09970 PRK09800 FAD_binding_5…	-1.08196
17.1.1.1.1	hormone metabolism.abscisic acid.synthesis-degradation.synthesis.zeaxanthin epoxidase	potri.007g044300	highly similar to ( 857) AT5G67030 | Symbols: ABA1, LOS6, NPQ2, ATABA1, ZEP, IBS3, ATZEP | ABA1 (ABA DEFICIENT 1); zeaxanthin epoxidase | chr5:26754026-26757090 REVERSEhighly similar to ( 864) ABA2_NICPL Zeaxanthin epoxidase, chloroplast precursor (EC 1.14.13.90) - Nicotiana plumbaginifolia (Leadwort-leaved tobacco)highly similar to ( 812) loc_os04g37619 12004.m35575 protein zeaxanthin epoxidase,…	2.53554
17.1.1.1.10	hormone metabolism.abscisic acid.synthesis-degradation.synthesis.9-cis-epoxycarotenoid dioxygenase	potri.001g393800	highly similar to ( 878) AT3G14440 | Symbols: NCED3, ATNCED3, STO1, SIS7 | NCED3 (NINE-CIS-EPOXYCAROTENOID DIOXYGENASE 3); 9-cis-epoxycarotenoid dioxygenase | chr3:4831678-4833477 REVERSEhighly similar to ( 759) loc_os03g44380 12003.m09477 protein 9-cis-epoxycarotenoid dioxygenase 2, putative, expressedRPE65 COG3670 no original description	-1.59401
17.1.1.1.10	hormone metabolism.abscisic acid.synthesis-degradation.synthesis.9-cis-epoxycarotenoid dioxygenase	potri.019g093400	highly similar to ( 787) AT4G19170 | Symbols: NCED4 | NCED4 (NINE-CIS-EPOXYCAROTENOID DIOXYGENASE 4) | chr4:10481835-10483622 FORWARDhighly similar to ( 654) loc_os02g47510 12002.m09785 protein carotenoid cleavage dioxygenase 1, putative, expressedRPE65 COG3670 no original description	7.37992
17.1.1.1.10	hormone metabolism.abscisic acid.synthesis-degradation.synthesis.9-cis-epoxycarotenoid dioxygenase	potri.018g042900	weakly similar to ( 117) loc_os09g15240 12009.m04786 protein carotenoid cleavage dioxygenase, putative, expressedRPE65 COG3670 no original description	1.87949
17.1.2	hormone metabolism.abscisic acid.signal transduction	potri.009g018500	weakly similar to ( 134) AT3G56850 | Symbols: AREB3, DPBF3 | AREB3 (ABA-RESPONSIVE ELEMENT BINDING PROTEIN 3); DNA binding / transcription activator/ transcription factor | chr3:21046554-21047894 REVERSEvery weakly similar to (89.4) loc_os07g48660 12007.m09077 protein EEL, putative, expressed no original description	-1.3169
17.1.3	hormone metabolism.abscisic acid.induced-regulated-responsive-activated	potri.001g006000	moderately similar to ( 219) AT2G42820 | Symbols: HVA22F | HVA22F (HVA22-LIKE PROTEIN F) | chr2:17817460-17818301 REVERSEweakly similar to ( 103) HVA22_HORVU Protein HVA22 - Hordeum vulgare (Barley)moderately similar to ( 227) loc_os01g52780 12001.m11451 protein TB2/DP1, HVA22 family protein, expressedTB2_DP1_HVA22 no original description	-1.61646
17.1.3	hormone metabolism.abscisic acid.induced-regulated-responsive-activated	potri.015g099700	weakly similar to ( 154) AT5G50720 | Symbols: ATHVA22E, HVA22E | ATHVA22E | chr5:20633442-20634502 REVERSEweakly similar to ( 150) HVA22_HORVU Protein HVA22 - Hordeum vulgare (Barley)weakly similar to ( 157) loc_os11g30500 12011.m06958 protein HVA22-like protein e, putative, expressedTB2_DP1_HVA22 no original description	-1.69952
17.1.3	hormone metabolism.abscisic acid.induced-regulated-responsive-activated	potri.005g088700	moderately similar to ( 218) AT5G08350 | Symbols: | GRAM domain-containing protein / ABA-responsive protein-related | chr5:2686417-2687175 REVERSEmoderately similar to ( 228) loc_os10g34730 12010.m06300 protein FIP1, putative, expressed no original description	-3.36421
17.1.3	hormone metabolism.abscisic acid.induced-regulated-responsive-activated	potri.005g243400	very weakly similar to (87.0) AT4G35900 | Symbols: FD, FD-1, atbzip14 | FD; DNA binding / protein binding / transcription activator/ transcription factor | chr4:17004746-17005614 FORWARD no original description	1.94362
17.1.3	hormone metabolism.abscisic acid.induced-regulated-responsive-activated	potri.003g165700	moderately similar to ( 296) AT5G13200 | Symbols: | GRAM domain-containing protein / ABA-responsive protein-related | chr5:4207081-4208079 FORWARDmoderately similar to ( 228) loc_os12g29400 12012.m06754 protein ABA-responsive protein, putative, expressed no original description	1.24895
17.1.3	hormone metabolism.abscisic acid.induced-regulated-responsive-activated	potri.007g075700	moderately similar to ( 225) AT5G08350 | Symbols: | GRAM domain-containing protein / ABA-responsive protein-related | chr5:2686417-2687175 REVERSEmoderately similar to ( 234) loc_os02g42440 12002.m09279 protein FIP1, putative, expressed no original description	-2.44954
17.1.3	hormone metabolism.abscisic acid.induced-regulated-responsive-activated	potri.005g159100	moderately similar to ( 271) AT1G28200 | Symbols: FIP1 | FIP1 (FH INTERACTING PROTEIN 1) | chr1:9850395-9852300 REVERSEmoderately similar to ( 267) loc_os03g08860 12003.m35053 protein FIP1, putative, expressed no original description	-1.60625
17.1.3	hormone metabolism.abscisic acid.induced-regulated-responsive-activated	potri.002g184100	moderately similar to ( 210) AT1G28200 | Symbols: FIP1 | FIP1 (FH INTERACTING PROTEIN 1) | chr1:9850395-9852300 REVERSEmoderately similar to ( 211) loc_os03g08860 12003.m35053 protein FIP1, putative, expressed no original description	-3.03937
17.2.1	hormone metabolism.auxin.synthesis-degradation	potri.016g074100	moderately similar to ( 500) AT3G02875 | Symbols: ILR1 | ILR1 (IAA-LEUCINE RESISTANT 1); IAA-Leu conjugate hydrolase/ IAA-Phe conjugate hydrolase/ metallopeptidase | chr3:631993-633859 FORWARDhighly similar to ( 508) loc_os07g14590 12007.m05904 protein IAA-amino acid hydrolase ILR1 precursor, putative, expressedAbgB Peptidase_M20 no original description	1.02133
17.2.1	hormone metabolism.auxin.synthesis-degradation	potri.006g207400	highly similar to ( 574) AT3G02875 | Symbols: ILR1 | ILR1 (IAA-LEUCINE RESISTANT 1); IAA-Leu conjugate hydrolase/ IAA-Phe conjugate hydrolase/ metallopeptidase | chr3:631993-633859 FORWARDhighly similar to ( 504) loc_os07g14590 12007.m05904 protein IAA-amino acid hydrolase ILR1 precursor, putative, expressedAbgB Peptidase_M20 ArgE PRK08588 PRK08651 no original description	1.46097
17.2.1	hormone metabolism.auxin.synthesis-degradation	potri.002g082400	highly similar to ( 605) AT1G44350 | Symbols: ILL6 | ILL6; IAA-amino acid conjugate hydrolase/ metallopeptidase | chr1:16834749-16838201 REVERSEhighly similar to ( 541) loc_os06g47620 12006.m09288 protein IAA-amino acid hydrolase ILR1-like 6 precursor, putative, expressedAbgB Peptidase_M20 no original description	-1.29837
17.2.2	hormone metabolism.auxin.signal transduction	potri.005g187500	highly similar to ( 684) AT1G77110 | Symbols: PIN6 | PIN6 (PIN-FORMED 6); auxin:hydrogen symporter/ transporter | chr1:28970855-28974408 FORWARDmoderately similar to ( 274) PIN1_ORYSA Auxin efflux carrier component 1 (OsPIN1) (Ethylene insensitive root 1 homolog) - Oryza sativa (Rice)moderately similar to ( 275) loc_os02g50960 12002.m33866 protein auxin efflux carrier component 1, putative, expre…	-2.63241
17.2.2	hormone metabolism.auxin.signal transduction	potri.003g180300	moderately similar to ( 334) AT1G15860 | Symbols: | INVOLVED IN: biological_process unknown; EXPRESSED IN: 23 plant structures; EXPRESSED DURING: 13 growth stages; CONTAINS InterPro DOMAIN/s: Defective in cullin neddylation (InterPro:IPR014764), Protein of unknown function DUF298 (InterPro:IPR005176); BEST Arabidopsis thaliana protein match is: unknown protein (TAIR:AT3G12760.1). | chr1:5455055-5…	1.50383
17.2.2	hormone metabolism.auxin.signal transduction	potri.012g047200	highly similar to ( 818) AT1G73590 | Symbols: PIN1, ATPIN1 | PIN1 (PIN-FORMED 1); transporter | chr1:27659772-27662876 FORWARDhighly similar to ( 807) PIN1C_ORYSA Probable auxin efflux carrier component 1c (OsPIN1c) - Oryza sativa (Rice)highly similar to ( 807) loc_os06g12610 12006.m05977 protein auxin efflux carrier component 1c, putative, expressedMem_trans no original description	-1.10009
17.2.2	hormone metabolism.auxin.signal transduction	potri.016g035300	highly similar to ( 725) AT1G73590 | Symbols: PIN1, ATPIN1 | PIN1 (PIN-FORMED 1); transporter | chr1:27659772-27662876 FORWARDhighly similar to ( 745) PIN1C_ORYSA Probable auxin efflux carrier component 1c (OsPIN1c) - Oryza sativa (Rice)highly similar to ( 745) loc_os06g12610 12006.m05977 protein auxin efflux carrier component 1c, putative, expressedMem_trans no original description	-1.25277
17.2.2	hormone metabolism.auxin.signal transduction	potri.018g139400	highly similar to ( 910) AT5G57090 | Symbols: EIR1, WAV6, ATPIN2, PIN2, AGR, AGR1 | EIR1 (ETHYLENE INSENSITIVE ROOT 1); auxin efflux transmembrane transporter/ auxin:hydrogen symporter/ transporter | chr5:23100765-23104456 FORWARDhighly similar to ( 750) PIN2_ORYSA Probable auxin efflux carrier component 2 (OsPIN2) - Oryza sativa (Rice)highly similar to ( 750) loc_os06g44970 12006.m09024 protein …	-3.09227
17.2.2	hormone metabolism.auxin.signal transduction	potri.011g042400	highly similar to ( 647) AT1G12820 | Symbols: AFB3 | AFB3 (AUXIN SIGNALING F-BOX 3); auxin binding / ubiquitin-protein ligase | chr1:4368879-4370780 REVERSEhighly similar to ( 630) loc_os04g32460 12004.m35129 protein transport inhibitor response 1 protein, putative, expressed no original description	-1.0716
17.2.3	hormone metabolism.auxin.induced-regulated-responsive-activated	potri.008g158400	moderately similar to ( 380) AT5G43830 | Symbols: | unknown protein | chr5:17622593-17624239 REVERSEweakly similar to ( 121) TSJT1_TOBAC Stem-specific protein TSJT1 - Nicotiana tabacum (Common tobacco)moderately similar to ( 332) loc_os03g53270 12003.m35408 protein stem-specific protein TSJT1, putative, expressedWali7 no original description	-1.0238
17.2.3	hormone metabolism.auxin.induced-regulated-responsive-activated	potri.002g176400	weakly similar to ( 140) AT2G46690 | Symbols: | auxin-responsive family protein | chr2:19180904-19181269 FORWARDvery weakly similar to (82.0) loc_os10g36703 12010.m65409 protein OsSAUR56 - Auxin-responsive SAUR gene family member, expressedAuxin_inducible no original description	-2.35755
17.2.3	hormone metabolism.auxin.induced-regulated-responsive-activated	potri.014g066900	weakly similar to ( 184) AT3G60690 | Symbols: | auxin-responsive family protein | chr3:22435262-22435774 FORWARDvery weakly similar to (80.5) loc_os02g42990 12002.m100801 protein OsSAUR11 - Auxin-responsive SAUR gene family member, expressedAuxin_inducible no original description	2.04942
17.2.3	hormone metabolism.auxin.induced-regulated-responsive-activated	potri.003g070500	very weakly similar to (81.6) AT1G54070 | Symbols: | dormancy/auxin associated protein-related | chr1:20182683-20183242 FORWARD no original description	5.44797
17.2.3	hormone metabolism.auxin.induced-regulated-responsive-activated	potri.008g203400	moderately similar to ( 385) AT5G19140 | Symbols: ATAILP1, AILP1 | AILP1 | chr5:6423398-6425785 FORWARDweakly similar to ( 127) TSJT1_TOBAC Stem-specific protein TSJT1 - Nicotiana tabacum (Common tobacco)moderately similar to ( 321) loc_os12g05050 12012.m04498 protein stem-specific protein TSJT1, putative, expressedWali7 Gn_AT_II no original description	1.52938
17.2.3	hormone metabolism.auxin.induced-regulated-responsive-activated	potri.001g316800	highly similar to ( 847) AT1G04910 | Symbols: | unknown protein | chr1:1388101-1391074 REVERSEhighly similar to ( 728) loc_os11g29120 12011.m079998 protein growth regulator like protein, putative, expressedDUF246 no original description	-1.01024
17.2.3	hormone metabolism.auxin.induced-regulated-responsive-activated	potri.009g092900	nearly identical (1009) AT2G14960 | Symbols: GH3.1 | GH3.1 | chr2:6451659-6453670 REVERSEhighly similar to ( 917) GH38_ORYSA Probable indole-3-acetic acid-amido synthetase GH3.8 (EC 6.3.2.-) (Auxin-responsive GH3-like protein 8) (OsGH3-8) - Oryza sativa (Rice)highly similar to ( 917) loc_os07g40290 12007.m08271 protein indole-3-acetic acid-amido synthetase GH3.8, putative, expressedGH3 no origina…	1.18521
17.2.3	hormone metabolism.auxin.induced-regulated-responsive-activated	potri.002g206400	highly similar to ( 874) AT2G47750 | Symbols: GH3.9 | GH3.9 (PUTATIVE INDOLE-3-ACETIC ACID-AMIDO SYNTHETASE GH3.9) | chr2:19560307-19562974 REVERSEhighly similar to ( 800) GH311_ORYSA Probable indole-3-acetic acid-amido synthetase GH3.11 (EC 6.3.2.-) (Auxin-responsive GH3-like protein 11) (OsGH3-11) - Oryza sativa (Rice)highly similar to ( 800) loc_os07g47490 12007.m079782 protein indole-3-acetic…	2.69838
17.2.3	hormone metabolism.auxin.induced-regulated-responsive-activated	potri.002g105800	highly similar to ( 767) AT4G24530 | Symbols: | unknown protein | chr4:12667424-12669713 REVERSEhighly similar to ( 695) loc_os09g24570 12009.m05611 protein psRT17-1 like protein, putative, expressedDUF246 no original description	-1.63883
17.2.3	hormone metabolism.auxin.induced-regulated-responsive-activated	potri.008g090600	highly similar to ( 539) AT1G14020 | Symbols: | unknown protein | chr1:4802930-4805111 FORWARDmoderately similar to ( 450) loc_os03g07310 12003.m34793 protein axi 1 protein, putative, expressedDUF246 no original description	-1.25132
17.2.3	hormone metabolism.auxin.induced-regulated-responsive-activated	potri.002g249200	weakly similar to ( 150) AT3G07390 | Symbols: AIR12 | AIR12; extracellular matrix structural constituent | chr3:2365452-2366273 FORWARDweakly similar to ( 130) loc_os08g41290 12008.m08107 protein AIR12, putative, expressedDUF568 no original description	-3.16077
17.2.3	hormone metabolism.auxin.induced-regulated-responsive-activated	potri.006g137200	weakly similar to ( 191) AT5G20810 | Symbols: | auxin-responsive protein, putative / small auxin up RNA (SAUR_B) | chr5:7044791-7045363 FORWARDweakly similar to ( 124) loc_os09g26610 12009.m05813 protein OsSAUR38 - Auxin-responsive SAUR gene family member, expressedAuxin_inducible no original description	-2.45441
17.2.3	hormone metabolism.auxin.induced-regulated-responsive-activated	potri.002g249300	moderately similar to ( 340) AT3G25290 | Symbols: | auxin-responsive family protein | chr3:9208955-9210353 FORWARDmoderately similar to ( 237) loc_os03g09900 12003.m06444 protein membrane protein, putative, expressedDUF568 B561 no original description	-1.1515
17.2.3	hormone metabolism.auxin.induced-regulated-responsive-activated	potri.002g000600	weakly similar to ( 108) AT1G43040 | Symbols: | auxin-responsive protein, putative | chr1:16184209-16184523 FORWARD no original description	-1.95906
17.2.3	hormone metabolism.auxin.induced-regulated-responsive-activated	potri.011g049900	moderately similar to ( 381) AT4G27450 | Symbols: | unknown protein | chr4:13727665-13728683 REVERSEweakly similar to ( 116) TSJT1_TOBAC Stem-specific protein TSJT1 - Nicotiana tabacum (Common tobacco)moderately similar to ( 215) loc_os03g53270 12003.m35408 protein stem-specific protein TSJT1, putative, expressedWali7 no original description	1.59782
17.2.3	hormone metabolism.auxin.induced-regulated-responsive-activated	potri.001g227000	highly similar to ( 621) AT2G44500 | Symbols: | unknown protein | chr2:18374447-18376435 FORWARDmoderately similar to ( 235) loc_os04g47520 12004.m35417 protein auxin-independent growth promoter, putative, expressedDUF246 no original description	1.68419
17.2.3	hormone metabolism.auxin.induced-regulated-responsive-activated	potri.001g298300	nearly identical (1011) AT2G14960 | Symbols: GH3.1 | GH3.1 | chr2:6451659-6453670 REVERSEhighly similar to ( 925) GH38_ORYSA Probable indole-3-acetic acid-amido synthetase GH3.8 (EC 6.3.2.-) (Auxin-responsive GH3-like protein 8) (OsGH3-8) - Oryza sativa (Rice)highly similar to ( 925) loc_os07g40290 12007.m08271 protein indole-3-acetic acid-amido synthetase GH3.8, putative, expressedGH3 no origina…	1.97271
17.2.3	hormone metabolism.auxin.induced-regulated-responsive-activated	potri.003g070900	no original description	2.13431
17.2.3	hormone metabolism.auxin.induced-regulated-responsive-activated	potri.012g102700	very weakly similar to (97.1) AT5G50760 | Symbols: | auxin-responsive family protein | chr5:20644780-20645331 FORWARDvery weakly similar to (88.6) loc_os01g70050 12001.m13054 protein OsSAUR3 - Auxin-responsive SAUR gene family member no original description	-8.31949
17.2.3	hormone metabolism.auxin.induced-regulated-responsive-activated	potri.003g167400	very weakly similar to (97.8) AT5G50760 | Symbols: | auxin-responsive family protein | chr5:20644780-20645331 FORWARDvery weakly similar to (99.0) loc_os01g70050 12001.m13054 protein OsSAUR3 - Auxin-responsive SAUR gene family memberAuxin_inducible no original description	2.13301
17.2.3	hormone metabolism.auxin.induced-regulated-responsive-activated	potri.002g057500	no original description	2.29043
17.2.3	hormone metabolism.auxin.induced-regulated-responsive-activated	potri.003g113100	weakly similar to ( 143) AT4G12410 | Symbols: | auxin-responsive family protein | chr4:7342956-7343429 REVERSEAuxin_inducible no original description	1.12367
17.2.3	hormone metabolism.auxin.induced-regulated-responsive-activated	potri.005g161800	highly similar to ( 669) AT1G22460 | Symbols: | unknown protein | chr1:7927530-7930351 REVERSEhighly similar to ( 602) loc_os06g11600 12006.m32016 protein auxin-independent growth promoter-like protein, putative, expressedDUF246 no original description	-1.95433
17.2.3	hormone metabolism.auxin.induced-regulated-responsive-activated	potri.004g006700	weakly similar to ( 150) AT5G35735 | Symbols: | auxin-responsive family protein | chr5:13900913-13902934 REVERSEweakly similar to ( 154) loc_os03g09900 12003.m06444 protein membrane protein, putative, expressedB561 no original description	-2.99498
17.2.3	hormone metabolism.auxin.induced-regulated-responsive-activated	potri.011g122100	moderately similar to ( 325) AT4G27450 | Symbols: | unknown protein | chr4:13727665-13728683 REVERSEweakly similar to ( 116) TSJT1_TOBAC Stem-specific protein TSJT1 - Nicotiana tabacum (Common tobacco)weakly similar to ( 158) loc_os03g58170 12003.m34944 protein stem-specific protein TSJT1, putative, expressedWali7 Gn_AT_II no original description	2.97633
17.2.3	hormone metabolism.auxin.induced-regulated-responsive-activated	potri.001g403000	moderately similar to ( 437) AT4G27450 | Symbols: | unknown protein | chr4:13727665-13728683 REVERSEweakly similar to ( 120) TSJT1_TOBAC Stem-specific protein TSJT1 - Nicotiana tabacum (Common tobacco)moderately similar to ( 220) loc_os03g58170 12003.m34944 protein stem-specific protein TSJT1, putative, expressedWali7 Gn_AT_II no original description	1.14475
17.2.3	hormone metabolism.auxin.induced-regulated-responsive-activated	potri.003g077500	highly similar to ( 766) AT4G16650 | Symbols: | unknown protein | chr4:9372727-9375910 FORWARDhighly similar to ( 690) loc_os04g46570 12004.m35405 protein growth regulator like protein, putative, expressedDUF246 no original description	-1.15791
17.2.3	hormone metabolism.auxin.induced-regulated-responsive-activated	potri.010g253800	weakly similar to ( 135) AT2G24400 | Symbols: | auxin-responsive protein, putative / small auxin up RNA (SAUR_D) | chr2:10377993-10378529 REVERSEweakly similar to ( 105) loc_os04g51890 12004.m10084 protein OsSAUR20 - Auxin-responsive SAUR gene family member, expressedAuxin_inducible no original description	-2.42124
17.2.3	hormone metabolism.auxin.induced-regulated-responsive-activated	potri.013g151100	nearly identical (1007) AT5G54510 | Symbols: GH3.6, DFL1 | DFL1 (DWARF IN LIGHT 1); indole-3-acetic acid amido synthetase | chr5:22131321-22133564 REVERSEhighly similar to ( 865) GH31_ORYSA Probable indole-3-acetic acid-amido synthetase GH3.1 (EC 6.3.2.-) (Auxin-responsive GH3-like protein 1) (OsGH3-1) - Oryza sativa (Rice)highly similar to ( 865) loc_os01g57610 12001.m11911 protein indole-3-acet…	-2.73644
17.2.3	hormone metabolism.auxin.induced-regulated-responsive-activated	potri.016g109700	highly similar to ( 740) AT2G37980 | Symbols: | unknown protein | chr2:15894162-15897452 REVERSEhighly similar to ( 598) loc_os01g63230 12001.m12439 protein axi 1 like protein, putative, expressedDUF246 no original description	1.87009
17.2.3	hormone metabolism.auxin.induced-regulated-responsive-activated	potri.006g278100	weakly similar to ( 166) AT2G24400 | Symbols: | auxin-responsive protein, putative / small auxin up RNA (SAUR_D) | chr2:10377993-10378529 REVERSEweakly similar to ( 132) loc_os04g51890 12004.m10084 protein OsSAUR20 - Auxin-responsive SAUR gene family member, expressedAuxin_inducible no original description	-3.09931
17.2.3	hormone metabolism.auxin.induced-regulated-responsive-activated	potri.006g137000	weakly similar to ( 129) AT5G20820 | Symbols: | auxin-responsive protein-related | chr5:7046911-7047294 REVERSEweakly similar to ( 116) loc_os08g35110 12008.m07500 protein OsSAUR33 - Auxin-responsive SAUR gene family member, expressed no original description	-1.99498
17.2.3	hormone metabolism.auxin.induced-regulated-responsive-activated	potri.002g024500	weakly similar to ( 194) AT1G75590 | Symbols: | auxin-responsive family protein | chr1:28383250-28383714 REVERSEweakly similar to ( 106) loc_os04g56680 12004.m10555 protein OsSAUR22 - Auxin-responsive SAUR gene family member, expressedAuxin_inducible no original description	-2.60163
17.2.3	hormone metabolism.auxin.induced-regulated-responsive-activated	potri.002g145300	weakly similar to ( 169) AT3G60690 | Symbols: | auxin-responsive family protein | chr3:22435262-22435774 FORWARDAuxin_inducible no original description	2.24508
17.2.3	hormone metabolism.auxin.induced-regulated-responsive-activated	potri.013g040100	moderately similar to ( 368) AT1G60690 | Symbols: | aldo/keto reductase family protein | chr1:22349892-22351668 REVERSEmoderately similar to ( 348) A115_TOBAC Auxin-induced protein PCNT115 - Nicotiana tabacum (Common tobacco)moderately similar to ( 480) loc_os10g28320 12010.m22021 protein auxin-induced protein PCNT115, putative, expressedTas Aldo_ket_red ARA1 COG4989 PRK10376 PRK10625 COG1453 PRK…	2.1205
17.2.3	hormone metabolism.auxin.induced-regulated-responsive-activated	potri.007g050300	highly similar to ( 943) AT2G14960 | Symbols: GH3.1 | GH3.1 | chr2:6451659-6453670 REVERSEhighly similar to ( 901) GH38_ORYSA Probable indole-3-acetic acid-amido synthetase GH3.8 (EC 6.3.2.-) (Auxin-responsive GH3-like protein 8) (OsGH3-8) - Oryza sativa (Rice)highly similar to ( 901) loc_os07g40290 12007.m08271 protein indole-3-acetic acid-amido synthetase GH3.8, putative, expressedGH3 no origin…	1.02868
17.2.3	hormone metabolism.auxin.induced-regulated-responsive-activated	potri.017g101300	highly similar to ( 762) AT5G15740 | Symbols: | unknown protein | chr5:5134788-5136956 REVERSEhighly similar to ( 709) loc_os06g17390 12006.m06451 protein auxin-independent growth promoter, putative, expressedDUF246 no original description	-1.9736
17.3.1.2.2	hormone metabolism.brassinosteroid.synthesis-degradation.sterols.SMT2	potri.005g245800	highly similar to ( 604) AT1G20330 | Symbols: SMT2, CVP1, FRL1 | SMT2 (STEROL METHYLTRANSFERASE 2); S-adenosylmethionine-dependent methyltransferase | chr1:7038968-7040053 REVERSEmoderately similar to ( 486) SMT2_ORYSA 24-methylenesterol C-methyltransferase 2 (EC 2.1.1.143) (24-sterol C-methyltransferase 2) (Sterol-C-methyltransferase 2) - Oryza sativa (Rice)moderately similar to ( 486) loc_os03g…	-1.80645
17.3.1.2.2	hormone metabolism.brassinosteroid.synthesis-degradation.sterols.SMT2	potri.001g263700	highly similar to ( 594) AT5G13710 | Symbols: SMT1, CPH | SMT1 (STEROL METHYLTRANSFERASE 1); sterol 24-C-methyltransferase | chr5:4424048-4426866 REVERSEhighly similar to ( 550) SMT1_ORYSA Cycloartenol-C-24-methyltransferase 1 (EC 2.1.1.41) (24-sterol C-methyltransferase 1) (Sterol C-methyltransferase 1) - Oryza sativa (Rice)highly similar to ( 551) loc_os07g10600 12007.m28956 protein cycloarteno…	-2.06414
17.3.1.2.6	hormone metabolism.brassinosteroid.synthesis-degradation.sterols.DWF7	potri.004g097500	moderately similar to ( 316) AT3G02580 | Symbols: STE1, DWF7, BUL1 | STE1 (STEROL 1); C-5 sterol desaturase | chr3:547048-548615 FORWARDmoderately similar to ( 308) SC5D_TOBAC Delta(7)-sterol-C5(6)-desaturase (EC 1.3.3.-) (Delta-7-C-5 sterol desaturase) (Delta(7)-sterol-C5-desaturase) - Nicotiana tabacum (Common tobacco)moderately similar to ( 296) loc_os01g04260 12001.m07061 protein delta-7-ster…	-1.09148
17.3.1.2.7	hormone metabolism.brassinosteroid.synthesis-degradation.sterols.DWF5	potri.008g005200	highly similar to ( 732) AT1G50430 | Symbols: DWF5, PA, LE, ST7R, 7RED | DWF5 (DWARF 5); sterol delta7 reductase | chr1:18682175-18685555 REVERSEhighly similar to ( 694) loc_os02g26650 12002.m34011 protein 7-dehydrocholesterol reductase, putative, expressedERG4_ERG24 no original description	-1.40496
17.3.1.2.8	hormone metabolism.brassinosteroid.synthesis-degradation.sterols.DWF1	potri.008g084800	highly similar to ( 902) AT3G19820 | Symbols: DWF1, DIM, EVE1, DIM1, CBB1 | DWF1 (DWARF 1); calmodulin binding / catalytic | chr3:6879835-6881616 REVERSEhighly similar to ( 929) DIM_PEA Cell elongation protein diminuto - Pisum sativum (Garden pea)highly similar to ( 924) loc_os10g25780 12010.m21783 protein cell elongation protein diminuto, putative, expressedGlcD no original description	-2.43455
17.3.1.2.99	hormone metabolism.brassinosteroid.synthesis-degradation.sterols.other	potri.005g146700	highly similar to ( 680) AT1G58440 | Symbols: XF1, SQE1 | XF1; squalene monooxygenase | chr1:21714094-21717246 REVERSEhighly similar to ( 687) ERG1_PANGI Squalene monooxygenase (EC 1.14.99.7) (Squalene epoxidase) (SE) - Panax ginseng (Korean ginseng)highly similar to ( 717) loc_os03g12910 12003.m101256 protein squalene monooxygenase, putative, expressedSE UbiH PRK07045 FixC PRK06185 no original d…	-2.62116
17.3.2.99	hormone metabolism.brassinosteroid.signal transduction.other	potri.010g100100	moderately similar to ( 300) AT2G46290 | Symbols: | eukaryotic translation initiation factor 3 subunit 2, putative / eIF-3 beta, putative / eIF3i, putative | chr2:19005910-19007797 REVERSEmoderately similar to ( 312) loc_os08g21660 12008.m06205 protein eukaryotic translation initiation factor 3 subunit 2, putative, expressedWD40 no original description	-1.03197
17.4.1	hormone metabolism.cytokinin.synthesis-degradation	potri.001g376600	highly similar to ( 569) AT5G20040 | Symbols: ATIPT9 | ATIPT9; ATP binding / tRNA isopentenyltransferase | chr5:6767939-6770980 REVERSEmoderately similar to ( 487) loc_os06g51350 12006.m09658 protein ATIPT9, putative, expressedmiaA MiaA IPPT no original description	-1.17555
17.4.1	hormone metabolism.cytokinin.synthesis-degradation	potri.002g030500	highly similar to ( 795) AT1G75450 | Symbols: CKX5, ATCKX5, ATCKX6 | CKX5 (CYTOKININ OXIDASE 5); cytokinin dehydrogenase | chr1:28315248-28318064 REVERSEmoderately similar to ( 469) CKX1_MAIZE Cytokinin dehydrogenase 1 precursor (EC 1.5.99.12) (Cytokinin oxidase 1) (CKO 1) (COX 1) (ZmCKX1) - Zea mays (Maize)highly similar to ( 684) loc_os01g56810 12001.m11838 protein cytokinin dehydrogenase 5 pre…	-1.52044
17.4.2	hormone metabolism.cytokinin.signal transduction	potri.003g171000	nearly identical (1390) AT1G27320 | Symbols: AHK3 | AHK3 (ARABIDOPSIS HISTIDINE KINASE 3); cytokinin receptor/ osmosensor/ protein histidine kinase | chr1:9487780-9492027 FORWARDweakly similar to ( 162) ETR1_BRAOL Ethylene receptor (EC 2.7.13.3) - Brassica oleracea (Wild cabbage)nearly identical (1193) loc_os01g69920 12001.m42798 protein histidine kinase 2, putative, expressedPRK11107 CHASE PRK10…	1.70846
17.4.2	hormone metabolism.cytokinin.signal transduction	potri.006g270500	nearly identical (1032) AT5G10720 | Symbols: AHK5, CKI2 | AHK5 (ARABIDOPSIS HISTIDINE KINASE 5); protein histidine kinase | chr5:3386835-3390541 FORWARDweakly similar to ( 149) ETR1_MALDO Ethylene receptor (EC 2.7.13.3) - Malus domestica (Apple) (Malus sylvestris)highly similar to ( 852) loc_os06g44410 12006.m08969 protein AHK5, putative, expressedPRK11107 PRK10841 PRK11091 BaeS PRK11466 KdpD PRK…	-2.99498
17.4.2	hormone metabolism.cytokinin.signal transduction	potri.007g056400	nearly identical (1456) AT2G17820 | Symbols: ATHK1, AHK1 | ATHK1 (histidine kinase 1); histidine phosphotransfer kinase/ osmosensor/ protein histidine kinase | chr2:7743133-7748013 REVERSEvery weakly similar to (87.8) ETR1_PRUPE Ethylene receptor (EC 2.7.13.3) - Prunus persica (Peach)weakly similar to ( 123) loc_os06g08450 12006.m05564 protein response regulator receiver domain containing protein…	1.87176
17.4.2	hormone metabolism.cytokinin.signal transduction	potri.005g111700	nearly identical (1425) AT2G17820 | Symbols: ATHK1, AHK1 | ATHK1 (histidine kinase 1); histidine phosphotransfer kinase/ osmosensor/ protein histidine kinase | chr2:7743133-7748013 REVERSEvery weakly similar to (90.1) ETR1_PRUPE Ethylene receptor (EC 2.7.13.3) - Prunus persica (Peach)weakly similar to ( 127) loc_os06g08450 12006.m05564 protein response regulator receiver domain containing protein…	1.36087
17.5.1	hormone metabolism.ethylene.synthesis-degradation	potri.004g003000	moderately similar to ( 463) AT1G05010 | Symbols: EFE, ACO4, EAT1 | EFE (ETHYLENE-FORMING ENZYME); 1-aminocyclopropane-1-carboxylate oxidase | chr1:1431419-1432695 REVERSEhighly similar to ( 520) ACCO_ACTCH 1-aminocyclopropane-1-carboxylate oxidase (EC 1.14.17.4) (ACC oxidase) (Ethylene-forming enzyme) (EFE) - Actinidia chinensis (Kiwi) (Yangtao)moderately similar to ( 412) loc_os09g27750 12009.m…	2.60353
17.5.1	hormone metabolism.ethylene.synthesis-degradation	potri.008g165400	moderately similar to ( 443) AT1G06620 | Symbols: | 2-oxoglutarate-dependent dioxygenase, putative | chr1:2025618-2027094 FORWARDmoderately similar to ( 424) DV4H_CATRO Desacetoxyvindoline 4-hydroxylase (EC 1.14.11.20) - Catharanthus roseus (Rosy periwinkle) (Madagascar periwinkle)moderately similar to ( 352) loc_os03g48430 12003.m09851 protein 1-aminocyclopropane-1-carboxylate oxidase, putative,…	-4.1054
17.5.1	hormone metabolism.ethylene.synthesis-degradation	potri.008g029700	moderately similar to ( 471) AT2G36690 | Symbols: | oxidoreductase, 2OG-Fe(II) oxygenase family protein | chr2:15379930-15381987 FORWARDweakly similar to ( 188) FLS_PETHY Flavonol synthase/flavanone 3-hydroxylase (EC 1.14.11.23) (EC 1.14.11.9) (FLS) - Petunia hybrida (Petunia)moderately similar to ( 392) loc_os08g44590 12008.m08432 protein gibberellin 20 oxidase 2, putative, expressedPcbC 2OG-FeI…	-1.60547
17.5.1	hormone metabolism.ethylene.synthesis-degradation	potri.011g150300	moderately similar to ( 231) AT4G10490 | Symbols: | oxidoreductase, 2OG-Fe(II) oxygenase family protein | chr4:6483900-6485179 FORWARDweakly similar to ( 137) LDOX_MALDO Leucoanthocyanidin dioxygenase (EC 1.14.11.19) (LDOX) (Leucocyanidin oxygenase) (Leucoanthocyanidin hydroxylase) (Anthocyanidin synthase) - Malus domestica (Apple) (Malus sylvestris)moderately similar to ( 219) loc_os03g03034 120…	-2.64705
17.5.1	hormone metabolism.ethylene.synthesis-degradation	potri.003g079600	moderately similar to ( 332) AT4G16765 | Symbols: | oxidoreductase, 2OG-Fe(II) oxygenase family protein | chr4:9430467-9431791 REVERSEweakly similar to ( 101) FLS_MALDO Flavonol synthase/flavanone 3-hydroxylase (EC 1.14.11.23) (EC 1.14.11.9) (FLS) - Malus domestica (Apple) (Malus sylvestris)moderately similar to ( 377) loc_os10g37899 12010.m06575 protein transposon protein, putative, unclassified…	-1.11456
17.5.1	hormone metabolism.ethylene.synthesis-degradation	potri.017g049000	moderately similar to ( 254) AT2G36690 | Symbols: | oxidoreductase, 2OG-Fe(II) oxygenase family protein | chr2:15379930-15381987 FORWARDweakly similar to ( 186) LDOX_MALDO Leucoanthocyanidin dioxygenase (EC 1.14.11.19) (LDOX) (Leucocyanidin oxygenase) (Leucoanthocyanidin hydroxylase) (Anthocyanidin synthase) - Malus domestica (Apple) (Malus sylvestris)moderately similar to ( 324) loc_os08g37456 1…	2.1205
17.5.1	hormone metabolism.ethylene.synthesis-degradation	potri.002g191900	moderately similar to ( 393) AT1G02400 | Symbols: ATGA2OX4, ATGA2OX6, DTA1, GA2OX6 | GA2OX6 (GIBBERELLIN 2-OXIDASE 6); gibberellin 2-beta-dioxygenase | chr1:486964-489391 FORWARDmoderately similar to ( 469) G2OX2_PEA Gibberellin 2-beta-dioxygenase 2 (EC 1.14.11.13) (Gibberellin 2-beta-hydroxylase 2) (Gibberellin 2-oxidase 2) (GA 2-oxidase 2) - Pisum sativum (Garden pea)moderately similar to ( 296…	-1.72537
17.5.1	hormone metabolism.ethylene.synthesis-degradation	potri.002g078600	moderately similar to ( 444) AT1G77330 | Symbols: | 1-aminocyclopropane-1-carboxylate oxidase, putative / ACC oxidase, putative | chr1:29063215-29064447 REVERSEmoderately similar to ( 327) ACCO_ACTCH 1-aminocyclopropane-1-carboxylate oxidase (EC 1.14.17.4) (ACC oxidase) (Ethylene-forming enzyme) (EFE) - Actinidia chinensis (Kiwi) (Yangtao)moderately similar to ( 410) loc_os05g05680 12005.m27705 p…	1.07707
17.5.1	hormone metabolism.ethylene.synthesis-degradation	potri.001g381700	moderately similar to ( 424) AT1G17020 | Symbols: SRG1, ATSRG1 | SRG1 (SENESCENCE-RELATED GENE 1); oxidoreductase, acting on diphenols and related substances as donors, oxygen as acceptor / oxidoreductase, acting on paired donors, with incorporation or reduction of molecular oxygen, 2-oxoglutarate as one donor, and inc | chr1:5820258-5821741 FORWARDweakly similar to ( 179) LDOX_MALDO Leucoanthocy…	1.07214
17.5.1	hormone metabolism.ethylene.synthesis-degradation	potri.003g030500	moderately similar to ( 316) AT1G49390 | Symbols: | oxidoreductase, 2OG-Fe(II) oxygenase family protein | chr1:18279600-18280873 FORWARDweakly similar to ( 186) FLS_PETHY Flavonol synthase/flavanone 3-hydroxylase (EC 1.14.11.23) (EC 1.14.11.9) (FLS) - Petunia hybrida (Petunia)moderately similar to ( 267) loc_os06g08032 12006.m05526 protein flavonol synthase/flavanone 3-hydroxylase, putative, expr…	1.27351
17.5.1	hormone metabolism.ethylene.synthesis-degradation	potri.015g134600	moderately similar to ( 327) AT4G25420 | Symbols: GA5, GA20OX1, AT2301, ATGA20OX1 | GA20OX1; gibberellin 20-oxidase | chr4:12990982-12992409 REVERSEmoderately similar to ( 319) GAO1D_WHEAT Gibberellin 20 oxidase 1-D (EC 1.14.11.-) (Gibberellin C-20 oxidase 1-D) (GA 20-oxidase 1-D) (Ta20ox1D) (TaGA20ox1-D) (Protein Wga20) - Triticum aestivum (Wheat)moderately similar to ( 289) loc_os03g63970 12003…	1.87949
17.5.1	hormone metabolism.ethylene.synthesis-degradation	potri.006g151600	moderately similar to ( 388) AT2G19590 | Symbols: ACO1 | ACO1 (ACC OXIDASE 1); 1-aminocyclopropane-1-carboxylate oxidase | chr2:8476239-8477354 REVERSEmoderately similar to ( 279) ACCO_DIACA Probable 1-aminocyclopropane-1-carboxylate oxidase (EC 1.14.17.4) (ACC oxidase) (Ethylene-forming enzyme) (EFE) (Senescence-related protein) - Dianthus caryophyllus (Carnation) (Clove pink)moderately similar …	-4.08244
17.5.1	hormone metabolism.ethylene.synthesis-degradation	potri.009g107600	moderately similar to ( 372) AT3G19000 | Symbols: | oxidoreductase, 2OG-Fe(II) oxygenase family protein | chr3:6554004-6554987 REVERSEweakly similar to ( 119) GAOX2_ORYSA Gibberellin 20 oxidase 2 (EC 1.14.11.-) (Gibberellin C-20 oxidase 2) (GA 20-oxidase 2) (Os20ox2) (Semidwarf-1 protein) - Oryza sativa (Rice)moderately similar to ( 276) loc_os03g42130 12003.m09271 protein gibberellin 20 oxidase …	1.06769
17.5.1	hormone metabolism.ethylene.synthesis-degradation	potri.007g103800	moderately similar to ( 406) AT5G51810 | Symbols: GA20OX2, AT2353, ATGA20OX2 | GA20OX2 (GIBBERELLIN 20 OXIDASE 2); gibberellin 20-oxidase | chr5:21055389-21056746 REVERSEmoderately similar to ( 402) GAO1B_WHEAT Gibberellin 20 oxidase 1-B (EC 1.14.11.-) (Gibberellin C-20 oxidase 1-B) (GA 20-oxidase 1-B) (Ta20ox1B) (TaGA20ox1-B) - Triticum aestivum (Wheat)moderately similar to ( 387) loc_os01g66100…	3.91192
17.5.1	hormone metabolism.ethylene.synthesis-degradation	potri.013g045000	moderately similar to ( 365) AT1G06620 | Symbols: | 2-oxoglutarate-dependent dioxygenase, putative | chr1:2025618-2027094 FORWARDmoderately similar to ( 352) DV4H_CATRO Desacetoxyvindoline 4-hydroxylase (EC 1.14.11.20) - Catharanthus roseus (Rosy periwinkle) (Madagascar periwinkle)moderately similar to ( 308) loc_os03g48430 12003.m09851 protein 1-aminocyclopropane-1-carboxylate oxidase, putative,…	2.07541
17.5.1	hormone metabolism.ethylene.synthesis-degradation	potri.011g156200	moderately similar to ( 432) AT1G06650 | Symbols: | 2-oxoglutarate-dependent dioxygenase, putative | chr1:2035909-2037186 FORWARDmoderately similar to ( 410) DV4H_CATRO Desacetoxyvindoline 4-hydroxylase (EC 1.14.11.20) - Catharanthus roseus (Rosy periwinkle) (Madagascar periwinkle)moderately similar to ( 345) loc_os04g10350 12004.m06287 protein 1-aminocyclopropane-1-carboxylate oxidase, putative,…	1.52859
17.5.1	hormone metabolism.ethylene.synthesis-degradation	potri.011g150100	moderately similar to ( 496) AT4G10490 | Symbols: | oxidoreductase, 2OG-Fe(II) oxygenase family protein | chr4:6483900-6485179 FORWARDmoderately similar to ( 226) FL3H_DIACA Naringenin,2-oxoglutarate 3-dioxygenase (EC 1.14.11.9) (Flavonone-3-hydroxylase) (F3H) (FHT) - Dianthus caryophyllus (Carnation) (Clove pink)moderately similar to ( 474) loc_os04g49210 12004.m09856 protein naringenin,2-oxoglu…	-3.11045
17.5.1	hormone metabolism.ethylene.synthesis-degradation	potri.003g128100	moderately similar to ( 458) AT4G23340 | Symbols: | oxidoreductase, 2OG-Fe(II) oxygenase family protein | chr4:12195719-12196793 REVERSEweakly similar to ( 135) GAO1D_WHEAT Gibberellin 20 oxidase 1-D (EC 1.14.11.-) (Gibberellin C-20 oxidase 1-D) (GA 20-oxidase 1-D) (Ta20ox1D) (TaGA20ox1-D) (Protein Wga20) - Triticum aestivum (Wheat)weakly similar to ( 122) loc_os04g49194 12004.m09854 protein nari…	1.3027
17.5.1	hormone metabolism.ethylene.synthesis-degradation	potri.018g086900	moderately similar to ( 485) AT1G35190 | Symbols: | oxidoreductase, 2OG-Fe(II) oxygenase family protein | chr1:12890544-12892632 FORWARDvery weakly similar to (90.1) LDOX_PETHY Leucoanthocyanidin dioxygenase (EC 1.14.11.19) (LDOX) (Leucocyanidin oxygenase) (Leucoanthocyanidin hydroxylase) - Petunia hybrida (Petunia)highly similar to ( 511) loc_os01g09300 12001.m42896 protein iron ion binding prot…	-1.25081
17.5.1	hormone metabolism.ethylene.synthesis-degradation	potri.005g013600	weakly similar to ( 182) AT5G24530 | Symbols: DMR6 | DMR6 (DOWNY MILDEW RESISTANT 6); oxidoreductase/ oxidoreductase, acting on paired donors, with incorporation or reduction of molecular oxygen, 2-oxoglutarate as one donor, and incorporation of one atom each of oxygen into both donors | chr5:8378964-8383154 FORWARDweakly similar to ( 132) FL3H_MALDO Naringenin,2-oxoglutarate 3-dioxygenase (EC 1.…	1.23686
17.5.1	hormone metabolism.ethylene.synthesis-degradation	potri.018g121800	moderately similar to ( 400) AT1G49390 | Symbols: | oxidoreductase, 2OG-Fe(II) oxygenase family protein | chr1:18279600-18280873 FORWARDweakly similar to ( 173) LDOX_MALDO Leucoanthocyanidin dioxygenase (EC 1.14.11.19) (LDOX) (Leucocyanidin oxygenase) (Leucoanthocyanidin hydroxylase) (Anthocyanidin synthase) - Malus domestica (Apple) (Malus sylvestris)moderately similar to ( 277) loc_os02g17940 1…	1.61973
17.5.1	hormone metabolism.ethylene.synthesis-degradation	potri.003g106900	moderately similar to ( 370) AT4G23340 | Symbols: | oxidoreductase, 2OG-Fe(II) oxygenase family protein | chr4:12195719-12196793 REVERSEweakly similar to ( 132) GAO1D_WHEAT Gibberellin 20 oxidase 1-D (EC 1.14.11.-) (Gibberellin C-20 oxidase 1-D) (GA 20-oxidase 1-D) (Ta20ox1D) (TaGA20ox1-D) (Protein Wga20) - Triticum aestivum (Wheat)weakly similar to ( 125) loc_os10g40900 12010.m06858 protein flav…	-2.52747
17.5.1	hormone metabolism.ethylene.synthesis-degradation	potri.016g117100	moderately similar to ( 488) AT5G05600 | Symbols: | oxidoreductase, 2OG-Fe(II) oxygenase family protein | chr5:1672266-1674602 FORWARDmoderately similar to ( 259) LDOX_MALDO Leucoanthocyanidin dioxygenase (EC 1.14.11.19) (LDOX) (Leucocyanidin oxygenase) (Leucoanthocyanidin hydroxylase) (Anthocyanidin synthase) - Malus domestica (Apple) (Malus sylvestris)moderately similar to ( 429) loc_os01g61610…	-6.99498
17.5.1	hormone metabolism.ethylene.synthesis-degradation	potri.005g182700	moderately similar to ( 448) AT1G77330 | Symbols: | 1-aminocyclopropane-1-carboxylate oxidase, putative / ACC oxidase, putative | chr1:29063215-29064447 REVERSEmoderately similar to ( 324) ACCO_ACTCH 1-aminocyclopropane-1-carboxylate oxidase (EC 1.14.17.4) (ACC oxidase) (Ethylene-forming enzyme) (EFE) - Actinidia chinensis (Kiwi) (Yangtao)moderately similar to ( 394) loc_os05g05680 12005.m27705 p…	-2.90787
17.5.1	hormone metabolism.ethylene.synthesis-degradation	potri.006g101100	moderately similar to ( 459) AT5G05600 | Symbols: | oxidoreductase, 2OG-Fe(II) oxygenase family protein | chr5:1672266-1674602 FORWARDmoderately similar to ( 259) LDOX_MALDO Leucoanthocyanidin dioxygenase (EC 1.14.11.19) (LDOX) (Leucocyanidin oxygenase) (Leucoanthocyanidin hydroxylase) (Anthocyanidin synthase) - Malus domestica (Apple) (Malus sylvestris)moderately similar to ( 422) loc_os01g61610…	-7.44292
17.5.1	hormone metabolism.ethylene.synthesis-degradation	potri.006g247700	moderately similar to ( 325) AT1G15550 | Symbols: GA4, ATGA3OX1, GA3OX1 | GA3OX1 (GIBBERELLIN 3-OXIDASE 1); gibberellin 3-beta-dioxygenase/ transcription factor binding | chr1:5344569-5346078 REVERSEmoderately similar to ( 248) G3O23_WHEAT Gibberellin 3-beta-dioxygenase 2-3 (EC 1.14.11.15) (Gibberellin 3 beta-hydroxylase 2-3) (Gibberellin 3-oxidase 2-3) - Triticum aestivum (Wheat)moderately simil…	3.06392
17.5.1	hormone metabolism.ethylene.synthesis-degradation	potri.003g057400	moderately similar to ( 446) AT1G15550 | Symbols: GA4, ATGA3OX1, GA3OX1 | GA3OX1 (GIBBERELLIN 3-OXIDASE 1); gibberellin 3-beta-dioxygenase/ transcription factor binding | chr1:5344569-5346078 REVERSEmoderately similar to ( 273) G3O23_WHEAT Gibberellin 3-beta-dioxygenase 2-3 (EC 1.14.11.15) (Gibberellin 3 beta-hydroxylase 2-3) (Gibberellin 3-oxidase 2-3) - Triticum aestivum (Wheat)moderately simil…	-3.02246
17.5.1	hormone metabolism.ethylene.synthesis-degradation	potri.010g231500	moderately similar to ( 463) AT2G36690 | Symbols: | oxidoreductase, 2OG-Fe(II) oxygenase family protein | chr2:15379930-15381987 FORWARDweakly similar to ( 185) LDOX_MALDO Leucoanthocyanidin dioxygenase (EC 1.14.11.19) (LDOX) (Leucocyanidin oxygenase) (Leucoanthocyanidin hydroxylase) (Anthocyanidin synthase) - Malus domestica (Apple) (Malus sylvestris)moderately similar to ( 382) loc_os08g44590 1…	1.01591
17.5.1	hormone metabolism.ethylene.synthesis-degradation	potri.002g040700	moderately similar to ( 329) AT1G06650 | Symbols: | 2-oxoglutarate-dependent dioxygenase, putative | chr1:2035909-2037186 FORWARDmoderately similar to ( 320) DV4H_CATRO Desacetoxyvindoline 4-hydroxylase (EC 1.14.11.20) - Catharanthus roseus (Rosy periwinkle) (Madagascar periwinkle)moderately similar to ( 288) loc_os03g48430 12003.m09851 protein 1-aminocyclopropane-1-carboxylate oxidase, putative,…	-2.83369
17.5.1	hormone metabolism.ethylene.synthesis-degradation	potri.010g188000	highly similar to ( 506) AT5G05600 | Symbols: | oxidoreductase, 2OG-Fe(II) oxygenase family protein | chr5:1672266-1674602 FORWARDmoderately similar to ( 248) LDOX_MALDO Leucoanthocyanidin dioxygenase (EC 1.14.11.19) (LDOX) (Leucocyanidin oxygenase) (Leucoanthocyanidin hydroxylase) (Anthocyanidin synthase) - Malus domestica (Apple) (Malus sylvestris)moderately similar to ( 434) loc_os05g03640 120…	-1.4804
17.5.1	hormone metabolism.ethylene.synthesis-degradation	potri.003g030400	moderately similar to ( 318) AT1G49390 | Symbols: | oxidoreductase, 2OG-Fe(II) oxygenase family protein | chr1:18279600-18280873 FORWARDweakly similar to ( 186) FLS_PETHY Flavonol synthase/flavanone 3-hydroxylase (EC 1.14.11.23) (EC 1.14.11.9) (FLS) - Petunia hybrida (Petunia)moderately similar to ( 261) loc_os06g08032 12006.m05526 protein flavonol synthase/flavanone 3-hydroxylase, putative, expr…	7.36878
17.5.1	hormone metabolism.ethylene.synthesis-degradation	potri.005g097900	moderately similar to ( 466) AT3G12900 | Symbols: | oxidoreductase, 2OG-Fe(II) oxygenase family protein | chr3:4104576-4106112 FORWARDweakly similar to ( 153) DV4H_CATRO Desacetoxyvindoline 4-hydroxylase (EC 1.14.11.20) - Catharanthus roseus (Rosy periwinkle) (Madagascar periwinkle)weakly similar to ( 177) loc_os04g49210 12004.m09856 protein naringenin,2-oxoglutarate 3-dioxygenase, putative, expr…	1.82815
17.5.1	hormone metabolism.ethylene.synthesis-degradation	potri.017g048900	moderately similar to ( 242) AT2G36690 | Symbols: | oxidoreductase, 2OG-Fe(II) oxygenase family protein | chr2:15379930-15381987 FORWARDweakly similar to ( 186) LDOX_MALDO Leucoanthocyanidin dioxygenase (EC 1.14.11.19) (LDOX) (Leucocyanidin oxygenase) (Leucoanthocyanidin hydroxylase) (Anthocyanidin synthase) - Malus domestica (Apple) (Malus sylvestris)moderately similar to ( 321) loc_os08g37456 1…	2.06888
17.5.1.1	hormone metabolism.ethylene.synthesis-degradation.1-aminocyclopropane-1-carboxylate synthase	potri.001g099400	highly similar to ( 668) AT4G11280 | Symbols: ACS6 | ACS6 (1-AMINOCYCLOPROPANE-1-CARBOXYLIC ACID (ACC) SYNTHASE 6); 1-aminocyclopropane-1-carboxylate synthase | chr4:6864168-6865922 FORWARDhighly similar to ( 738) 1A1C_SOYBN 1-aminocyclopropane-1-carboxylate synthase (EC 4.4.1.14) (ACC synthase) (S-adenosyl-L-methionine methylthioadenosine-lyase) - Glycine max (Soybean)highly similar to ( 637) lo…	2.99399
17.5.2	hormone metabolism.ethylene.signal transduction	potri.010g074300	highly similar to ( 872) AT3G23150 | Symbols: ETR2 | ETR2 (ethylene response 2); ethylene binding / glycogen synthase kinase 3/ protein histidine kinase/ receptor | chr3:8255156-8257560 FORWARDmoderately similar to ( 491) ETR1_TOBAC Ethylene receptor (EC 2.7.13.3) (NT-ETR1) - Nicotiana tabacum (Common tobacco)highly similar to ( 738) loc_os04g08740 12004.m35115 protein ethylene receptor, putative…	-1.03325
17.5.2	hormone metabolism.ethylene.signal transduction	potri.013g044100	highly similar to ( 942) AT3G04580 | Symbols: EIN4 | EIN4 (ETHYLENE INSENSITIVE 4); ethylene binding / glycogen synthase kinase 3/ protein histidine kinase/ receptor | chr3:1235576-1237965 REVERSEmoderately similar to ( 480) ETR1_MALDO Ethylene receptor (EC 2.7.13.3) - Malus domestica (Apple) (Malus sylvestris)highly similar to ( 700) loc_os04g08740 12004.m35115 protein ethylene receptor, putativ…	-1.70867
17.5.2	hormone metabolism.ethylene.signal transduction	potri.011g115600	very weakly similar to (87.8) AT3G15210 | Symbols: ATERF-4, ERF4, RAP2.5, ATERF4 | ERF4 (ETHYLENE RESPONSIVE ELEMENT BINDING FACTOR 4); DNA binding / protein binding / transcription factor/ transcription repressor | chr3:5121472-5122140 FORWARDAP2 AP2 no original description	1.52221
17.5.2	hormone metabolism.ethylene.signal transduction	potri.005g223200	weakly similar to ( 156) AT3G23240 | Symbols: ERF1, ATERF1 | ERF1 (ETHYLENE RESPONSE FACTOR 1); DNA binding / transcription activator/ transcription factor | chr3:8295705-8296361 FORWARDvery weakly similar to (83.2) ERF5_TOBAC Ethylene-responsive transcription factor 5 (Ethylene-responsive element-binding factor 5 homolog) (EREBP-4) (NtERF4) - Nicotiana tabacum (Common tobacco)weakly similar to (…	-3.38103
17.5.2	hormone metabolism.ethylene.signal transduction	potri.001g154200	weakly similar to ( 155) AT4G17490 | Symbols: ATERF6, ERF-6-6 | ATERF6 (ETHYLENE RESPONSIVE ELEMENT BINDING FACTOR 6); DNA binding / transcription factor | chr4:9752973-9753821 REVERSEweakly similar to ( 125) ERF5_NICSY Ethylene-responsive transcription factor 5 (Ethylene-responsive element-binding factor 5 homolog) (EREBP-4) (NsERF4) - Nicotiana sylvestris (Wood tobacco)very weakly similar to (9…	1.9033
17.5.2	hormone metabolism.ethylene.signal transduction	potri.019g108400	moderately similar to ( 253) AT3G50150 | Symbols: | unknown protein | chr3:18595809-18597551 REVERSEmoderately similar to ( 224) loc_os04g42650 12004.m09231 protein expressed proteinDUF247 no original description	-5.08244
17.5.2	hormone metabolism.ethylene.signal transduction	potri.014g046700	weakly similar to ( 156) AT2G44840 | Symbols: ATERF13, EREBP, ERF13 | ERF13 (ETHYLENE-RESPONSIVE ELEMENT BINDING FACTOR 13); DNA binding / transcription factor | chr2:18495440-18496120 FORWARDweakly similar to ( 145) ERF1_TOBAC Ethylene-responsive transcription factor 1 (Ethylene-responsive element-binding factor 1) (EREBP-1) (NtERF1) - Nicotiana tabacum (Common tobacco)weakly similar to ( 115) l…	1.17836
17.5.2	hormone metabolism.ethylene.signal transduction	potri.003g182500	moderately similar to ( 374) AT2G23060 | Symbols: | GCN5-related N-acetyltransferase (GNAT) family protein | chr2:9812839-9814199 REVERSEmoderately similar to ( 329) loc_os03g55530 12003.m10466 protein HLS1, putative, expressed no original description	1.84524
17.5.2	hormone metabolism.ethylene.signal transduction	potri.009g113200	moderately similar to ( 337) AT1G47740 | Symbols: | unknown protein | chr1:17567903-17569035 FORWARDmoderately similar to ( 324) loc_os03g10200 12003.m35075 protein expressed proteinDUF862 no original description	-2.19661
17.5.2	hormone metabolism.ethylene.signal transduction	potri.017g013700	very weakly similar to (97.8) AT5G44210 | Symbols: ERF9, ATERF9, ATERF-9 | ERF9 (ERF DOMAIN PROTEIN 9); DNA binding / transcription factor/ transcription repressor | chr5:17806742-17807344 FORWARDvery weakly similar to (93.2) ERF4_NICSY Ethylene-responsive transcription factor 4 (Ethylene-responsive element-binding factor 4 homolog) (EREBP-3) (NsERF3) - Nicotiana sylvestris (Wood tobacco)very wea…	1.89628
17.5.2	hormone metabolism.ethylene.signal transduction	potri.011g057000	very weakly similar to (92.8) AT5G44210 | Symbols: ERF9, ATERF9, ATERF-9 | ERF9 (ERF DOMAIN PROTEIN 9); DNA binding / transcription factor/ transcription repressor | chr5:17806742-17807344 FORWARDvery weakly similar to (90.9) ERF4_NICSY Ethylene-responsive transcription factor 4 (Ethylene-responsive element-binding factor 4 homolog) (EREBP-3) (NsERF3) - Nicotiana sylvestris (Wood tobacco)very wea…	1.12308
17.5.2	hormone metabolism.ethylene.signal transduction	potri.003g206500	moderately similar to ( 241) AT4G31980 | Symbols: | unknown protein | chr4:15464905-15469204 FORWARDweakly similar to ( 164) loc_os01g21710 12001.m08655 protein conserved hypothetical proteinDUF247 no original description	-3.3169
17.5.2	hormone metabolism.ethylene.signal transduction	potri.003g150800	weakly similar to ( 104) AT5G51190 | Symbols: | AP2 domain-containing transcription factor, putative | chr5:20800708-20801373 REVERSEvery weakly similar to (88.6) ERF5_TOBAC Ethylene-responsive transcription factor 5 (Ethylene-responsive element-binding factor 5 homolog) (EREBP-4) (NtERF4) - Nicotiana tabacum (Common tobacco) no original description	1.15667
17.5.2	hormone metabolism.ethylene.signal transduction	potri.004g051700	weakly similar to ( 105) AT5G47220 | Symbols: ATERF2, ATERF-2, ERF2 | ERF2 (ETHYLENE RESPONSIVE ELEMENT BINDING FACTOR 2); DNA binding / transcription activator/ transcription factor | chr5:19172023-19172754 REVERSEvery weakly similar to (98.2) ERF2_NICSY Ethylene-responsive transcription factor 2 (Ethylene-responsive element-binding factor 2) (EREBP-2) (NsERF2) - Nicotiana sylvestris (Wood tobac…	8.53114
17.5.2	hormone metabolism.ethylene.signal transduction	potri.015g054500	no original description	2.49045
17.5.2	hormone metabolism.ethylene.signal transduction	potri.007g013800	highly similar to ( 514) AT2G36430 | Symbols: | unknown protein | chr2:15290211-15291557 FORWARDmoderately similar to ( 246) loc_os04g42650 12004.m09231 protein expressed proteinDUF247 no original description	1.55522
17.5.2	hormone metabolism.ethylene.signal transduction	potri.004g151200	moderately similar to ( 336) AT1G47740 | Symbols: | unknown protein | chr1:17567903-17569035 FORWARDmoderately similar to ( 327) loc_os03g10200 12003.m35075 protein expressed proteinDUF862 no original description	-1.36063
17.5.2	hormone metabolism.ethylene.signal transduction	potri.007g138100	very weakly similar to (88.6) AT5G44210 | Symbols: ERF9, ATERF9, ATERF-9 | ERF9 (ERF DOMAIN PROTEIN 9); DNA binding / transcription factor/ transcription repressor | chr5:17806742-17807344 FORWARDvery weakly similar to (85.1) ERF4_TOBAC Ethylene-responsive transcription factor 4 (Ethylene-responsive element-binding factor 4 homolog) (EREBP-3) (NtERF3) - Nicotiana tabacum (Common tobacco) no origi…	2.22284
17.5.2	hormone metabolism.ethylene.signal transduction	potri.001g079800	weakly similar to ( 172) AT5G51190 | Symbols: | AP2 domain-containing transcription factor, putative | chr5:20800708-20801373 REVERSEweakly similar to ( 160) ERF5_NICSY Ethylene-responsive transcription factor 5 (Ethylene-responsive element-binding factor 5 homolog) (EREBP-4) (NsERF4) - Nicotiana sylvestris (Wood tobacco)weakly similar to ( 117) loc_os10g41330 12010.m06897 protein ethylene-respon…	1.81919
17.5.2	hormone metabolism.ethylene.signal transduction	potri.t053600	weakly similar to ( 189) AT2G28580 | Symbols: | unknown protein | chr2:12244885-12248270 FORWARDvery weakly similar to ( 100) loc_os01g21710 12001.m08655 protein conserved hypothetical proteinDUF247 no original description	3.83284
17.5.2	hormone metabolism.ethylene.signal transduction	potri.004g047600	very weakly similar to (96.3) AT5G44210 | Symbols: ERF9, ATERF9, ATERF-9 | ERF9 (ERF DOMAIN PROTEIN 9); DNA binding / transcription factor/ transcription repressor | chr5:17806742-17807344 FORWARDvery weakly similar to (95.9) ERF4_TOBAC Ethylene-responsive transcription factor 4 (Ethylene-responsive element-binding factor 4 homolog) (EREBP-3) (NtERF3) - Nicotiana tabacum (Common tobacco)very weak…	1.38143
17.5.2	hormone metabolism.ethylene.signal transduction	potri.003g080600	weakly similar to ( 149) AT5G51190 | Symbols: | AP2 domain-containing transcription factor, putative | chr5:20800708-20801373 REVERSEweakly similar to ( 144) ERF5_NICSY Ethylene-responsive transcription factor 5 (Ethylene-responsive element-binding factor 5 homolog) (EREBP-4) (NsERF4) - Nicotiana sylvestris (Wood tobacco)weakly similar to ( 122) loc_os10g41330 12010.m06897 protein ethylene-respon…	2.47081
17.5.2	hormone metabolism.ethylene.signal transduction	potri.019g105500	moderately similar to ( 202) AT3G50150 | Symbols: | unknown protein | chr3:18595809-18597551 REVERSEweakly similar to ( 188) loc_os04g42650 12004.m09231 protein expressed proteinDUF247 no original description	-4.08244
17.5.2	hormone metabolism.ethylene.signal transduction	potri.t086700	moderately similar to ( 266) AT4G31980 | Symbols: | unknown protein | chr4:15464905-15469204 FORWARDweakly similar to ( 180) loc_os01g21710 12001.m08655 protein conserved hypothetical proteinDUF247 no original description	-7.2848
17.5.2	hormone metabolism.ethylene.signal transduction	potri.003g209000	moderately similar to ( 288) AT4G31980 | Symbols: | unknown protein | chr4:15464905-15469204 FORWARDmoderately similar to ( 206) loc_os01g21710 12001.m08655 protein conserved hypothetical proteinDUF247 no original description	-1.78347
17.5.2	hormone metabolism.ethylene.signal transduction	potri.014g054100	weakly similar to ( 163) AT4G31980 | Symbols: | unknown protein | chr4:15464905-15469204 FORWARDweakly similar to ( 130) loc_os01g21710 12001.m08655 protein conserved hypothetical proteinDUF247 no original description	-1.69952
17.5.2	hormone metabolism.ethylene.signal transduction	potri.006g261200	weakly similar to ( 160) AT5G25190 | Symbols: | ethylene-responsive element-binding protein, putative | chr5:8707007-8707655 REVERSEweakly similar to ( 110) loc_os06g08340 12006.m05555 protein ethylene response factor 1, putative, expressedAP2 AP2 no original description	-1.83148
17.5.2	hormone metabolism.ethylene.signal transduction	potri.001g397200	very weakly similar to (91.7) AT3G15210 | Symbols: ATERF-4, ERF4, RAP2.5, ATERF4 | ERF4 (ETHYLENE RESPONSIVE ELEMENT BINDING FACTOR 4); DNA binding / protein binding / transcription factor/ transcription repressor | chr3:5121472-5122140 FORWARDvery weakly similar to (84.3) ERF4_NICSY Ethylene-responsive transcription factor 4 (Ethylene-responsive element-binding factor 4 homolog) (EREBP-3) (NsERF…	1.96012
17.5.2	hormone metabolism.ethylene.signal transduction	potri.003g151000	weakly similar to ( 159) AT5G07580 | Symbols: | DNA binding / transcription factor | chr5:2399525-2400349 FORWARDweakly similar to ( 114) ERF5_TOBAC Ethylene-responsive transcription factor 5 (Ethylene-responsive element-binding factor 5 homolog) (EREBP-4) (NtERF4) - Nicotiana tabacum (Common tobacco)weakly similar to ( 110) loc_os04g46240 12004.m09574 protein ethylene response factor 5, putative…	1.26526
17.5.2	hormone metabolism.ethylene.signal transduction	potri.017g023700	moderately similar to ( 209) AT2G44930 | Symbols: | unknown protein | chr2:18529700-18531671 REVERSEweakly similar to ( 150) loc_os04g42650 12004.m09231 protein expressed proteinDUF247 no original description	-4.43238
17.5.2	hormone metabolism.ethylene.signal transduction	potri.003g159400	moderately similar to ( 286) AT3G50120 | Symbols: | unknown protein | chr3:18585157-18587246 REVERSEmoderately similar to ( 394) loc_os12g29650 12012.m06779 protein expressed proteinDUF247 no original description	-2.53103
17.5.2	hormone metabolism.ethylene.signal transduction	potri.001g079600	weakly similar to ( 140) AT5G07580 | Symbols: | DNA binding / transcription factor | chr5:2399525-2400349 FORWARDweakly similar to ( 117) ERF5_NICSY Ethylene-responsive transcription factor 5 (Ethylene-responsive element-binding factor 5 homolog) (EREBP-4) (NsERF4) - Nicotiana sylvestris (Wood tobacco)weakly similar to ( 108) loc_os10g41330 12010.m06897 protein ethylene-responsive transcription f…	3.76658
17.5.2	hormone metabolism.ethylene.signal transduction	potri.003g208100	moderately similar to ( 259) AT4G31980 | Symbols: | unknown protein | chr4:15464905-15469204 FORWARDweakly similar to ( 199) loc_os01g21710 12001.m08655 protein conserved hypothetical proteinDUF247 no original description	-8.45572
17.5.2	hormone metabolism.ethylene.signal transduction	potri.001g046000	moderately similar to ( 232) AT4G31980 | Symbols: | unknown protein | chr4:15464905-15469204 FORWARDweakly similar to ( 199) loc_os01g21650 12001.m08649 protein expressed proteinDUF247 no original description	3.91192
17.5.3	hormone metabolism.ethylene.induced-regulated-responsive-activated	potri.001g410600	moderately similar to ( 202) AT3G20640 | Symbols: | ethylene-responsive protein -related | chr3:7210654-7213199 REVERSEweakly similar to ( 170) loc_os05g42180 12005.m08391 protein conserved hypothetical protein no original description	-2.71118
17.5.3	hormone metabolism.ethylene.induced-regulated-responsive-activated	potri.005g230800	moderately similar to ( 210) AT1G27660 | Symbols: | ethylene-responsive protein -related | chr1:9621701-9625666 FORWARDweakly similar to ( 157) loc_os01g01600 12001.m06805 protein expressed protein no original description	-1.32428
17.5.3	hormone metabolism.ethylene.induced-regulated-responsive-activated	potri.002g196700	weakly similar to ( 149) AT3G62550 | Symbols: | universal stress protein (USP) family protein | chr3:23136194-23137074 FORWARDweakly similar to ( 117) loc_os01g19820 12001.m150564 protein universal stress protein, putative, expressed no original description	2.72492
[truncated: 5,289 more rows]

## Sheet: wrky
27.3.32	RNA.regulation of transcription.WRKY domain transcription factor family	potri.006g105300	moderately similar to ( 296) AT2G38470 | Symbols: WRKY33, ATWRKY33 | WRKY33; transcription factor | chr2:16108476-16110539 FORWARDmoderately similar to ( 322) loc_os01g61080 12001.m12235 protein OsWRKY24 - Superfamily of rice TFs having WRKY and zinc finger domains, expressedWRKY no original description	3.93576
[truncated: 25 more rows]
